# Supplementary material for: Regulation of mating type switching by the mating type genes and RME1 in Ogataea polymorpha
Source: Sci Rep. 2017 Nov 24;7:16318. doi: 10.1038/s41598-017-16284-7 (PMC5701183; doi:10.1038/s41598-017-16284-7)
Supplement: Supplementary file 2 — Dataset 1 [file 41598_2017_16284_MOESM2_ESM.xlsx]

## Sheet: PR0426_gene_expression
Name	PR0426_07_a.FPKM	PR0426_08_a.FPKM	PR0426_09_a.FPKM	PR0426_10_a.FPKM	PR0426_11_a.FPKM	PR0426_12_a.FPKM	PR0426_07_a.count	PR0426_08_a.count	PR0426_09_a.count	PR0426_10_a.count	PR0426_11_a.count	PR0426_12_a.count	ID	Chromosome	Position	Width	Transcript Width	Strand	Annotation Type	Hanpo2_ORF_only_contigs ID	Transcript ID	IGV Link
gm1.1_g	8.74936	11.2488	11.674	88.8933	78.1643	95.266	444	496	547	4022	4040	4707	gm1.1_g	virtual_chr1	1	1401	1401	+	Protein Gene	gm1.1_g:1-1401	5743	IGV
estExt_Genemark12.C_1_t10002	63.8797	63.2871	55.2085	99.2453	106.729	187.195	1703	1466	1359	2359	2898	4859	estExt_Genemark12.C_1_t10002	virtual_chr1	1502	783	783	+	Protein Gene	estExt_Genemark12.C_1_t10002:1-783	91610	IGV
estExt_Genewise1Plus2.C_1_t10002	0.561515	0.397686	0.678303	1.76825	1.54791	2.06287	26	16	29	73	73	93	estExt_Genewise1Plus2.C_1_t10002	virtual_chr1	2385	1287	1287	+	Protein Gene	estExt_Genewise1Plus2.C_1_t10002:1-1287	96144	IGV
estExt_Genemark12.C_1_t10004	62.7432	76.0204	69.2755	105.47	102.117	153.899	1592	1676	1623	2386	2639	3802	estExt_Genemark12.C_1_t10004	virtual_chr1	3772	750	750	+	Protein Gene	estExt_Genemark12.C_1_t10004:1-750	91612	IGV
estExt_Genemark12.C_1_t10005	73.4945	92.5501	66.6689	404.769	360.008	418.938	2389	2614	2001	11731	11919	13259	estExt_Genemark12.C_1_t10005	virtual_chr1	4622	933	933	+	Protein Gene	estExt_Genemark12.C_1_t10005:1-933	91613	IGV
estExt_fgenesh1_pg2.C_1_t10003	18.2218	16.6928	11.7814	24.6802	24.0937	19.6143	2789	2220	1665	3368	3756	2923	estExt_fgenesh1_pg2.C_1_t10003	virtual_chr1	5655	4026	4026	-	Protein Gene	estExt_fgenesh1_pg2.C_1_t10003:1-4026	74359	IGV
estExt_Genemark12.C_1_t10007	144.355	150.372	173.404	106.238	99.4576	100.278	15208	13765	16868	9979	10672	10286	estExt_Genemark12.C_1_t10007	virtual_chr1	9781	2802	2802	+	Protein Gene	estExt_Genemark12.C_1_t10007:1-2802	91615	IGV
estExt_fgenesh1_pm2.C_1_t10003	333.179	319.711	247.628	168.499	181.949	283.622	6467	5392	4438	2916	3597	5360	estExt_fgenesh1_pm2.C_1_t10003	virtual_chr1	12683	642	597	+	Protein Gene	estExt_fgenesh1_pm2.C_1_t10003:1-642	80842	IGV
fgenesh1_pg.1_#_5	58.3003	47.1343	30.4614	139.289	136.006	172.522	968	680	467	2062	2300	2789	fgenesh1_pg.1_#_5	virtual_chr1	13425	525	525	-	Protein Gene	fgenesh1_pg.1_#_5:1-525	10690	IGV
estExt_Genemark12.C_1_t10009	7.70912	5.56253	3.11463	137.465	145.467	116.865	512	321	191	8140	9840	7557	estExt_Genemark12.C_1_t10009	virtual_chr1	14050	1803	1803	+	Protein Gene	estExt_Genemark12.C_1_t10009:1-1803	91617	IGV
fgenesh1_kg.1_#_2_#_isotig03444	32.1252	29.1612	23.6184	36.4656	38.3058	40.0477	2821	2225	1915	2855	3426	3424	fgenesh1_kg.1_#_2_#_isotig03444	virtual_chr1	15953	2352	2352	-	Protein Gene	fgenesh1_kg.1_#_2_#_isotig03444:1-2352	15029	IGV
gw1.1.614.1	42.5693	48.799	54.9757	14.2535	13.6331	19.0481	1772	1765	2113	529	578	772	gw1.1.614.1	virtual_chr1	18405	1167	1167	-	Protein Gene	gw1.1.614.1:1-1167	39404	IGV
fgenesh1_kg.1_#_3_#_isotig04922	46.1825	48.8945	37.7503	83.8926	79.4752	76.0156	999	919	754	1618	1751	1601	fgenesh1_kg.1_#_3_#_isotig04922	virtual_chr1	19672	654	654	+	Protein Gene	fgenesh1_kg.1_#_3_#_isotig04922:1-654	15030	IGV
fgenesh1_kg.1_#_4_#_isotig04899	71.7966	60.8773	74.2377	53.3804	55.8811	61.882	1679	1237	1603	1113	1331	1409	fgenesh1_kg.1_#_4_#_isotig04899	virtual_chr1	20426	699	699	-	Protein Gene	fgenesh1_kg.1_#_4_#_isotig04899:1-699	15031	IGV
estExt_fgenesh1_pg2.C_1_t10011	75.2603	73.3179	72.1281	65.4308	65.4955	68.4764	4136	3501	3660	3206	3666	3664	estExt_fgenesh1_pg2.C_1_t10011	virtual_chr1	21225	1509	1509	+	Protein Gene	estExt_fgenesh1_pg2.C_1_t10011:1-1509	74367	IGV
fgenesh1_pg.1_#_11	72.3275	73.2382	81.47	477.494	442.365	481.215	3645	3207	3791	21455	22706	23612	fgenesh1_pg.1_#_11	virtual_chr1	22834	1392	1392	+	Protein Gene	fgenesh1_pg.1_#_11:1-1392	10696	IGV
estExt_fgenesh1_pm2.C_1_t10009	184.464	152.994	150.983	96.4505	111.979	96.5119	8606	6202	6504	4012	5321	4384	estExt_fgenesh1_pm2.C_1_t10009	virtual_chr1	24326	1296	1296	-	Protein Gene	estExt_fgenesh1_pm2.C_1_t10009:1-1296	80848	IGV
estExt_Genewise12.C_1_t10018	452.238	263.32	404.388	62.8234	93.4266	76.7378	9624	4869	7946	1192	2025	1590	estExt_Genewise12.C_1_t10018	virtual_chr1	25722	645	645	+	Protein Gene	estExt_Genewise12.C_1_t10018:1-645	83924	IGV
fgenesh1_kg.1_#_5_#_isotig04630	154.954	192.015	276.215	257.514	57.1847	63.1048	8721	9390	14354	12922	3278	3458	fgenesh1_kg.1_#_5_#_isotig04630	virtual_chr1	26467	1543	1543	-	Protein Gene	fgenesh1_kg.1_#_5_#_isotig04630:1-1543	15032	IGV
fgenesh1_pm.1_#_12	30.5662	27.4879	28.2301	25.1057	10.8069	9.32405	1569	1226	1338	1149	565	466	fgenesh1_pm.1_#_12	virtual_chr1	28110	1416	1416	+	Protein Gene	fgenesh1_pm.1_#_12:1-1416	22487	IGV
estExt_Genemark12.C_1_t10018	3066.22	3857.48	2047.21	1740.51	1565.33	1885.65	43740	47813	26965	22137	22743	26190	estExt_Genemark12.C_1_t10018	virtual_chr1	29626	465	465	-	Protein Gene	estExt_Genemark12.C_1_t10018:1-465	91625	IGV
fgenesh1_kg.1_#_7_#_isotig01427	2493.19	3115.19	1296.3	1585.72	1184.47	1379.48	21863	23736	10496	12398	10579	11778	fgenesh1_kg.1_#_7_#_isotig01427	virtual_chr1	30191	324	324	+	Protein Gene	fgenesh1_kg.1_#_7_#_isotig01427:1-324	15034	IGV
fgenesh1_kg.1_#_8_#_isotig01463	362.534	314.908	214.587	1067.8	915.514	774.851	13904	10494	7599	36513	35762	28934	fgenesh1_kg.1_#_8_#_isotig01463	virtual_chr1	30615	1083	1083	+	Protein Gene	fgenesh1_kg.1_#_8_#_isotig01463:1-1083	15035	IGV
estExt_fgenesh1_pm2.C_1_t10016	15.3172	13.6965	12.1783	14.1091	13.2839	14.5235	677	526	497	556	598	625	estExt_fgenesh1_pm2.C_1_t10016	virtual_chr1	31798	1233	1233	-	Protein Gene	estExt_fgenesh1_pm2.C_1_t10016:1-1233	80854	IGV
estExt_Genemark12.C_1_t10022	53.3526	49.1143	41.9893	37.0703	34.2999	34.3013	3088	2470	2244	1913	2022	1933	estExt_Genemark12.C_1_t10022	virtual_chr1	33131	1584	1584	-	Protein Gene	estExt_Genemark12.C_1_t10022:1-1584	91629	IGV
gm1.22_g	25.9583	20.0757	24.1147	14.8742	12.3179	14.1625	689	463	591	352	333	366	gm1.22_g	virtual_chr1	34815	780	780	-	Protein Gene	gm1.22_g:1-780	5764	IGV
fgenesh1_kg.1_#_10_#_isotig03069	442.711	306.914	249.803	42.8741	39.3444	42.4884	13666	8232	7120	1180	1237	1277	fgenesh1_kg.1_#_10_#_isotig03069	virtual_chr1	35695	891	891	-	Protein Gene	fgenesh1_kg.1_#_10_#_isotig03069:1-891	15037	IGV
fgenesh1_kg.1_#_11_#_isotig03716	279.549	283.02	255.084	334.517	356.831	261.466	15559	13687	13109	16600	20228	14169	fgenesh1_kg.1_#_11_#_isotig03716	virtual_chr1	36686	1527	1527	+	Protein Gene	fgenesh1_kg.1_#_11_#_isotig03716:1-1527	15038	IGV
fgenesh1_kg.1_#_12_#_isotig04046	240.003	228.864	222.925	186.931	190.347	153.171	17371	14393	14898	12063	14032	10794	fgenesh1_kg.1_#_12_#_isotig04046	virtual_chr1	38313	1956	1956	-	Protein Gene	fgenesh1_kg.1_#_12_#_isotig04046:1-1956	15039	IGV
fgenesh1_kg.1_#_13_#_isotig02342	106.015	102.94	85.2923	68.0454	56.3299	92.9636	1190	1004	884	681	644	1016	fgenesh1_kg.1_#_13_#_isotig02342	virtual_chr1	40369	387	387	-	Protein Gene	fgenesh1_kg.1_#_13_#_isotig02342:1-387	15040	IGV
fgenesh1_pm.1_#_21	42.7615	42.4691	20.6919	32.8645	36.6515	34.597	1795	1549	802	1230	1567	1414	fgenesh1_pm.1_#_21	virtual_chr1	40856	1176	1176	-	Protein Gene	fgenesh1_pm.1_#_21:1-1176	22496	IGV
gm1.28_g	1.35036	1.39871	0.926235	3.15532	2.87261	3.95272	60	54	38	125	130	171	gm1.28_g	virtual_chr1	42132	1239	1239	-	Protein Gene	gm1.28_g:1-1239	5770	IGV
fgenesh1_kg.1_#_15_#_isotig04107	181.595	186.361	168.2	72.5571	74.0688	95.7334	5457	4866	4667	1944	2267	2801	fgenesh1_kg.1_#_15_#_isotig04107	virtual_chr1	43471	870	870	+	Protein Gene	fgenesh1_kg.1_#_15_#_isotig04107:1-870	15042	IGV
estExt_Genewise1Plus2.C_1_t10052	143.827	132.467	87.5767	157.072	140.594	180.153	5247	4199	2950	5109	5224	6399	estExt_Genewise1Plus2.C_1_t10052	virtual_chr1	44441	1035	1035	-	Protein Gene	estExt_Genewise1Plus2.C_1_t10052:1-1035	96191	IGV
fgenesh1_kg.1_#_16_#_isotig03070	430.212	336.534	234.687	163.845	162.882	180.344	19216	13061	9679	6525	7410	7843	fgenesh1_kg.1_#_16_#_isotig03070	virtual_chr1	45576	1245	1245	-	Protein Gene	fgenesh1_kg.1_#_16_#_isotig03070:1-1245	15043	IGV
estExt_Genewise12.C_1_t10056	127.361	125.862	98.7249	41.2768	40.8514	40.8796	9382	8056	6715	2711	3065	2932	estExt_Genewise12.C_1_t10056	virtual_chr1	46921	1989	1989	+	Protein Gene	estExt_Genewise12.C_1_t10056:1-1989	83959	IGV
estExt_Genemark12.C_1_t10033	22.575	20.5427	9.1789	23.4763	19.9205	19.8625	879	695	330	815	790	753	estExt_Genemark12.C_1_t10033	virtual_chr1	49010	1098	1098	+	Protein Gene	estExt_Genemark12.C_1_t10033:1-1098	91640	IGV
estExt_Genewise1Plus2.C_1_t10057	124.054	120.251	78.481	79.7697	84.2395	86.5914	6745	5681	3940	3867	4665	4584	estExt_Genewise1Plus2.C_1_t10057	virtual_chr1	50208	1494	1494	-	Protein Gene	estExt_Genewise1Plus2.C_1_t10057:1-1494	96196	IGV
fgenesh1_kg.1_#_18_#_isotig04838	44.3069	46.485	50.1175	51.5698	51.9816	44.0061	2093	1908	2186	2172	2501	2024	fgenesh1_kg.1_#_18_#_isotig04838	virtual_chr1	51802	1311	1311	-	Protein Gene	fgenesh1_kg.1_#_18_#_isotig04838:1-1311	15045	IGV
estExt_fgenesh1_pg2.C_1_t10030	42.6083	37.4659	34.2607	56.6935	55.2869	49.0823	1390	1062	1032	1649	1837	1559	estExt_fgenesh1_pg2.C_1_t10030	virtual_chr1	53213	936	936	+	Protein Gene	estExt_fgenesh1_pg2.C_1_t10030:1-936	74385	IGV
estExt_Genemark12.C_1_t10037	33.3807	33.3423	26.5424	125.837	132.959	156.187	1249	1084	917	4198	5067	5690	estExt_Genemark12.C_1_t10037	virtual_chr1	54249	1059	1059	-	Protein Gene	estExt_Genemark12.C_1_t10037:1-1059	91644	IGV
estExt_Genewise1Plus2.C_1_t10063	517.68	350.597	183.027	195.371	183.968	214.26	29297	17240	9564	9858	10604	11806	estExt_Genewise1Plus2.C_1_t10063	virtual_chr1	55408	1551	1551	-	Protein Gene	estExt_Genewise1Plus2.C_1_t10063:1-1551	96202	IGV
fgenesh1_kg.1_#_19_#_isotig04146	21.7523	20.0081	15.256	19.6669	17.6833	15.365	3337	2667	2161	2690	2763	2295	fgenesh1_kg.1_#_19_#_isotig04146	virtual_chr1	57059	4035	4035	-	Protein Gene	fgenesh1_kg.1_#_19_#_isotig04146:1-4035	15046	IGV
estExt_Genemark12.C_1_t10040	11.1394	12.5741	10.9759	15.0837	12.9522	17.2382	521	511	474	629	617	785	estExt_Genemark12.C_1_t10040	virtual_chr1	61194	1299	1299	+	Protein Gene	estExt_Genemark12.C_1_t10040:1-1299	91647	IGV
fgenesh1_kg.1_#_21_#_isotig02929	39.3762	48.6395	46.7363	52.2373	60.8772	54.7159	1105	1186	1211	1307	1740	1495	fgenesh1_kg.1_#_21_#_isotig02929	virtual_chr1	62593	819	819	+	Protein Gene	fgenesh1_kg.1_#_21_#_isotig02929:1-819	15048	IGV
gw1.1.987.1	49.0462	46.0571	30.8277	90.5684	110.325	102.19	2271	1853	1318	3739	5203	4607	gw1.1.987.1	virtual_chr1	63512	1287	1287	+	Protein Gene	gw1.1.987.1:1-1287	41848	IGV
fgenesh1_kg.1_#_22_#_isotig03077	184.129	152.514	134.831	56.6982	53.291	44.1365	8698	6260	5881	2388	2564	2030	fgenesh1_kg.1_#_22_#_isotig03077	virtual_chr1	64899	1311	1311	+	Protein Gene	fgenesh1_kg.1_#_22_#_isotig03077:1-1311	15049	IGV
estExt_Genemark12.C_1_t10042	58.4291	46.0269	55.2324	21.5431	22.059	19.6556	1667	1141	1455	548	641	546	estExt_Genemark12.C_1_t10042	virtual_chr1	66310	831	831	-	Protein Gene	estExt_Genemark12.C_1_t10042:1-831	91649	IGV
estExt_Genemark12.C_1_t10043	174.087	193.21	294.063	268.794	295.757	284.141	2748	2650	4286	3783	4755	4367	estExt_Genemark12.C_1_t10043	virtual_chr1	67241	504	504	+	Protein Gene	estExt_Genemark12.C_1_t10043:1-504	91650	IGV
estExt_Genewise12.C_1_t10075	189.434	257.502	368.269	255.025	255.774	251.809	1927	2276	3459	2313	2650	2494	estExt_Genewise12.C_1_t10075	virtual_chr1	67845	360	360	+	Protein Gene	estExt_Genewise12.C_1_t10075:1-360	83978	IGV
estExt_fgenesh1_pg2.C_1_t10038	13.0833	14.7706	16.0466	21.2425	22.0654	14.7056	1155	1133	1308	1672	1984	1264	estExt_fgenesh1_pg2.C_1_t10038	virtual_chr1	68305	2364	2364	-	Protein Gene	estExt_fgenesh1_pg2.C_1_t10038:1-2364	74393	IGV
estExt_fgenesh1_pg2.C_1_t10039	5.39901	4.17814	3.57892	46.8385	49.8328	26.0168	464	312	284	3589	4362	2177	estExt_fgenesh1_pg2.C_1_t10039	virtual_chr1	70769	2304	2304	+	Protein Gene	estExt_fgenesh1_pg2.C_1_t10039:1-2304	74394	IGV
fgenesh1_pg.1_#_40	67.5194	76.7746	124.898	213.555	402.084	357.923	750	741	1281	2115	4549	3871	fgenesh1_pg.1_#_40	virtual_chr1	73173	384	384	-	Protein Gene	fgenesh1_pg.1_#_40:1-384	10725	IGV
estExt_Genemark12.C_1_t10047	12.2939	15.603	17.4722	39.5132	36.116	56.4959	253	279	332	725	757	1132	estExt_Genemark12.C_1_t10047	virtual_chr1	73657	627	627	+	Protein Gene	estExt_Genemark12.C_1_t10047:1-627	91653	IGV
estExt_fgenesh1_pg2.C_1_t10042	272.528	316.956	405.357	57.8791	57.9719	65.0705	15933	16101	21882	3017	3452	3704	estExt_fgenesh1_pg2.C_1_t10042	virtual_chr1	74384	1599	1599	-	Protein Gene	estExt_fgenesh1_pg2.C_1_t10042:1-1599	74396	IGV
fgenesh1_kg.1_#_27_#_isotig03688	74.7006	72.6209	88.0826	28.5271	26.7644	19.5185	16124	13620	17555	5490	5884	4102	fgenesh1_kg.1_#_27_#_isotig03688	virtual_chr1	76083	5637	5637	+	Protein Gene	fgenesh1_kg.1_#_27_#_isotig03688:1-5637	15054	IGV
e_gw1.1.1099.1	111.611	107.435	68.0549	104.572	82.7436	78.0292	4920	4115	2770	4110	3715	3349	e_gw1.1.1099.1	virtual_chr1	81820	1230	1230	+	Protein Gene	e_gw1.1.1099.1:1-1230	44861	IGV
gm1.51_g	28.1278	31.6147	25.6532	11.6228	9.52854	14.1912	171	167	144	63	59	84	gm1.51_g	virtual_chr1	83150	288	255	-	Protein Gene	gm1.51_g:1-288	5793	IGV
estExt_Genewise12.C_1_t10085	132.454	158.161	216.623	121.401	149.307	156.242	2478	2571	3742	2025	2845	2846	estExt_Genewise12.C_1_t10085	virtual_chr1	83538	579	579	+	Protein Gene	estExt_Genewise12.C_1_t10085:1-579	83988	IGV
fgenesh1_kg.1_#_28_#_contig01663	42.3763	41.8538	48.5647	74.4041	74.8531	77.8674	1100	944	1164	1722	1979	1968	fgenesh1_kg.1_#_28_#_contig01663	virtual_chr1	84217	765	765	+	Protein Gene	fgenesh1_kg.1_#_28_#_contig01663:1-765	15055	IGV
e_gw1.1.798.1	8400.38	9740.03	13895.2	2917.27	2457.99	3781.43	241630	243433	369044	74816	72011	105903	e_gw1.1.798.1	virtual_chr1	85082	837	837	+	Protein Gene	e_gw1.1.798.1:1-837	44849	IGV
fgenesh1_kg.1_#_29_#_isotig03808	120.688	124.785	126.629	128.516	125.844	127.804	13011	11689	12605	12353	13818	13415	fgenesh1_kg.1_#_29_#_isotig03808	virtual_chr1	86019	2865	2865	+	Protein Gene	fgenesh1_kg.1_#_29_#_isotig03808:1-2865	15056	IGV
estExt_fgenesh1_pg2.C_1_t10049	50.734	27.137	26.1387	39.5609	29.2704	24.1679	2100	976	999	1460	1234	974	estExt_fgenesh1_pg2.C_1_t10049	virtual_chr1	88984	1195	1161	+	Protein Gene	estExt_fgenesh1_pg2.C_1_t10049:1-1195	74402	IGV
estExt_Genewise12.C_1_t10094	58.505	60.9481	27.4533	33.2989	34.1674	37.8258	2278	2062	987	1156	1355	1434	estExt_Genewise12.C_1_t10094	virtual_chr1	90279	1098	1098	-	Protein Gene	estExt_Genewise12.C_1_t10094:1-1098	83994	IGV
estExt_fgenesh1_pg2.C_1_t10051	25.7168	24.2938	19.1257	32.5902	34.6237	36.2975	4727	3880	3246	5341	6482	6496	estExt_fgenesh1_pg2.C_1_t10051	virtual_chr1	91477	4815	4815	+	Protein Gene	estExt_fgenesh1_pg2.C_1_t10051:1-4815	74404	IGV
estExt_Genewise12.C_1_t10097	21.721	21.4697	17.0976	23.821	24.531	22.079	2522	2166	1833	2466	2901	2496	estExt_Genewise12.C_1_t10097	virtual_chr1	96392	3078	3078	-	Protein Gene	estExt_Genewise12.C_1_t10097:1-3078	83997	IGV
estExt_Genewise1Plus2.C_1_t10098	71.5234	45.1763	22.265	55.1702	42.4015	47.9138	6565	3603	1887	4515	3964	4282	estExt_Genewise1Plus2.C_1_t10098	virtual_chr1	99570	2454	2454	+	Protein Gene	estExt_Genewise1Plus2.C_1_t10098:1-2454	96234	IGV
estExt_fgenesh1_pm2.C_1_t10040	95.3813	80.6204	47.5138	112.543	99.3524	96.6892	1461	1073	672	1537	1550	1442	estExt_fgenesh1_pm2.C_1_t10040	virtual_chr1	102124	1056	492	+	Protein Gene	estExt_fgenesh1_pm2.C_1_t10040:1-1056	80878	IGV
fgenesh1_kg.1_#_32_#_isotig01686	455.464	432.59	412.817	320.126	361.543	624.37	14965	12350	12524	9378	12099	19974	fgenesh1_kg.1_#_32_#_isotig01686	virtual_chr1	103280	942	942	-	Protein Gene	fgenesh1_kg.1_#_32_#_isotig01686:1-942	15059	IGV
fgenesh1_kg.1_#_33_#_isotig04461	319.545	348.97	359.884	360.026	375.365	573.717	6165	5850	6411	6193	7376	10777	fgenesh1_kg.1_#_33_#_isotig04461	virtual_chr1	104322	594	594	+	Protein Gene	fgenesh1_kg.1_#_33_#_isotig04461:1-594	15060	IGV
estExt_fgenesh1_pg2.C_1_t10058	218.687	206.035	150.751	57.9219	57.3247	54.4484	7978	6531	5078	1884	2130	1934	estExt_fgenesh1_pg2.C_1_t10058	virtual_chr1	105016	1035	1035	-	Protein Gene	estExt_fgenesh1_pg2.C_1_t10058:1-1035	74411	IGV
estExt_fgenesh1_pg2.C_1_t10059	23.0591	28.2013	28.2296	27.6307	32.4268	20.4006	1580	1679	1786	1688	2263	1361	estExt_fgenesh1_pg2.C_1_t10059	virtual_chr1	106151	1857	1857	+	Protein Gene	estExt_fgenesh1_pg2.C_1_t10059:1-1857	74412	IGV
gm1.66_g	51.2257	47.5394	33.0389	91.2245	95.6117	101.467	1162	937	692	1845	2209	2241	gm1.66_g	virtual_chr1	108108	681	681	-	Protein Gene	gm1.66_g:1-681	5808	IGV
estExt_fgenesh1_pm2.C_1_t10045	47.0304	38.7316	33.8194	33.9087	31.5349	29.85	3217	2302	2136	2068	2197	1988	estExt_fgenesh1_pm2.C_1_t10045	virtual_chr1	108889	2305	1854	-	Protein Gene	estExt_fgenesh1_pm2.C_1_t10045:1-2305	80883	IGV
estExt_Genewise1Plus2.C_1_t10118	240.297	215.717	199.538	224.209	206.489	306.28	2332	1819	1788	1940	2041	2894	estExt_Genewise1Plus2.C_1_t10118	virtual_chr1	111294	348	348	+	Protein Gene	estExt_Genewise1Plus2.C_1_t10118:1-348	96254	IGV
estExt_Genemark12.C_1_t10069	24.9291	29.0919	12.941	20.732	20.873	21.9907	1644	1667	788	1219	1402	1412	estExt_Genemark12.C_1_t10069	virtual_chr1	111742	1820	1791	-	Protein Gene	estExt_Genemark12.C_1_t10069:1-1820	91673	IGV
estExt_Genemark12.C_1_t10070	14.9596	23.3565	6.48666	25.5739	32.5207	41.015	1074	1457	430	1637	2378	2867	estExt_Genemark12.C_1_t10070	virtual_chr1	113662	1975	1941	+	Protein Gene	estExt_Genemark12.C_1_t10070:1-1975	91674	IGV
e_gw1.1.1059.1	14.9173	11.453	12.1648	13.8799	13.6207	10.241	757	505	570	628	704	506	e_gw1.1.1059.1	virtual_chr1	115737	1401	1401	-	Protein Gene	e_gw1.1.1059.1:1-1401	44555	IGV
fgenesh1_pg.1_#_65	0.67267	1.32714	2.81	91.9359	69.3467	99.5853	7	12	27	853	735	1009	fgenesh1_pg.1_#_65	virtual_chr1	117238	366	366	-	Protein Gene	fgenesh1_pg.1_#_65:1-366	10750	IGV
fgenesh1_pg.1_#_66	0.172776	0.0994229	0.280681	65.8863	49.7882	79.1441	2	1	3	680	587	892	fgenesh1_pg.1_#_66	virtual_chr1	117704	396	396	+	Protein Gene	fgenesh1_pg.1_#_66:1-396	10751	IGV
gm1.74_g	12.1856	12.9307	8.35428	31.8485	28.7579	40.8763	218	201	138	508	524	712	gm1.74_g	virtual_chr1	118200	558	558	+	Protein Gene	gm1.74_g:1-558	5816	IGV
estExt_Genewise12.C_1_t10123	52.6932	54.2938	22.5209	30.9425	37.041	33.5414	1528	1368	603	800	1094	947	estExt_Genewise12.C_1_t10123	virtual_chr1	118858	843	843	-	Protein Gene	estExt_Genewise12.C_1_t10123:1-843	84023	IGV
fgenesh1_kg.1_#_35_#_isotig02810	80.3223	75.9487	53.029	151.357	205.723	150.947	2085	1713	1271	3503	5439	3815	fgenesh1_kg.1_#_35_#_isotig02810	virtual_chr1	119801	765	765	+	Protein Gene	fgenesh1_kg.1_#_35_#_isotig02810:1-765	15062	IGV
estExt_Genemark12.C_1_t10077	398.997	380.148	394.198	821.604	1276.99	957.715	5925	4905	5405	10878	19314	13847	estExt_Genemark12.C_1_t10077	virtual_chr1	120666	480	480	-	Protein Gene	estExt_Genemark12.C_1_t10077:1-480	91678	IGV
estExt_fgenesh1_pg2.C_1_t10070	21.2935	97.0883	49.5883	2980.42	2491.01	3175.2	366	1450	787	45675	43609	53138	estExt_fgenesh1_pg2.C_1_t10070	virtual_chr1	121246	540	540	-	Protein Gene	estExt_fgenesh1_pg2.C_1_t10070:1-540	74420	IGV
fgenesh1_kg.1_#_36_#_isotig02392	32.0046	25.7989	19.8729	93.4277	63.9934	72.6031	3368	2359	1931	8766	6859	7439	fgenesh1_kg.1_#_36_#_isotig02392	virtual_chr1	121886	2799	2799	-	Protein Gene	fgenesh1_kg.1_#_36_#_isotig02392:1-2799	15063	IGV
e_gw1.1.519.1	369.527	344.341	265.981	597.803	492.143	583.543	1944	1574	1292	2804	2637	2989	e_gw1.1.519.1	virtual_chr1	124785	234	234	+	Protein Gene	e_gw1.1.519.1:1-234	44589	IGV
gm1.80_g	136.453	157.574	98.7991	97.9961	110.068	114.903	1771	1777	1184	1134	1455	1452	gm1.80_g	virtual_chr1	125119	432	432	-	Protein Gene	gm1.80_g:1-432	5822	IGV
gm1.81_g	17.4987	16.2383	16.3478	135.926	148.048	233.196	444	358	383	3075	3826	5761	gm1.81_g	virtual_chr1	125651	750	750	-	Protein Gene	gm1.81_g:1-750	5823	IGV
fgenesh1_kg.1_#_38_#_isotig00717	71.6716	71.0676	70.0335	34.72	29.8298	31.0684	4869	4195	4393	2103	2064	2055	fgenesh1_kg.1_#_38_#_isotig00717	virtual_chr1	126501	1842	1842	-	Protein Gene	fgenesh1_kg.1_#_38_#_isotig00717:1-1842	15065	IGV
fgenesh1_kg.1_#_39_#_isotig03050	84.7789	87.2648	84.7617	120.47	124.504	121.482	6949	6215	6415	8804	10394	9695	fgenesh1_kg.1_#_39_#_isotig03050	virtual_chr1	128443	2202	2202	-	Protein Gene	fgenesh1_kg.1_#_39_#_isotig03050:1-2202	15066	IGV
estExt_fgenesh1_pg2.C_1_t10075	64.3472	65.5187	71.687	57.7828	33.3326	26.5058	4710	4167	4845	3771	2485	1889	estExt_fgenesh1_pg2.C_1_t10075	virtual_chr1	130745	1977	1977	-	Protein Gene	estExt_fgenesh1_pg2.C_1_t10075:1-1977	74425	IGV
estExt_fgenesh1_pg2.C_1_t10076	120.172	133.356	127.277	108.911	108.389	121.184	7658	7384	7489	6188	7035	7519	estExt_fgenesh1_pg2.C_1_t10076	virtual_chr1	132822	1734	1734	-	Protein Gene	estExt_fgenesh1_pg2.C_1_t10076:1-1734	74426	IGV
fgenesh1_kg.1_#_40_#_isotig03494	31.7227	33.6474	24.5364	41.5942	41.2815	41.4426	2526	2328	1804	2953	3348	3213	fgenesh1_kg.1_#_40_#_isotig03494	virtual_chr1	134656	2142	2142	-	Protein Gene	fgenesh1_kg.1_#_40_#_isotig03494:1-2142	15067	IGV
estExt_fgenesh1_pg2.C_1_t10078	26.2678	27.8804	34.1342	29.4188	30.1575	31.4492	1376	1269	1651	1374	1609	1604	estExt_fgenesh1_pg2.C_1_t10078	virtual_chr1	136898	1443	1443	-	Protein Gene	estExt_fgenesh1_pg2.C_1_t10078:1-1443	74428	IGV
estExt_Genemark12.C_1_t10088	62.173	56.3367	55.4522	86.8343	105.389	88.3872	4420	3480	3640	5504	7631	6118	estExt_Genemark12.C_1_t10088	virtual_chr1	138441	1923	1923	+	Protein Gene	estExt_Genemark12.C_1_t10088:1-1923	91689	IGV
estExt_fgenesh1_pm2.C_1_t10052	45.7973	45.8326	67.0283	454.877	323.375	361.545	2806	2440	3792	24849	20180	21568	estExt_fgenesh1_pm2.C_1_t10052	virtual_chr1	140464	1705	1671	-	Protein Gene	estExt_fgenesh1_pm2.C_1_t10052:1-1705	80890	IGV
gm1.90_g	17.3252	16.4444	10.71	24.3225	24.5407	25.5517	445	367	254	557	642	639	gm1.90_g	virtual_chr1	142269	758	758	+	Protein Gene	gm1.90_g:1-758	5832	IGV
estExt_fgenesh1_pg2.C_1_t10081	56.6163	54.2581	38.8555	21.4865	25.0017	24.6606	2648	2205	1678	896	1191	1123	estExt_fgenesh1_pg2.C_1_t10081	virtual_chr1	143127	1299	1299	-	Protein Gene	estExt_fgenesh1_pg2.C_1_t10081:1-1299	74431	IGV
gw1.1.1026.1	64.0578	64.0362	26.5301	29.6232	32.0829	24.7081	5685	4938	2174	2344	2900	2135	gw1.1.1026.1	virtual_chr1	144526	2376	2376	+	Protein Gene	gw1.1.1026.1:1-2376	42075	IGV
estExt_fgenesh1_pm2.C_1_t10055	14.3703	13.8625	17.2602	26.2693	26.2096	22.0364	1440	1207	1597	2347	2675	2150	estExt_fgenesh1_pm2.C_1_t10055	virtual_chr1	147002	2670	2670	-	Protein Gene	estExt_fgenesh1_pm2.C_1_t10055:1-2670	80893	IGV
estExt_fgenesh1_pg2.C_1_t10084	116.96	99.9926	73.249	78.644	80.0912	93.5598	4472	3322	2586	2681	3119	3483	estExt_fgenesh1_pg2.C_1_t10084	virtual_chr1	149772	1080	1080	+	Protein Gene	estExt_fgenesh1_pg2.C_1_t10084:1-1080	74434	IGV
estExt_Genewise1Plus2.C_1_t10153	1128.22	966.098	946.248	1605.11	1370.77	1433.75	18073	13447	13996	22925	22365	22362	estExt_Genewise1Plus2.C_1_t10153	virtual_chr1	150952	510	510	-	Protein Gene	estExt_Genewise1Plus2.C_1_t10153:1-510	96289	IGV
fgenesh1_kg.1_#_43_#_contig01505	22.8358	18.126	21.4357	11.1867	8.76763	8.35033	1028	709	891	449	402	366	fgenesh1_kg.1_#_43_#_contig01505	virtual_chr1	151562	1254	1254	+	Protein Gene	fgenesh1_kg.1_#_43_#_contig01505:1-1254	15070	IGV
estExt_fgenesh1_pm2.C_1_t10058	20.8884	32.66	59.279	1431.7	2224.86	1059.46	806	1095	2112	49255	87438	39803	estExt_fgenesh1_pm2.C_1_t10058	virtual_chr1	152916	1089	1089	+	Protein Gene	estExt_fgenesh1_pm2.C_1_t10058:1-1089	80896	IGV
fgenesh1_kg.1_#_44_#_isotig02198	61.6961	52.6522	21.5987	110.121	119.206	94.5124	1652	1225	534	2629	3251	2464	fgenesh1_kg.1_#_44_#_isotig02198	virtual_chr1	154105	786	786	+	Protein Gene	fgenesh1_kg.1_#_44_#_isotig02198:1-786	15071	IGV
fgenesh1_kg.1_#_45_#_isotig04479	203.732	194.422	106.251	209.319	217.884	274.772	4145	3437	1996	3797	4515	5443	fgenesh1_kg.1_#_45_#_isotig04479	virtual_chr1	154991	621	621	-	Protein Gene	fgenesh1_kg.1_#_45_#_isotig04479:1-621	15072	IGV
fgenesh1_kg.1_#_46_#_isotig03127	94.1919	98.6956	63.6502	42.3676	47.7729	43.8473	4042	3680	2522	1621	2088	1832	fgenesh1_kg.1_#_46_#_isotig03127	virtual_chr1	155712	1200	1200	-	Protein Gene	fgenesh1_kg.1_#_46_#_isotig03127:1-1200	15073	IGV
fgenesh1_kg.1_#_47_#_isotig04237	77.7752	78.9946	84.3907	191.516	194.062	216.293	1064	939	1066	2336	2704	2881	fgenesh1_kg.1_#_47_#_isotig04237	virtual_chr1	157012	450	450	-	Protein Gene	fgenesh1_kg.1_#_47_#_isotig04237:1-450	15074	IGV
fgenesh1_kg.1_#_48_#_isotig00981	86.7421	73.4536	68.2692	171.018	208.946	201.488	4625	3403	3361	8130	11347	10460	fgenesh1_kg.1_#_48_#_isotig00981	virtual_chr1	157562	1467	1467	+	Protein Gene	fgenesh1_kg.1_#_48_#_isotig00981:1-1467	15075	IGV
e_gw1.1.909.1	55.0227	59.1439	47.5416	79.7087	84.8608	94.8347	727	679	580	939	1142	1220	e_gw1.1.909.1	virtual_chr1	159129	438	438	-	Protein Gene	e_gw1.1.909.1:1-438	45521	IGV
gm1.104_g	152.008	176.328	121.574	136.941	146.46	186.8	3537	3565	2612	2841	3471	4232	gm1.104_g	virtual_chr1	159667	696	696	+	Protein Gene	gm1.104_g:1-696	5846	IGV
fgenesh1_kg.1_#_49_#_isotig04756	37.9752	29.8638	31.5499	57.7165	61.3543	55.348	1563	1068	1199	2118	2572	2218	fgenesh1_kg.1_#_49_#_isotig04756	virtual_chr1	160463	1155	1155	+	Protein Gene	fgenesh1_kg.1_#_49_#_isotig04756:1-1155	15076	IGV
fgenesh1_pg.1_#_97	23.9557	21.6199	15.8578	30.7305	31.7967	32.2651	4689	3677	2866	5363	6339	6149	fgenesh1_pg.1_#_97	virtual_chr1	161718	5444	5121	+	Protein Gene	fgenesh1_pg.1_#_97:1-5444	10782	IGV
estExt_Genemark12.C_1_t10107	29.2455	27.1994	18.9848	27.159	26.8151	25.5362	2616	2114	1568	2166	2443	2224	estExt_Genemark12.C_1_t10107	virtual_chr1	167262	2394	2394	-	Protein Gene	estExt_Genemark12.C_1_t10107:1-2394	91707	IGV
fgenesh1_kg.1_#_51_#_isotig04389	27.5606	23.6422	22.402	30.1787	31.272	35.5146	970	723	728	947	1121	1217	fgenesh1_kg.1_#_51_#_isotig04389	virtual_chr1	169756	1002	1002	-	Protein Gene	fgenesh1_kg.1_#_51_#_isotig04389:1-1002	15078	IGV
estExt_Genewise12.C_1_t10183	44.8441	48.4148	57.0176	70.3529	85.2227	83.2752	1615	1515	1896	2259	3126	2920	estExt_Genewise12.C_1_t10183	virtual_chr1	170858	1059	1023	+	Protein Gene	estExt_Genewise12.C_1_t10183:1-1059	84077	IGV
fgenesh1_kg.1_#_53_#_isotig04323	6.79799	11.329	278.636	147.435	121.049	267.469	279	404	10559	5395	5060	10688	fgenesh1_kg.1_#_53_#_isotig04323	virtual_chr1	172017	1152	1152	+	Protein Gene	fgenesh1_kg.1_#_53_#_isotig04323:1-1152	15080	IGV
estExt_Genemark12.C_1_t10111	130.168	137.869	127.533	130.273	139.867	133.406	4216	3880	3814	3762	4614	4207	estExt_Genemark12.C_1_t10111	virtual_chr1	173269	930	930	+	Protein Gene	estExt_Genemark12.C_1_t10111:1-930	91710	IGV
fgenesh1_kg.1_#_54_#_isotig04638	201.476	217.822	233.756	95.4309	88.1475	108.225	5065	4758	5426	2139	2257	2649	fgenesh1_kg.1_#_54_#_isotig04638	virtual_chr1	174299	744	744	-	Protein Gene	fgenesh1_kg.1_#_54_#_isotig04638:1-744	15081	IGV
estExt_Genewise12.C_1_t10186	26.6454	20.5593	19.6728	22.6067	18.0877	17.4352	1860	1247	1268	1407	1286	1185	estExt_Genewise12.C_1_t10186	virtual_chr1	175143	1890	1890	+	Protein Gene	estExt_Genewise12.C_1_t10186:1-1890	84080	IGV
estExt_fgenesh1_pg2.C_1_t10103	28.5804	23.4016	29.441	29.2659	26.7329	28.1889	655	466	623	598	624	629	estExt_fgenesh1_pg2.C_1_t10103	virtual_chr1	177133	687	687	-	Protein Gene	estExt_fgenesh1_pg2.C_1_t10103:1-687	74452	IGV
fgenesh1_kg.1_#_55_#_isotig04712	202.803	232.444	178.539	109.428	125.66	143.932	12900	12847	10486	6206	8141	8914	fgenesh1_kg.1_#_55_#_isotig04712	virtual_chr1	177920	1731	1731	+	Protein Gene	fgenesh1_kg.1_#_55_#_isotig04712:1-1731	15082	IGV
e_gw1.1.1210.1	96.2632	93.5187	314.872	222.157	170.215	208.701	4356	3677	13156	8963	7845	9195	e_gw1.1.1210.1	virtual_chr1	179751	1260	1260	+	Protein Gene	e_gw1.1.1210.1:1-1260	45822	IGV
fgenesh1_kg.1_#_56_#_isotig04180	130.562	120.438	140.049	163.003	161.503	174.269	18289	14659	18114	20358	23042	23768	fgenesh1_kg.1_#_56_#_isotig04180	virtual_chr1	181111	3693	3693	+	Protein Gene	fgenesh1_kg.1_#_56_#_isotig04180:1-3693	15083	IGV
estExt_Genemark12.C_1_t10118	43.0579	47.3621	45.1195	95.7317	94.4439	91.8822	1017	972	984	2016	2272	2113	estExt_Genemark12.C_1_t10118	virtual_chr1	184904	705	705	-	Protein Gene	estExt_Genemark12.C_1_t10118:1-705	91716	IGV
estExt_Genemark12.C_1_t10119	36.3556	35.7709	32.4362	56.3026	59.7419	53.3523	2185	1868	1800	3017	3657	3122	estExt_Genemark12.C_1_t10119	virtual_chr1	185709	1641	1641	+	Protein Gene	estExt_Genemark12.C_1_t10119:1-1641	91717	IGV
estExt_Genewise1Plus2.C_1_t10198	163.057	167.739	91.431	107.984	102.648	140.199	6368	5692	3297	3760	4083	5331	estExt_Genewise1Plus2.C_1_t10198	virtual_chr1	187450	1101	1101	-	Protein Gene	estExt_Genewise1Plus2.C_1_t10198:1-1101	96325	IGV
fgenesh1_pg.1_#_112	68.7427	66.6134	58.3981	77.3889	75.8371	52.4809	5088	4284	3991	5107	5717	3782	fgenesh1_pg.1_#_112	virtual_chr1	188651	2112	1998	-	Protein Gene	fgenesh1_pg.1_#_112:1-2112	10797	IGV
estExt_fgenesh1_pg2.C_1_t10111	81.4339	55.6027	31.7185	37.2912	37.1014	30.9442	9579	5683	3445	3911	4445	3544	estExt_fgenesh1_pg2.C_1_t10111	virtual_chr1	190863	3117	3117	-	Protein Gene	estExt_fgenesh1_pg2.C_1_t10111:1-3117	74458	IGV
estExt_Genemark12.C_1_t10121	1.03316	0.528469	0.745961	0.515016	0.375698	0.451964	54	24	36	24	20	23	estExt_Genemark12.C_1_t10121	virtual_chr1	194080	1440	1440	+	Protein Gene	estExt_Genemark12.C_1_t10121:1-1440	91719	IGV
estExt_Genemark12.C_1_t10122	62.4212	52.8894	41.5076	72.399	75.1885	74.1704	1759	1295	1080	1819	2158	2035	estExt_Genemark12.C_1_t10122	virtual_chr1	195620	848	822	-	Protein Gene	estExt_Genemark12.C_1_t10122:1-848	91720	IGV
fgenesh1_kg.1_#_58_#_isotig00922	38.4309	34.975	24.63	39.186	38.9085	32.2618	4588	3628	2715	4171	4731	3750	fgenesh1_kg.1_#_58_#_isotig00922	virtual_chr1	196568	3162	3162	-	Protein Gene	fgenesh1_kg.1_#_58_#_isotig00922:1-3162	15085	IGV
estExt_Genewise1Plus2.C_1_t10201	55.723	52.8446	37.0906	40.7987	38.7748	35.5647	1466	1208	901	957	1039	911	estExt_Genewise1Plus2.C_1_t10201	virtual_chr1	199830	774	774	+	Protein Gene	estExt_Genewise1Plus2.C_1_t10201:1-774	96328	IGV
estExt_Genewise12.C_1_t10203	315.499	339.106	526.41	784.456	919.176	792.468	7747	7235	11935	17174	22988	18946	estExt_Genewise12.C_1_t10203	virtual_chr1	200704	729	729	+	Protein Gene	estExt_Genewise12.C_1_t10203:1-729	84094	IGV
fgenesh1_kg.1_#_59_#_isotig03157	178.422	196.932	181.244	162.087	199.05	151.844	10619	10184	9960	8601	12066	8799	fgenesh1_kg.1_#_59_#_isotig03157	virtual_chr1	201533	1626	1626	-	Protein Gene	fgenesh1_kg.1_#_59_#_isotig03157:1-1626	15086	IGV
fgenesh1_kg.1_#_60_#_isotig02503	128.562	91.3187	88.464	111.687	102.784	114.515	3247	2004	2063	2515	2644	2816	fgenesh1_kg.1_#_60_#_isotig02503	virtual_chr1	203259	818	747	-	Protein Gene	fgenesh1_kg.1_#_60_#_isotig02503:1-818	15087	IGV
fgenesh1_kg.1_#_61_#_isotig04446	34.0744	33.4929	28.0466	44.0971	72.7189	52.7029	2275	1943	1729	2625	4945	3426	fgenesh1_kg.1_#_61_#_isotig04446	virtual_chr1	204177	1812	1812	+	Protein Gene	fgenesh1_kg.1_#_61_#_isotig04446:1-1812	15088	IGV
fgenesh1_pg.1_#_121	149.075	114.578	148.556	168.949	155.04	185.188	3155	2107	2903	3188	3342	3816	fgenesh1_pg.1_#_121	virtual_chr1	206089	642	642	+	Protein Gene	fgenesh1_pg.1_#_121:1-642	10806	IGV
estExt_Genemark12.C_1_t10130	111.244	90.9049	91.1985	57.2198	56.5486	60.4405	5242	3722	3968	2404	2714	2773	estExt_Genemark12.C_1_t10130	virtual_chr1	206831	1308	1308	-	Protein Gene	estExt_Genemark12.C_1_t10130:1-1308	91728	IGV
fgenesh1_pg.1_#_123	308.211	303.52	175.54	209.739	193.148	263.178	15028	12859	7903	9118	9592	12494	fgenesh1_pg.1_#_123	virtual_chr1	208239	1469	1350	-	Protein Gene	fgenesh1_pg.1_#_123:1-1469	10808	IGV
estExt_Genemark12.C_1_t10132	102.36	106.24	52.5059	74.5491	72.318	93.9594	3830	3454	1814	2487	2756	3423	estExt_Genemark12.C_1_t10132	virtual_chr1	209808	1059	1059	+	Protein Gene	estExt_Genemark12.C_1_t10132:1-1059	91729	IGV
estExt_fgenesh1_pg2.C_1_t10122	61.3362	59.9138	60.1891	68.7383	73.6603	63.5373	6175	5241	5595	6170	7553	6228	estExt_fgenesh1_pg2.C_1_t10122	virtual_chr1	210967	2682	2682	+	Protein Gene	estExt_fgenesh1_pg2.C_1_t10122:1-2682	74468	IGV
e_gw1.1.768.1	29.3904	23.4403	26.1756	25.255	22.2755	19.9581	4306	2984	3541	3299	3324	2847	e_gw1.1.768.1	virtual_chr1	213749	3999	3858	-	Protein Gene	e_gw1.1.768.1:1-3999	45382	IGV
fgenesh1_kg.1_#_62_#_isotig04790	36.1664	37.3638	45.1323	33.2864	36.5185	33.438	1583	1421	1824	1299	1628	1425	fgenesh1_kg.1_#_62_#_isotig04790	virtual_chr1	217848	1222	1222	+	Protein Gene	fgenesh1_kg.1_#_62_#_isotig04790:1-1222	15089	IGV
fgenesh1_kg.1_#_63_#_isotig02520	25.0006	28.1777	29.4026	30.8065	31.1465	33.8075	1257	1231	1365	1381	1595	1655	fgenesh1_kg.1_#_63_#_isotig02520	virtual_chr1	219170	1389	1389	+	Protein Gene	fgenesh1_kg.1_#_63_#_isotig02520:1-1389	15090	IGV
estExt_Genemark12.C_1_t10136	55.4308	32.5386	21.2221	22.8962	26.3742	30.2177	4874	2486	1723	1795	2362	2587	estExt_Genemark12.C_1_t10136	virtual_chr1	220659	2355	2355	-	Protein Gene	estExt_Genemark12.C_1_t10136:1-2355	91733	IGV
fgenesh1_pm.1_#_85	61.5565	61.4169	57.0128	69.3108	62.9214	109.371	511	443	437	513	532	884	fgenesh1_pm.1_#_85	virtual_chr1	223114	312	312	+	Protein Gene	fgenesh1_pm.1_#_85:1-312	22560	IGV
estExt_Genemark12.C_1_t10138	14.8648	9.98365	9.74594	14.8507	14.881	15.5113	4128	2409	2499	3677	4209	4194	estExt_Genemark12.C_1_t10138	virtual_chr1	223526	7224	7224	+	Protein Gene	estExt_Genemark12.C_1_t10138:1-7224	91734	IGV
fgenesh1_kg.1_#_65_#_isotig03570	185.446	180.302	159.2	133.788	125.755	137.845	21120	17842	16741	13585	14587	15285	fgenesh1_kg.1_#_65_#_isotig03570	virtual_chr1	230850	3021	3021	-	Protein Gene	fgenesh1_kg.1_#_65_#_isotig03570:1-3021	15092	IGV
fgenesh1_pm.1_#_88	350.328	357.62	290.71	236.962	241.554	294.932	7742	6867	5932	4669	5437	6346	fgenesh1_pm.1_#_88	virtual_chr1	233971	706	666	+	Protein Gene	fgenesh1_pm.1_#_88:1-706	22563	IGV
estExt_Genemark12.C_1_t10141	524.855	592.055	451.989	557.798	524.136	625.056	7303	7158	5807	6920	7428	8468	estExt_Genemark12.C_1_t10141	virtual_chr1	234777	456	456	-	Protein Gene	estExt_Genemark12.C_1_t10141:1-456	91737	IGV
fgenesh1_kg.1_#_66_#_isotig03831	143.961	130.966	117.037	303.379	352.888	298.261	8366	6613	6280	15719	20887	16876	fgenesh1_kg.1_#_66_#_isotig03831	virtual_chr1	235333	1590	1590	+	Protein Gene	fgenesh1_kg.1_#_66_#_isotig03831:1-1590	15093	IGV
estExt_Genewise1Plus2.C_1_t10236	109.739	92.2891	86.8269	69.1391	56.9774	56.4509	5864	4285	4284	3294	3101	2937	estExt_Genewise1Plus2.C_1_t10236	virtual_chr1	237023	1470	1470	-	Protein Gene	estExt_Genewise1Plus2.C_1_t10236:1-1470	96360	IGV
estExt_fgenesh1_pg2.C_1_t10133	141.924	120.031	202.964	61.3899	62.5243	75.1805	3236	2378	4273	1248	1452	1669	estExt_fgenesh1_pg2.C_1_t10133	virtual_chr1	238593	684	684	+	Protein Gene	estExt_fgenesh1_pg2.C_1_t10133:1-684	74478	IGV
fgenesh1_kg.1_#_67_#_isotig01835	382.363	367.944	283.074	212.501	213.998	242.552	2563	2143	1752	1270	1461	1583	fgenesh1_kg.1_#_67_#_isotig01835	virtual_chr1	239377	271	271	-	Protein Gene	fgenesh1_kg.1_#_67_#_isotig01835:1-271	15094	IGV
fgenesh1_kg.1_#_68_#_isotig04083	71.968	79.0709	70.19	70.4316	67.2801	64.3739	6042	5768	5441	5272	5753	5262	fgenesh1_kg.1_#_68_#_isotig04083	virtual_chr1	239748	2253	2253	+	Protein Gene	fgenesh1_kg.1_#_68_#_isotig04083:1-2253	15095	IGV
estExt_Genewise12.C_1_t10240	20.2419	21.3177	24.9013	31.9257	35.1487	36.636	1413	1293	1605	1987	2499	2490	estExt_Genewise12.C_1_t10240	virtual_chr1	242101	2046	1890	+	Protein Gene	estExt_Genewise12.C_1_t10240:1-2046	84128	IGV
estExt_Genemark12.C_1_t10148	19.4659	22.7	21.0606	64.2297	72.4351	74.8764	981	994	980	2886	3718	3674	estExt_Genemark12.C_1_t10148	virtual_chr1	244247	1392	1392	-	Protein Gene	estExt_Genemark12.C_1_t10148:1-1392	91744	IGV
fgenesh1_kg.1_#_69_#_isotig01824	141.114	153.033	139.092	123.27	124.397	167.88	1958	1845	1782	1525	1758	2268	fgenesh1_kg.1_#_69_#_isotig01824	virtual_chr1	245739	455	455	-	Protein Gene	fgenesh1_kg.1_#_69_#_isotig01824:1-455	15096	IGV
estExt_fgenesh1_pg2.C_1_t10137	206.722	225.136	205.898	167.496	159.961	157.228	9161	8669	8425	6618	7220	6784	estExt_fgenesh1_pg2.C_1_t10137	virtual_chr1	246294	1236	1236	+	Protein Gene	estExt_fgenesh1_pg2.C_1_t10137:1-1236	74482	IGV
gm1.151_g	50.8864	47.9015	34.8883	57.0735	59.8979	63.5365	714	584	452	714	856	868	gm1.151_g	virtual_chr1	247630	617	459	-	Protein Gene	gm1.151_g:1-617	5893	IGV
fgenesh1_kg.1_#_70_#_isotig02728	168.071	184.899	167.427	230.29	207.069	291.919	7232	6913	6652	8835	9075	12230	fgenesh1_kg.1_#_70_#_isotig02728	virtual_chr1	248347	1203	1203	+	Protein Gene	fgenesh1_kg.1_#_70_#_isotig02728:1-1203	15097	IGV
gm1.153_g	50.3051	40.9357	23.2746	210.093	197.821	150.992	1147	811	490	4271	4594	3352	gm1.153_g	virtual_chr1	249650	684	684	-	Protein Gene	gm1.153_g:1-684	5895	IGV
fgenesh1_kg.1_#_71_#_isotig01537	59.9697	54.6119	20.4076	43.4884	37.1975	37.544	2702	2138	849	1747	1707	1647	fgenesh1_kg.1_#_71_#_isotig01537	virtual_chr1	250434	1255	1255	-	Protein Gene	fgenesh1_kg.1_#_71_#_isotig01537:1-1255	15098	IGV
fgenesh1_kg.1_#_72_#_isotig01700	15.7823	13.6989	4.10606	14.9323	14.4567	12.859	179	135	43	151	167	142	fgenesh1_kg.1_#_72_#_isotig01700	virtual_chr1	251789	390	390	+	Protein Gene	fgenesh1_kg.1_#_72_#_isotig01700:1-390	15099	IGV
fgenesh1_kg.1_#_73_#_isotig03414	68.8974	54.1351	49.9426	79.4231	82.7259	103.965	2014	1375	1348	2070	2463	2959	fgenesh1_kg.1_#_73_#_isotig03414	virtual_chr1	252279	849	849	+	Protein Gene	fgenesh1_kg.1_#_73_#_isotig03414:1-849	15100	IGV
fgenesh1_kg.1_#_74_#_isotig02535	50.0928	46.2375	42.0273	44.9601	45.7466	43.5724	3364	2698	2606	2692	3129	2849	fgenesh1_kg.1_#_74_#_isotig02535	virtual_chr1	253228	1822	1822	+	Protein Gene	fgenesh1_kg.1_#_74_#_isotig02535:1-1822	15101	IGV
e_gw1.1.266.1	399.742	403.441	483.677	300.6	270.615	316.242	16593	14551	18538	11125	11441	12781	e_gw1.1.266.1	virtual_chr1	255150	1164	1164	-	Protein Gene	e_gw1.1.266.1:1-1164	45032	IGV
fgenesh1_kg.1_#_75_#_isotig04200	132.431	121.394	97.6289	69.6643	67.2597	79.1431	3066	2442	2087	1438	1586	1784	fgenesh1_kg.1_#_75_#_isotig04200	virtual_chr1	256414	693	693	-	Protein Gene	fgenesh1_kg.1_#_75_#_isotig04200:1-693	15102	IGV
estExt_fgenesh1_pg2.C_1_t10146	0.592265	0.845221	0.744067	1.59427	2.46556	2.38453	25	31	29	60	106	98	estExt_fgenesh1_pg2.C_1_t10146	virtual_chr1	257207	1182	1182	-	Protein Gene	estExt_fgenesh1_pg2.C_1_t10146:1-1182	74491	IGV
estExt_Genewise12.C_1_t10264	235.283	254.575	201.45	154.312	151.318	148.096	19863	18674	15703	11615	13011	12173	estExt_Genewise12.C_1_t10264	virtual_chr1	258489	2265	2265	-	Protein Gene	estExt_Genewise12.C_1_t10264:1-2265	84152	IGV
fgenesh1_kg.1_#_76_#_isotig02178	120.654	118.768	146.851	110.007	90.4	128.423	1486	1271	1670	1208	1134	1540	fgenesh1_kg.1_#_76_#_isotig02178	virtual_chr1	260854	415	415	-	Protein Gene	fgenesh1_kg.1_#_76_#_isotig02178:1-415	15103	IGV
fgenesh1_kg.1_#_77_#_isotig03468	200.21	187.51	195.758	318.374	260.256	403.464	4167	3391	3762	5908	5517	8176	fgenesh1_kg.1_#_77_#_isotig03468	virtual_chr1	261369	633	633	-	Protein Gene	fgenesh1_kg.1_#_77_#_isotig03468:1-633	15104	IGV
fgenesh1_kg.1_#_78_#_isotig03354	119.18	131.755	121.541	227.922	234.102	223.633	7762	7456	7309	13235	15529	14181	fgenesh1_kg.1_#_78_#_isotig03354	virtual_chr1	262102	1919	1770	-	Protein Gene	fgenesh1_kg.1_#_78_#_isotig03354:1-1919	15105	IGV
fgenesh1_kg.1_#_79_#_isotig04773	40.3026	17.6073	33.5042	23.7089	22.8066	19.3749	5245	1991	4026	2751	3023	2455	fgenesh1_kg.1_#_79_#_isotig04773	virtual_chr1	264121	3438	3438	+	Protein Gene	fgenesh1_kg.1_#_79_#_isotig04773:1-3438	15106	IGV
estExt_Genewise12.C_1_t10274	147.711	142.43	81.5589	194.404	162.694	240.263	3817	3198	1946	4479	4282	6045	estExt_Genewise12.C_1_t10274	virtual_chr1	267659	762	762	-	Protein Gene	estExt_Genewise12.C_1_t10274:1-762	84162	IGV
estExt_fgenesh1_pm2.C_1_t10104	47.1791	49.5894	53.1701	27.9344	28.0216	26.899	4336	3960	4512	2289	2623	2407	estExt_fgenesh1_pm2.C_1_t10104	virtual_chr1	268521	2483	2457	-	Protein Gene	estExt_fgenesh1_pm2.C_1_t10104:1-2483	80937	IGV
fgenesh1_kg.1_#_80_#_isotig04783	103.543	112.361	89.193	63.9872	66.4492	66.8727	2942	2774	2340	1621	1923	1850	fgenesh1_kg.1_#_80_#_isotig04783	virtual_chr1	271104	828	828	+	Protein Gene	fgenesh1_kg.1_#_80_#_isotig04783:1-828	15107	IGV
estExt_Genewise1Plus2.C_1_t10280	84.0381	76.305	35.9474	75.0101	78.5147	84.0818	3056	2411	1207	2432	2908	2977	estExt_Genewise1Plus2.C_1_t10280	virtual_chr1	272032	1032	1032	-	Protein Gene	estExt_Genewise1Plus2.C_1_t10280:1-1032	96404	IGV
fgenesh1_kg.1_#_81_#_isotig00364	2175.7	2372.21	2619.25	1396.09	1608.69	2102.62	70723	67001	78614	40461.5	53260	66546	fgenesh1_kg.1_#_81_#_isotig00364	virtual_chr1	273164	996	933	+	Protein Gene	fgenesh1_kg.1_#_81_#_isotig00364:1-996	15108	IGV
fgenesh1_kg.1_#_83_#_isotig04998	229.202	205.34	137.434	148.348	134.958	187.247	7772	6050	4303	4485	4661	6182	fgenesh1_kg.1_#_83_#_isotig04998	virtual_chr1	274260	969	969	-	Protein Gene	fgenesh1_kg.1_#_83_#_isotig04998:1-969	15110	IGV
estExt_fgenesh1_pm2.C_1_t10110	67.2781	46.188	64.0131	47.6174	52.5581	44.2553	6372	3801	5598	4021	5070	4081	estExt_fgenesh1_pm2.C_1_t10110	virtual_chr1	275329	2568	2529	-	Protein Gene	estExt_fgenesh1_pm2.C_1_t10110:1-2568	80943	IGV
fgenesh1_kg.1_#_85_#_isotig00345	39.6265	40.326	25.0408	34.749	42.3238	36.6032	1719	1520	1003	1344	1870	1546	fgenesh1_kg.1_#_85_#_isotig00345	virtual_chr1	277997	1212	1212	+	Protein Gene	fgenesh1_kg.1_#_85_#_isotig00345:1-1212	15112	IGV
e_gw1.1.858.1	2670.17	2433.03	5747.98	5172.99	6232.57	3582.96	17482	13841	34748	30197	41561	22840	e_gw1.1.858.1	virtual_chr1	279309	267	267	-	Protein Gene	e_gw1.1.858.1:1-267	44479	IGV
fgenesh1_kg.1_#_90_#_isotig01871	31.0623	32.6813	34.6235	58.8195	60.7409	53.1022	1678	1534	1727	2833	3342	2793	fgenesh1_kg.1_#_90_#_isotig01871	virtual_chr1	279676	1485	1485	-	Protein Gene	fgenesh1_kg.1_#_90_#_isotig01871:1-1485	15117	IGV
e_gw1.1.785.1	226.433	204.488	222.328	303.98	354.639	321.655	7784	6108	7057	9317	12417	10766	e_gw1.1.785.1	virtual_chr1	281261	981	981	+	Protein Gene	e_gw1.1.785.1:1-981	45417	IGV
fgenesh1_kg.1_#_91_#_isotig04683	42.0125	31.7554	28.2603	56.5028	37.5714	65.2055	673	442	418	807	613	1017	fgenesh1_kg.1_#_91_#_isotig04683	virtual_chr1	282342	510	510	+	Protein Gene	fgenesh1_kg.1_#_91_#_isotig04683:1-510	15118	IGV
estExt_fgenesh1_pg2.C_1_t10160	51.5711	50.8912	32.4995	63.515	52.9065	62.8736	2406	2063	1400	2642	2514	2856	estExt_fgenesh1_pg2.C_1_t10160	virtual_chr1	282952	1296	1296	+	Protein Gene	estExt_fgenesh1_pg2.C_1_t10160:1-1296	74505	IGV
estExt_Genewise1Plus2.C_1_t10305	61.3497	58.3032	44.3742	76.199	60.7916	95.1879	1406	1161	939	1557	1419	2124	estExt_Genewise1Plus2.C_1_t10305	virtual_chr1	284348	727	687	+	Protein Gene	estExt_Genewise1Plus2.C_1_t10305:1-727	96429	IGV
fgenesh1_pm.1_#_116	1313.14	1276	1854.78	1646.39	1861.83	2114.23	50976	43040	66483	56984	73614	79911	fgenesh1_pm.1_#_116	virtual_chr1	285175	1095	1095	+	Protein Gene	fgenesh1_pm.1_#_116:1-1095	22591	IGV
estExt_fgenesh1_pm2.C_1_t10119	25.8444	20.3216	24.7619	46.4166	42.6869	45.9414	5237	3578	4633	8386	8810	9064	estExt_fgenesh1_pm2.C_1_t10119	virtual_chr1	286370	5298	5298	-	Protein Gene	estExt_fgenesh1_pm2.C_1_t10119:1-5298	80951	IGV
fgenesh1_kg.1_#_93_#_isotig04644	62.6244	70.9755	59.1062	92.7697	85.8081	88.8359	3610	3555	3146	4768	5038	4986	fgenesh1_kg.1_#_93_#_isotig04644	virtual_chr1	291768	1578	1578	-	Protein Gene	fgenesh1_kg.1_#_93_#_isotig04644:1-1578	15120	IGV
fgenesh1_kg.1_#_94_#_isotig04033	96.4042	159.979	95.4935	90.4276	76.1631	85.6938	2401	3462	2196	2008	1932	2078	fgenesh1_kg.1_#_94_#_isotig04033	virtual_chr1	293446	738	738	-	Protein Gene	fgenesh1_kg.1_#_94_#_isotig04033:1-738	15121	IGV
fgenesh1_kg.1_#_95_#_isotig03160	31.1036	36.2	26.1485	34.1174	32.5085	36.8201	1953	1975	1516	1910	2079	2251	fgenesh1_kg.1_#_95_#_isotig03160	virtual_chr1	294284	1710	1710	+	Protein Gene	fgenesh1_kg.1_#_95_#_isotig03160:1-1710	15122	IGV
estExt_Genemark12.C_1_t10183	58.3037	59.1984	53.9265	81.9484	84.3723	109.713	1418	1251	1211	1777	2090	2598	estExt_Genemark12.C_1_t10183	virtual_chr1	296094	723	723	-	Protein Gene	estExt_Genemark12.C_1_t10183:1-723	91778	IGV
estExt_Genemark12.C_1_t10184	42.5411	44.3938	33.6596	64.6235	71.7629	65.5617	965	875	705	1307	1658	1448	estExt_Genemark12.C_1_t10184	virtual_chr1	296917	710	681	+	Protein Gene	estExt_Genemark12.C_1_t10184:1-710	91779	IGV
estExt_fgenesh1_pg2.C_1_t10167	66.2063	62.9935	48.3124	42.7683	40.9543	44.3407	2903	2400	1956	1672	1829	1893	estExt_fgenesh1_pg2.C_1_t10167	virtual_chr1	297727	1224	1224	-	Protein Gene	estExt_fgenesh1_pg2.C_1_t10167:1-1224	74511	IGV
fgenesh1_kg.1_#_96_#_isotig02750	51.1129	51.0383	30.6165	37.8427	40.5373	38.3461	2289	1986	1266	1511	1849	1672	fgenesh1_kg.1_#_96_#_isotig02750	virtual_chr1	299051	1248	1248	+	Protein Gene	fgenesh1_kg.1_#_96_#_isotig02750:1-1248	15123	IGV
fgenesh1_kg.1_#_97_#_isotig01255	26.7972	26.0942	30.7098	41.4382	37.1888	38.5902	1410	1193	1492	1944	1993	1977	fgenesh1_kg.1_#_97_#_isotig01255	virtual_chr1	300399	1449	1449	-	Protein Gene	fgenesh1_kg.1_#_97_#_isotig01255:1-1449	15124	IGV
fgenesh1_kg.1_#_100_#_isotig00973	75.8249	45.6397	52.031	42.9692	38.3484	31.1442	4566	2388	2893	2307	2352	1826	fgenesh1_kg.1_#_100_#_isotig00973	virtual_chr1	301948	1682	1644	-	Protein Gene	fgenesh1_kg.1_#_100_#_isotig00973:1-1682	15127	IGV
gm1.189_g	48.0079	40.2808	72.5032	72.2234	62.8706	81.4902	1336	974	1863	1792	1782	2208	gm1.189_g	virtual_chr1	303730	813	813	+	Protein Gene	gm1.189_g:1-813	5931	IGV
estExt_fgenesh1_pm2.C_1_t10130	33.1063	32.7923	32.0532	24.9573	34.8079	30.4512	3782	3255	3381	2542	4050	3387	estExt_fgenesh1_pm2.C_1_t10130	virtual_chr1	304643	3818	3030	+	Protein Gene	estExt_fgenesh1_pm2.C_1_t10130:1-3818	80959	IGV
estExt_Genemark12.C_1_t10192	188.624	199.622	231.601	89.4679	108.772	133.619	4786	4401	5426	2024	2811	3301	estExt_Genemark12.C_1_t10192	virtual_chr1	308561	750	750	-	Protein Gene	estExt_Genemark12.C_1_t10192:1-750	91784	IGV
fgenesh1_kg.1_#_101_#_isotig01269	353.81	370.046	425.071	368.757	371.159	434.073	15762	14324	17485	14647	16841	18828	fgenesh1_kg.1_#_101_#_isotig01269	virtual_chr1	309411	1242	1242	+	Protein Gene	fgenesh1_kg.1_#_101_#_isotig01269:1-1242	15128	IGV
fgenesh1_kg.1_#_102_#_isotig04593	88.8211	98.1965	89.0652	128.017	124.956	158.07	2361	2268	2186	3034	3383	4091	fgenesh1_kg.1_#_102_#_isotig04593	virtual_chr1	310753	781	781	+	Protein Gene	fgenesh1_kg.1_#_102_#_isotig04593:1-781	15129	IGV
estExt_fgenesh1_pm2.C_1_t10135	213.658	214.871	191.855	276.546	253.625	320.07	4272	3733	3542	4930	5165	6231	estExt_fgenesh1_pm2.C_1_t10135	virtual_chr1	311634	612	612	+	Protein Gene	estExt_fgenesh1_pm2.C_1_t10135:1-612	80964	IGV
estExt_Genewise1Plus2.C_1_t10341	104.857	106.451	85.1953	102.823	84.9108	117.263	3715	3277	2787	3248	3064	4045	estExt_Genewise1Plus2.C_1_t10341	virtual_chr1	312346	1008	1008	+	Protein Gene	estExt_Genewise1Plus2.C_1_t10341:1-1008	96458	IGV
estExt_Genewise1Plus2.C_1_t10343	138.386	160.794	129.195	144.793	122.986	160.078	1877	1895	1618	1751	1699	2114	estExt_Genewise1Plus2.C_1_t10343	virtual_chr1	313454	447	447	-	Protein Gene	estExt_Genewise1Plus2.C_1_t10343:1-447	96460	IGV
fgenesh1_kg.1_#_103_#_isotig04356	84.7484	73.4393	97.4809	63.5895	67.335	69.6319	8314	6260	8830	5562	6728	6651	fgenesh1_kg.1_#_103_#_isotig04356	virtual_chr1	314001	2616	2616	+	Protein Gene	fgenesh1_kg.1_#_103_#_isotig04356:1-2616	15130	IGV
estExt_Genewise12.C_1_t10348	409.768	296.067	553.325	177.455	149.623	207.184	6612	4151	8244	2553	2459	3255	estExt_Genewise12.C_1_t10348	virtual_chr1	316717	513	513	-	Protein Gene	estExt_Genewise12.C_1_t10348:1-513	84229	IGV
gw1.1.358.1	90.4374	76.2445	76.0112	100.694	98.1096	103.549	4251	3114	3299	4220	4697	4739	gw1.1.358.1	virtual_chr1	317330	1305	1305	+	Protein Gene	gw1.1.358.1:1-1305	37821	IGV
fgenesh1_pg.1_#_183	37.0062	31.9734	26.7967	48.9562	46.1035	50.6865	1376	1033	920	1623	1746	1835	fgenesh1_pg.1_#_183	virtual_chr1	318735	1053	1053	+	Protein Gene	fgenesh1_pg.1_#_183:1-1053	10868	IGV
fgenesh1_kg.1_#_104_#_isotig00509	119.119	95.0508	95.9047	205.242	192.751	184.086	6212	4307	4618	9543	10238	9347	fgenesh1_kg.1_#_104_#_isotig00509	virtual_chr1	319888	1437	1437	-	Protein Gene	fgenesh1_kg.1_#_104_#_isotig00509:1-1437	15131	IGV
estExt_Genemark12.C_1_t10202	237.016	230.088	217.974	114.73	130.267	159.934	7067	5961	6001	3050	3956	4643	estExt_Genemark12.C_1_t10202	virtual_chr1	321425	864	864	+	Protein Gene	estExt_Genemark12.C_1_t10202:1-864	91794	IGV
estExt_Genewise1Plus2.C_1_t10350	395.534	438.695	288.698	64.5782	65.8937	76.6419	19702	18987	13278	2868	3343	3717	estExt_Genewise1Plus2.C_1_t10350	virtual_chr1	322389	1377	1377	+	Protein Gene	estExt_Genewise1Plus2.C_1_t10350:1-1377	96467	IGV
estExt_fgenesh1_pg2.C_1_t10184	64.5275	64.8202	32.8772	67.534	65.1702	80.3601	1675	1462	788	1563	1723	2031	estExt_fgenesh1_pg2.C_1_t10184	virtual_chr1	323866	765	765	+	Protein Gene	estExt_fgenesh1_pg2.C_1_t10184:1-765	74525	IGV
fgenesh1_kg.1_#_106_#_isotig04348	475.548	535.714	788.646	166.748	181.533	210.122	19128	18723	29290	5980	7437	8229	fgenesh1_kg.1_#_106_#_isotig04348	virtual_chr1	324731	1131	1131	-	Protein Gene	fgenesh1_kg.1_#_106_#_isotig04348:1-1131	15133	IGV
gw1.1.1030.1	86.6946	82.2138	79.8719	122.53	141.568	119.153	2960	2439	2518	3730	4923	3961	gw1.1.1030.1	virtual_chr1	325962	975	975	-	Protein Gene	gw1.1.1030.1:1-975	42121	IGV
e_gw1.1.316.1	26.76	20.9897	32.2546	111.276	91.3567	97.2117	1771	1207	1971	6566	6158	6264	e_gw1.1.316.1	virtual_chr1	327037	1797	1797	+	Protein Gene	e_gw1.1.316.1:1-1797	44597	IGV
gm1.208_g	57.0554	55.4622	65.2787	113.139	97.9791	93.5378	2375	2006	2509	4199	4154	3791	gm1.208_g	virtual_chr1	328934	1167	1167	-	Protein Gene	gm1.208_g:1-1167	5950	IGV
gm1.209_g	5.87806	12.1587	3.75656	9.35459	15.078	21.9459	222	399	131	315	580	807	gm1.209_g	virtual_chr1	330201	1068	1068	+	Protein Gene	gm1.209_g:1-1068	5951	IGV
fgenesh1_pg.1_#_192	0.811194	0.640178	0.251012	1.5857	2.54864	4.09435	35	24	10	61	112	172	fgenesh1_pg.1_#_192	virtual_chr1	331369	1268	1206	-	Protein Gene	fgenesh1_pg.1_#_192:1-1268	10877	IGV
estExt_fgenesh1_pg2.C_1_t10190	23.2523	22.671	16.0103	12.5283	13.0605	14.8911	1963	1663	1248	943	1123	1224	estExt_fgenesh1_pg2.C_1_t10190	virtual_chr1	332737	2265	2265	-	Protein Gene	estExt_fgenesh1_pg2.C_1_t10190:1-2265	74529	IGV
estExt_Genewise1Plus2.C_1_t10361	5.41009	10.9119	9.70623	371.183	410.427	182.159	198	347	328	12112	15299	6491	estExt_Genewise1Plus2.C_1_t10361	virtual_chr1	335102	1038	1038	-	Protein Gene	estExt_Genewise1Plus2.C_1_t10361:1-1038	96478	IGV
estExt_fgenesh1_pm2.C_1_t10145	12.9697	8.91418	3.39692	41.2418	39.3702	27.7809	1286	768	311	3646	3976	2682	estExt_fgenesh1_pm2.C_1_t10145	virtual_chr1	336240	2643	2643	-	Protein Gene	estExt_fgenesh1_pm2.C_1_t10145:1-2643	80974	IGV
estExt_Genemark12.C_1_t10211	207.282	192.237	115.099	498.429	476.074	572.572	5114	4121	2622	10964	11963	13754	estExt_Genemark12.C_1_t10211	virtual_chr1	338983	732	732	+	Protein Gene	estExt_Genemark12.C_1_t10211:1-732	91802	IGV
fgenesh1_kg.1_#_109_#_isotig05077	40.9974	36.5333	21.5079	65.0624	67.2964	43.241	3974	3077	1925	5623	6644	4081	fgenesh1_kg.1_#_109_#_isotig05077	virtual_chr1	339815	2586	2586	+	Protein Gene	fgenesh1_kg.1_#_109_#_isotig05077:1-2586	15136	IGV
estExt_Genemark12.C_1_t10214	12.5005	7.9778	4.51278	15.9821	13.1951	17.8318	972	539	324	1108	1045	1350	estExt_Genemark12.C_1_t10214	virtual_chr1	342501	2094	2094	+	Protein Gene	estExt_Genemark12.C_1_t10214:1-2094	91805	IGV
fgenesh1_kg.1_#_111_#_isotig02180	356.626	378.177	410.863	312.438	286.852	414.16	7214	6647	7674	5635	5910	8157	fgenesh1_kg.1_#_111_#_isotig02180	virtual_chr1	344695	658	618	+	Protein Gene	fgenesh1_kg.1_#_111_#_isotig02180:1-658	15138	IGV
fgenesh1_pg.1_#_200	67.4852	89.1291	69.6621	126.676	100.538	133.45	576	661	549	964	874	1109	fgenesh1_pg.1_#_200	virtual_chr1	345453	318	318	-	Protein Gene	fgenesh1_pg.1_#_200:1-318	10885	IGV
e_gw1.1.1055.1	159.329	142.08	137.758	171.738	144.36	173.542	6595	5110	5265	6338	6086	6994	e_gw1.1.1055.1	virtual_chr1	345871	1278	1161	+	Protein Gene	e_gw1.1.1055.1:1-1278	44463	IGV
estExt_Genewise1Plus2.C_1_t10379	79.2425	74.0897	117.733	181.427	157.54	218.635	2372	1927	3254	4842	4803	6372	estExt_Genewise1Plus2.C_1_t10379	virtual_chr1	347249	867	867	-	Protein Gene	estExt_Genewise1Plus2.C_1_t10379:1-867	96493	IGV
estExt_Genemark12.C_1_t10219	38.7369	44.7362	20.5951	54.807	54.168	53.4263	1155	1159	567	1457	1645	1551	estExt_Genemark12.C_1_t10219	virtual_chr1	348216	899	864	+	Protein Gene	estExt_Genemark12.C_1_t10219:1-899	91808	IGV
estExt_Genewise12.C_1_t10386	88.2551	79.3976	70.7683	36.3863	37.859	41.6716	13632	10656	10093	5011	5956	6267	estExt_Genewise12.C_1_t10386	virtual_chr1	349215	4062	4062	-	Protein Gene	estExt_Genewise12.C_1_t10386:1-4062	84264	IGV
estExt_Genewise12.C_1_t10389	32.8901	34.2598	32.7635	39.355	38.2931	33.5546	1496	1354	1376	1596	1774	1486	estExt_Genewise12.C_1_t10389	virtual_chr1	353377	1266	1266	+	Protein Gene	estExt_Genewise12.C_1_t10389:1-1266	84267	IGV
estExt_Genewise12.C_1_t10392	311.056	322.673	322.548	308.685	289.901	420.073	8038	7245	7696	7112	7630	10569	estExt_Genewise12.C_1_t10392	virtual_chr1	354743	762	762	-	Protein Gene	estExt_Genewise12.C_1_t10392:1-762	84270	IGV
fgenesh1_kg.1_#_114_#_isotig02685	49.655	24.6068	26.8688	127.964	131.671	638.493	1347	580	673	3095	3638	16864	fgenesh1_kg.1_#_114_#_isotig02685	virtual_chr1	355605	795	795	+	Protein Gene	fgenesh1_kg.1_#_114_#_isotig02685:1-795	15141	IGV
fgenesh1_kg.1_#_115_#_isotig04806	36.5664	29.1804	22.5504	31.9626	35.7534	31.3176	1210	839	689	943	1205	1009	fgenesh1_kg.1_#_115_#_isotig04806	virtual_chr1	356500	948	948	+	Protein Gene	fgenesh1_kg.1_#_115_#_isotig04806:1-948	15142	IGV
fgenesh1_pm.1_#_158	40.3513	42.6519	38.537	49.3851	47.4804	63.8025	1557	1430	1373	1699	1866	2397	fgenesh1_pm.1_#_158	virtual_chr1	357548	1089	1089	+	Protein Gene	fgenesh1_pm.1_#_158:1-1089	22633	IGV
fgenesh1_kg.1_#_116_#_isotig02570	37.4052	36.3398	31.2164	55.296	52.3569	42.0347	1264	1067	974	1666	1802	1383	fgenesh1_kg.1_#_116_#_isotig02570	virtual_chr1	358737	966	966	-	Protein Gene	fgenesh1_kg.1_#_116_#_isotig02570:1-966	15143	IGV
fgenesh1_kg.1_#_117_#_isotig02138	58.4187	54.0079	81.7695	59.7589	60.7145	50.6091	10574	8494	13666	9644	11193	8919	fgenesh1_kg.1_#_117_#_isotig02138	virtual_chr1	359803	4743	4743	+	Protein Gene	fgenesh1_kg.1_#_117_#_isotig02138:1-4743	15144	IGV
estExt_Genemark12.C_1_t10227	233.282	260.168	262.976	152.567	143.144	161.492	4037	3912	4202	2354	2523	2721	estExt_Genemark12.C_1_t10227	virtual_chr1	364646	543	543	+	Protein Gene	estExt_Genemark12.C_1_t10227:1-543	91816	IGV
fgenesh1_pg.1_#_210	34.6404	41.4112	53.9655	37.4282	40.1105	33.3391	4338	4506	6240	4179	5116	4065	fgenesh1_pg.1_#_210	virtual_chr1	365289	3312	3312	-	Protein Gene	fgenesh1_pg.1_#_210:1-3312	10895	IGV
fgenesh1_kg.1_#_118_#_isotig04336	23.8076	23.5345	18.0029	24.1513	25.3993	24.4739	1120	962	782	1013	1217	1121	fgenesh1_kg.1_#_118_#_isotig04336	virtual_chr1	368701	1306	1306	-	Protein Gene	fgenesh1_kg.1_#_118_#_isotig04336:1-1306	15145	IGV
estExt_Genemark12.C_1_t10230	25.6569	20.3267	20.5596	30.2735	24.3763	290.132	1980	1363	1465	2083	1916	21800	estExt_Genemark12.C_1_t10230	virtual_chr1	370107	2079	2079	-	Protein Gene	estExt_Genemark12.C_1_t10230:1-2079	91819	IGV
fgenesh1_kg.1_#_119_#_contig03419	34.5907	30.7723	25.7555	38.4103	36.9171	54.2376	6528	5046	4488	6463	7096	9966	fgenesh1_kg.1_#_119_#_contig03419	virtual_chr1	372286	4941	4941	+	Protein Gene	fgenesh1_kg.1_#_119_#_contig03419:1-4941	15146	IGV
fgenesh1_pm.1_#_160	1212.83	942.449	1145.72	3092.48	3125.06	3208.21	49493	33417	43170	112516	129888	127469	fgenesh1_pm.1_#_160	virtual_chr1	377327	1146	1146	-	Protein Gene	fgenesh1_pm.1_#_160:1-1146	22635	IGV
fgenesh1_kg.1_#_120_#_isotig04863	51.0202	48.918	42.9328	49.4429	48.4711	44.5034	2780	2316	2160	2402	2690	2361	fgenesh1_kg.1_#_120_#_isotig04863	virtual_chr2	1	1497	1497	-	Protein Gene	fgenesh1_kg.1_#_120_#_isotig04863:1-1497	15147	IGV
fgenesh1_kg.1_#_121_#_isotig03678	185.413	163.871	148.867	129.106	134.942	129.127	12596	9673	9338	7820	9337	8541	fgenesh1_kg.1_#_121_#_isotig03678	virtual_chr2	1598	1842	1842	+	Protein Gene	fgenesh1_kg.1_#_121_#_isotig03678:1-1842	15148	IGV
e_gw1.1.167.1	106.944	118.55	81.7597	67.0331	75.8072	83.0974	5352	5155	3778	2991	3864	4049	e_gw1.1.167.1	virtual_chr2	3540	1383	1383	-	Protein Gene	e_gw1.1.167.1:1-1383	44547	IGV
estExt_Genemark12.C_1_t10236	103.655	108.044	110.428	28.5901	44.3728	27.7016	6860	6213	6748	1687	2991	1785	estExt_Genemark12.C_1_t10236	virtual_chr2	5023	1797	1797	-	Protein Gene	estExt_Genemark12.C_1_t10236:1-1797	91824	IGV
estExt_fgenesh1_pg2.C_1_t10216	55.507	53.8484	49.5491	44.4685	40.3131	42.3414	1337	1127	1102	955	989	993	estExt_fgenesh1_pg2.C_1_t10216	virtual_chr2	6920	717	717	+	Protein Gene	estExt_fgenesh1_pg2.C_1_t10216:1-717	74552	IGV
estExt_fgenesh1_pm2.C_1_t10164	65.7151	64.0231	31.8752	36.803	37.5928	36.7103	6685	5659	2994	3338	3895	3636	estExt_fgenesh1_pm2.C_1_t10164	virtual_chr2	7737	2709	2709	-	Protein Gene	estExt_fgenesh1_pm2.C_1_t10164:1-2709	80992	IGV
fgenesh1_kg.1_#_123_#_isotig02935	97.2191	97.31	77.3851	93.74	64.0955	86.619	898	781	660	772	603	779	fgenesh1_kg.1_#_123_#_isotig02935	virtual_chr2	10546	336	336	+	Protein Gene	fgenesh1_kg.1_#_123_#_isotig02935:1-336	15150	IGV
estExt_Genewise1Plus2.C_1_t10417	1.95289	1.86005	1.89623	161.122	193.558	96.4318	116	96	104	8533	11710	5577	estExt_Genewise1Plus2.C_1_t10417	virtual_chr2	10982	1623	1623	+	Protein Gene	estExt_Genewise1Plus2.C_1_t10417:1-1623	96525	IGV
estExt_Genewise1Plus2.C_1_t10420	42.9451	40.8072	39.2755	17.0436	16.7577	18.9625	1170	966	988	414	465	503	estExt_Genewise1Plus2.C_1_t10420	virtual_chr2	12705	798	798	-	Protein Gene	estExt_Genewise1Plus2.C_1_t10420:1-798	96528	IGV
estExt_fgenesh1_pm2.C_1_t10168	119.204	119.814	56.1377	55.5398	53.3504	52.4783	15806	13804	6873	6566	7205	6775	estExt_fgenesh1_pm2.C_1_t10168	virtual_chr2	13603	3501	3501	+	Protein Gene	estExt_fgenesh1_pm2.C_1_t10168:1-3501	80996	IGV
estExt_Genemark12.C_1_t10242	52.9717	50.0986	38.4806	90.3714	73.0247	143.453	735	604	493	1118	1032	1938	estExt_Genemark12.C_1_t10242	virtual_chr2	17204	455	455	+	Protein Gene	estExt_Genemark12.C_1_t10242:1-455	91830	IGV
fgenesh1_pg.1_#_223	63.1258	58.653	56.0296	48.6684	49.5897	58.5708	1801	1454	1476	1238	1441	1627	fgenesh1_pg.1_#_223	virtual_chr2	17759	831	831	-	Protein Gene	fgenesh1_pg.1_#_223:1-831	10908	IGV
fgenesh1_kg.1_#_124_#_isotig02201	106.034	95.2687	95.8348	59.8617	64.0471	70.7236	4327	3378	3611	2178	2662	2810	fgenesh1_kg.1_#_124_#_isotig02201	virtual_chr2	18690	1146	1146	-	Protein Gene	fgenesh1_kg.1_#_124_#_isotig02201:1-1146	15151	IGV
fgenesh1_kg.1_#_125_#_isotig01745	96.4613	95.5744	171.924	167.851	166.294	210.801	9339	8040	15369	14489	16398	19871	fgenesh1_kg.1_#_125_#_isotig01745	virtual_chr2	19936	2583	2583	+	Protein Gene	fgenesh1_kg.1_#_125_#_isotig01745:1-2583	15152	IGV
estExt_Genemark12.C_1_t10245	23.6582	22.5166	18.0252	48.7368	42.8334	47.9853	1231	1018	866	2261	2270	2431	estExt_Genemark12.C_1_t10245	virtual_chr2	22619	1434	1434	-	Protein Gene	estExt_Genemark12.C_1_t10245:1-1434	91833	IGV
estExt_Genemark12.C_1_t10247	35.8655	21.0025	29.7439	54.8847	50.9429	94.457	1191	606	912	1625	1723	3054	estExt_Genemark12.C_1_t10247	virtual_chr2	24153	951	951	-	Protein Gene	estExt_Genemark12.C_1_t10247:1-951	91835	IGV
fgenesh1_kg.1_#_127_#_isotig03612	74.0487	86.411	56.153	54.2357	56.5738	58.5588	2078	2107	1455	1357	1617	1600	fgenesh1_kg.1_#_127_#_isotig03612	virtual_chr2	25204	819	819	-	Protein Gene	fgenesh1_kg.1_#_127_#_isotig03612:1-819	15154	IGV
fgenesh1_kg.1_#_128_#_isotig02843	648.206	670.509	404.687	438.556	496.101	524.779	76930	69144	44347	46406	59968	60640	fgenesh1_kg.1_#_128_#_isotig02843	virtual_chr2	26123	3144	3144	+	Protein Gene	fgenesh1_kg.1_#_128_#_isotig02843:1-3144	15155	IGV
fgenesh1_kg.1_#_129_#_isotig03984	2.23567	2.10332	2.84404	13.831	11.4107	11.3169	126	103	148	695	655	621	fgenesh1_kg.1_#_129_#_isotig03984	virtual_chr2	29367	1545	1545	+	Protein Gene	fgenesh1_kg.1_#_129_#_isotig03984:1-1545	15156	IGV
gw1.1.53.1	140.172	136.189	116.508	140.926	149.401	142.53	2606	2200	2000	2336	2829	2580	gw1.1.53.1	virtual_chr2	31012	576	576	-	Protein Gene	gw1.1.53.1:1-576	36110	IGV
fgenesh1_kg.1_#_130_#_isotig02166	75.9776	66.8883	72.3061	56.0678	57.8751	70.025	4131	3160	3630	2718	3205	3707	fgenesh1_kg.1_#_130_#_isotig02166	virtual_chr2	31688	1494	1494	-	Protein Gene	fgenesh1_kg.1_#_130_#_isotig02166:1-1494	15157	IGV
estExt_Genewise1Plus2.C_1_t10445	434.424	465.093	571.275	251.445	249.745	337.751	10464	9734	12705.5	5400	6127	7921	estExt_Genewise1Plus2.C_1_t10445	virtual_chr2	33282	717	717	+	Protein Gene	estExt_Genewise1Plus2.C_1_t10445:1-717	96553	IGV
e_gw1.1.1068.1	161.33	148.679	221.698	133.703	114.586	134.775	5546	4441	7037	4098	4012	4511	e_gw1.1.1068.1	virtual_chr2	34099	981	981	-	Protein Gene	e_gw1.1.1068.1:1-981	45123	IGV
fgenesh1_kg.1_#_131_#_isotig04750	72.2069	73.8467	66.114	93.7081	95.5839	91.0651	6366	5657	5382	7366	8583	7817	fgenesh1_kg.1_#_131_#_isotig04750	virtual_chr2	35180	2361	2361	-	Protein Gene	fgenesh1_kg.1_#_131_#_isotig04750:1-2361	15158	IGV
fgenesh1_kg.1_#_132_#_isotig00502	284.852	302.335	213.946	144.827	142.218	147.561	8460	7802	5867	3835	4302	4267	fgenesh1_kg.1_#_132_#_isotig00502	virtual_chr2	37641	861	861	+	Protein Gene	fgenesh1_kg.1_#_132_#_isotig00502:1-861	15159	IGV
fgenesh1_kg.1_#_134_#_isotig01482	744.022	717.631	717.352	318.466	274.962	341.981	26012	21800	23157	9927	9791	11641	fgenesh1_kg.1_#_134_#_isotig01482	virtual_chr2	38602	996	996	+	Protein Gene	fgenesh1_kg.1_#_134_#_isotig01482:1-996	15161	IGV
gw1.1.885.1	46.3069	42.8284	61.2311	49.2964	50.8329	54.9267	1711	1375	2089	1624	1913	1976	gw1.1.885.1	virtual_chr2	39698	1047	1047	-	Protein Gene	gw1.1.885.1:1-1047	41228	IGV
estExt_fgenesh1_pg2.C_1_t10236	50.5702	54.4049	73.2408	56.465	55.2225	69.4071	3128	2924	4183	3114	3479	4180	estExt_fgenesh1_pg2.C_1_t10236	virtual_chr2	40845	1686	1686	+	Protein Gene	estExt_fgenesh1_pg2.C_1_t10236:1-1686	74571	IGV
gm1.259_g	79.2483	74.4625	69.0649	91.0734	89.9924	101.062	1705	1392	1372	1747	1972	2117	gm1.259_g	virtual_chr2	42631	651	651	-	Protein Gene	gm1.259_g:1-651	6001	IGV
e_gw1.1.1298.1	82.0935	81.9396	66.0589	71.5274	69.7323	74.1497	1891	1640	1405	1469	1636	1663	e_gw1.1.1298.1	virtual_chr2	43382	690	690	+	Protein Gene	e_gw1.1.1298.1:1-690	44927	IGV
estExt_fgenesh1_pg2.C_1_t10238	32.0323	22.7278	19.5164	113.284	115.368	131.544	1854	1143	1043	5846	6801	7413	estExt_fgenesh1_pg2.C_1_t10238	virtual_chr2	44172	1584	1584	-	Protein Gene	estExt_fgenesh1_pg2.C_1_t10238:1-1584	74573	IGV
estExt_fgenesh1_pg2.C_1_t10239	68.0248	55.8853	26.8182	90.0219	88.1143	97.3571	1901	1357	692	2243	2508	2649	estExt_fgenesh1_pg2.C_1_t10239	virtual_chr2	45856	816	816	+	Protein Gene	estExt_fgenesh1_pg2.C_1_t10239:1-816	74574	IGV
estExt_fgenesh1_pg2.C_1_t10240	291.329	258.161	198.611	121.752	118.636	131.883	4769	3672	3002	1777	1978	2102	estExt_fgenesh1_pg2.C_1_t10240	virtual_chr2	46772	519	519	+	Protein Gene	estExt_fgenesh1_pg2.C_1_t10240:1-519	74575	IGV
estExt_Genemark12.C_1_t10264	23.1004	24.4142	19.0191	40.4851	39.6834	57.173	759	697	577	1186	1328	1829	estExt_Genemark12.C_1_t10264	virtual_chr2	47391	942	942	+	Protein Gene	estExt_Genemark12.C_1_t10264:1-942	91851	IGV
fgenesh1_kg.1_#_135_#_isotig04889	354.339	356.836	327.54	177.528	164.868	187.485	13714	12000	11705	6126	6499	7065	fgenesh1_kg.1_#_135_#_isotig04889	virtual_chr2	48433	1092	1092	-	Protein Gene	fgenesh1_kg.1_#_135_#_isotig04889:1-1092	15162	IGV
estExt_fgenesh1_pm2.C_1_t10184	324.41	343.682	363.252	185.713	177.534	224.681	5045	4644	5216	2575	2812	3402	estExt_fgenesh1_pm2.C_1_t10184	virtual_chr2	49625	551	498	-	Protein Gene	estExt_fgenesh1_pm2.C_1_t10184:1-551	81011	IGV
fgenesh1_kg.1_#_137_#_isotig02639	92.835	85.2036	56.7054	66.7302	58.4789	62.716	4266	3402	2406	2734	2737	2806	fgenesh1_kg.1_#_137_#_isotig02639	virtual_chr2	50276	1278	1278	-	Protein Gene	fgenesh1_kg.1_#_137_#_isotig02639:1-1278	15164	IGV
fgenesh1_kg.1_#_138_#_isotig02278	124.24	117.803	114.59	130.704	121.206	123.231	6450	5314	5493	6050	6409	6229	fgenesh1_kg.1_#_138_#_isotig02278	virtual_chr2	51654	1431	1431	-	Protein Gene	fgenesh1_kg.1_#_138_#_isotig02278:1-1431	15165	IGV
fgenesh1_kg.1_#_139_#_isotig03018	689.029	633.559	483.519	173.411	163.4	200.88	36980	29545	23961	8298	8932	10497	fgenesh1_kg.1_#_139_#_isotig03018	virtual_chr2	53185	1476	1476	-	Protein Gene	fgenesh1_kg.1_#_139_#_isotig03018:1-1476	15166	IGV
estExt_fgenesh1_pm2.C_1_t10188	11.8946	11.1438	10.5577	33.7196	31.8984	36.7843	726	591	595	1835	1983	2186	estExt_fgenesh1_pm2.C_1_t10188	virtual_chr2	54761	1755	1665	+	Protein Gene	estExt_fgenesh1_pm2.C_1_t10188:1-1755	81015	IGV
fgenesh1_kg.1_#_140_#_isotig01243	1.0624	0.73362	1.09307	11.9157	12.5692	15.2217	20	12	19	200	241	279	fgenesh1_kg.1_#_140_#_isotig01243	virtual_chr2	56616	582	582	-	Protein Gene	fgenesh1_kg.1_#_140_#_isotig01243:1-582	15167	IGV
fgenesh1_kg.1_#_141_#_isotig01244	226.495	242.007	200.331	1058.1	1204.1	1216.94	1271	1180	1038	5294	6882	6649	fgenesh1_kg.1_#_141_#_isotig01244	virtual_chr2	57298	243	243	-	Protein Gene	fgenesh1_kg.1_#_141_#_isotig01244:1-243	15168	IGV
gw1.1.682.1	9.57617	11.9222	7.0446	38.1322	37.8746	34.6404	318	344	216	1129	1281	1120	gw1.1.682.1	virtual_chr2	57641	951	951	-	Protein Gene	gw1.1.682.1:1-951	39816	IGV
estExt_Genemark12.C_1_t10273	47.3547	39.5199	30.3233	43.9701	43.0514	35.2549	3660	2654	2164	3030	3389	2653	estExt_Genemark12.C_1_t10273	virtual_chr2	58692	2082	2082	-	Protein Gene	estExt_Genemark12.C_1_t10273:1-2082	91860	IGV
estExt_Genewise1Plus2.C_1_t10482	442.768	235.637	223.958	104.784	71.419	78.9589	9526	4405	4449	2010	1565	1654	estExt_Genewise1Plus2.C_1_t10482	virtual_chr2	60874	651	651	+	Protein Gene	estExt_Genewise1Plus2.C_1_t10482:1-651	96588	IGV
estExt_Genemark12.C_1_t10275	62.1846	63.5035	33.032	64.3137	69.35	79.5835	1207	1071	592	1113	1371	1504	estExt_Genemark12.C_1_t10275	virtual_chr2	61625	597	597	-	Protein Gene	estExt_Genemark12.C_1_t10275:1-597	91862	IGV
estExt_fgenesh1_pg2.C_1_t10252	61.7164	58.0154	27.4753	33.0653	39.5218	38.5559	1501	1226	617	717	979	913	estExt_fgenesh1_pg2.C_1_t10252	virtual_chr2	62322	723	723	-	Protein Gene	estExt_fgenesh1_pg2.C_1_t10252:1-723	74587	IGV
estExt_fgenesh1_pm2.C_1_t10193	41.9799	38.8682	20.3174	22.9232	23.0011	30.4364	1826	1469	816	889	1019	1289	estExt_fgenesh1_pm2.C_1_t10193	virtual_chr2	63145	1259	1215	+	Protein Gene	estExt_fgenesh1_pm2.C_1_t10193:1-1259	81020	IGV
fgenesh1_kg.1_#_142_#_isotig03995	813.781	956.372	1219.65	287.737	298.101	386.566	32257	32939	44639	10169	12035	14919	fgenesh1_kg.1_#_142_#_isotig03995	virtual_chr2	64504	1116	1116	+	Protein Gene	fgenesh1_kg.1_#_142_#_isotig03995:1-1116	15169	IGV
fgenesh1_kg.1_#_143_#_isotig02453	65.9299	46.39	41.6046	43.2041	37.6482	38.9872	1881	1150	1096	1099	1094	1083	fgenesh1_kg.1_#_143_#_isotig02453	virtual_chr2	65720	831	831	+	Protein Gene	fgenesh1_kg.1_#_143_#_isotig02453:1-831	15170	IGV
fgenesh1_kg.1_#_144_#_isotig02056	532.09	450.935	396.773	771.771	688.487	742.656	18727	13790	12894	24218	24680	25449	fgenesh1_kg.1_#_144_#_isotig02056	virtual_chr2	66651	1002	1002	+	Protein Gene	fgenesh1_kg.1_#_144_#_isotig02056:1-1002	15171	IGV
estExt_fgenesh1_pm2.C_1_t10197	7.30714	12.6334	218.357	7.64433	6.72392	371.916	223	335	6153	208	209	11051	estExt_fgenesh1_pm2.C_1_t10197	virtual_chr2	67753	1668	882	-	Protein Gene	estExt_fgenesh1_pm2.C_1_t10197:1-1668	81024	IGV
fgenesh1_kg.1_#_145_#_isotig04431	11.2809	1.2655	1.49962	173.938	3.75859	10.6661	277	27	34	3808	94	255	fgenesh1_kg.1_#_145_#_isotig04431	virtual_chr2	69521	729	729	+	Protein Gene	fgenesh1_kg.1_#_145_#_isotig04431:1-729	15172	IGV
estExt_Genemark12.C_1_t10283	913.937	904.745	589.314	386.659	376.07	566.014	44135	37963	26277	16648	18497	26613	estExt_Genemark12.C_1_t10283	virtual_chr2	70350	1338	1338	-	Protein Gene	estExt_Genemark12.C_1_t10283:1-1338	91870	IGV
fgenesh1_kg.1_#_148_#_isotig02287	172.931	165.158	71.0113	77.3605	76.568	99.5748	7158	5940	2714	2855	3228	4013	fgenesh1_kg.1_#_148_#_isotig02287	virtual_chr2	71788	1161	1161	+	Protein Gene	fgenesh1_kg.1_#_148_#_isotig02287:1-1161	15175	IGV
gm1.285_g	80.15	96.2503	65.7385	302.197	309.571	342.493	1059	1105	802	3560	4166	4406	gm1.285_g	virtual_chr2	73049	438	438	+	Protein Gene	gm1.285_g:1-438	6027	IGV
estExt_Genemark12.C_1_t10286	29.8197	26.8281	22.4593	58.7417	57.2922	51.4595	394	308	274	692	771	662	estExt_Genemark12.C_1_t10286	virtual_chr2	73587	438	438	+	Protein Gene	estExt_Genemark12.C_1_t10286:1-438	91873	IGV
fgenesh1_kg.1_#_149_#_isotig04508	38.013	35.3059	38.9019	40.2455	41.3417	34.8182	2052	1656	1939	1937	2273	1830	fgenesh1_kg.1_#_149_#_isotig04508	virtual_chr2	74125	1484	1484	-	Protein Gene	fgenesh1_kg.1_#_149_#_isotig04508:1-1484	15176	IGV
estExt_Genemark12.C_1_t10288	38.5445	25.4913	31.3298	50.812	41.2491	50.8611	978	562	734	1149.5	1066	1256.5	estExt_Genemark12.C_1_t10288	virtual_chr2	75709	750	750	+	Protein Gene	estExt_Genemark12.C_1_t10288:1-750	91875	IGV
fgenesh1_kg.1_#_150_#_isotig03109	50.0648	44.8214	27.4113	89.8122	91.1391	75.0812	2886	2245	1459	4616	5351	4214	fgenesh1_kg.1_#_150_#_isotig03109	virtual_chr2	76559	1578	1578	-	Protein Gene	fgenesh1_kg.1_#_150_#_isotig03109:1-1578	15177	IGV
fgenesh1_kg.1_#_151_#_isotig02982	1256.09	1236.66	944.592	216.59	215.375	228.787	56986	48749	39569	8761	9952	10106	fgenesh1_kg.1_#_151_#_isotig02982	virtual_chr2	78237	1263	1263	-	Protein Gene	fgenesh1_kg.1_#_151_#_isotig02982:1-1263	15178	IGV
estExt_Genewise12.C_1_t20003	221.756	215.129	116.258	120.953	106.733	113.434	1789	1508	866	870	877	891	estExt_Genewise12.C_1_t20003	virtual_chr2	79600	343	306	-	Protein Gene	estExt_Genewise12.C_1_t20003:1-343	84373	IGV
estExt_fgenesh1_pg2.C_1_t10267	36.6314	32.9353	26.2649	18.5806	19.1719	19.8097	1225	957	811	554	653	645	estExt_fgenesh1_pg2.C_1_t10267	virtual_chr2	80043	957	957	+	Protein Gene	estExt_fgenesh1_pg2.C_1_t10267:1-957	74601	IGV
fgenesh1_kg.1_#_153_#_isotig04959	102.96	51.6744	80.6853	63.1307	46.587	35.3955	6501	2835	4704	3554	2996	2176	fgenesh1_kg.1_#_153_#_isotig04959	virtual_chr2	81100	1719	1719	-	Protein Gene	fgenesh1_kg.1_#_153_#_isotig04959:1-1719	15180	IGV
fgenesh1_kg.1_#_154_#_isotig04840	105.225	100.068	110.496	100.647	118.707	168.291	3322	2745	3221	2833	3817	5173	fgenesh1_kg.1_#_154_#_isotig04840	virtual_chr2	82919	909	909	-	Protein Gene	fgenesh1_kg.1_#_154_#_isotig04840:1-909	15181	IGV
fgenesh1_kg.1_#_155_#_isotig03361	2559.46	2730.66	1468.61	1077.35	998.44	1177.51	60752	56318	32187	22800	24138	27213	fgenesh1_kg.1_#_155_#_isotig03361	virtual_chr2	83928	708	708	+	Protein Gene	fgenesh1_kg.1_#_155_#_isotig03361:1-708	15182	IGV
estExt_Genewise1Plus2.C_1_t20010	822.544	1184.68	1404.9	2.89787	3.44134	7.67298	41068	51394	64767	129	175	373	estExt_Genewise1Plus2.C_1_t20010	virtual_chr2	84736	1380	1380	-	Protein Gene	estExt_Genewise1Plus2.C_1_t20010:1-1380	96616	IGV
fgenesh1_kg.1_#_156_#_isotig03061	352.205	225.068	280.375	270.955	161.428	141.943	12643	7020	9293	8672	5902	4961	fgenesh1_kg.1_#_156_#_isotig03061	virtual_chr2	86216	1020	1020	-	Protein Gene	fgenesh1_kg.1_#_156_#_isotig03061:1-1020	15183	IGV
fgenesh1_kg.1_#_157_#_isotig02526	41.2259	28.4678	27.1985	68.9205	73.7393	65.733	1745	1047	1063	2601	3179	2709	fgenesh1_kg.1_#_157_#_isotig02526	virtual_chr2	87336	1185	1185	-	Protein Gene	fgenesh1_kg.1_#_157_#_isotig02526:1-1185	15184	IGV
fgenesh1_kg.1_#_158_#_isotig02648	347.062	369.424	375.7	429.992	361.595	503.23	19276	17828	19267	21293	20455	27213	fgenesh1_kg.1_#_158_#_isotig02648	virtual_chr2	88621	1524	1524	-	Protein Gene	fgenesh1_kg.1_#_158_#_isotig02648:1-1524	15185	IGV
gm1.299_g	22.8563	19.027	16.2417	36.4772	35.184	36.5271	1518	1098	996	2160	2380	2362	gm1.299_g	virtual_chr2	90245	1803	1803	-	Protein Gene	gm1.299_g:1-1803	6041	IGV
fgenesh1_pm.1_#_211	81.247	79.6305	62.4566	56.0209	48.6902	52.032	1368	1165	971	841	835	853	fgenesh1_pm.1_#_211	virtual_chr2	92148	531	531	-	Protein Gene	fgenesh1_pm.1_#_211:1-531	22686	IGV
fgenesh1_kg.1_#_159_#_isotig02946	40.0932	37.4812	29.232	23.9037	22.4028	21.7487	1172	952	789	623	667	619	fgenesh1_kg.1_#_159_#_isotig02946	virtual_chr2	92779	849	849	-	Protein Gene	fgenesh1_kg.1_#_159_#_isotig02946:1-849	15186	IGV
fgenesh1_kg.1_#_160_#_contig06372	22.4931	22.1319	19.7026	147.653	187.303	178.875	455	389	368	2663	3859	3523	fgenesh1_kg.1_#_160_#_contig06372	virtual_chr2	93728	618	618	-	Protein Gene	fgenesh1_kg.1_#_160_#_contig06372:1-618	15187	IGV
estExt_fgenesh1_pg2.C_1_t10278	284.507	320.972	322.299	377.867	370.469	458.837	9980	9783	10439	11818	13236	15671	estExt_fgenesh1_pg2.C_1_t10278	virtual_chr2	94446	999	999	+	Protein Gene	estExt_fgenesh1_pg2.C_1_t10278:1-999	74611	IGV
estExt_fgenesh1_pm2.C_1_t10215	57.699	50.8039	44.642	55.4975	52.766	38.8998	3967	3035	2834	3402	3695	2604	estExt_fgenesh1_pm2.C_1_t10215	virtual_chr2	95545	2708	1863	+	Protein Gene	estExt_fgenesh1_pm2.C_1_t10215:1-2708	81041	IGV
estExt_fgenesh1_pg2.C_1_t10281	200.132	216.169	189.048	162.479	151.777	172.403	4961	4656	4327	3591	3832	4161	estExt_fgenesh1_pg2.C_1_t10281	virtual_chr2	98353	735	735	-	Protein Gene	estExt_fgenesh1_pg2.C_1_t10281:1-735	74614	IGV
fgenesh1_kg.1_#_162_#_isotig04393	87.3898	73.8455	100.428	64.175	51.2763	88.3287	2013	1478	2136	1318	1203	1981	fgenesh1_kg.1_#_162_#_isotig04393	virtual_chr2	99188	690	690	+	Protein Gene	fgenesh1_kg.1_#_162_#_isotig04393:1-690	15189	IGV
fgenesh1_kg.1_#_163_#_isotig01930	810.104	785.58	819.517	503.897	560.381	516.945	63370	53395	59192	35144	44647	39372	fgenesh1_kg.1_#_163_#_isotig01930	virtual_chr2	99978	2106	2106	+	Protein Gene	fgenesh1_kg.1_#_163_#_isotig01930:1-2106	15190	IGV
e_gw1.1.20.1	229.637	219.879	449.603	105.121	116.23	99.7811	9183	7640	16601	3748	4734	3885	e_gw1.1.20.1	virtual_chr2	102184	1125	1125	-	Protein Gene	e_gw1.1.20.1:1-1125	44972	IGV
fgenesh1_kg.1_#_165_#_isotig01770	166.109	162.292	174.767	143.508	154.574	140.385	10935	9283	10623	8423	10364	8998	fgenesh1_kg.1_#_165_#_isotig01770	virtual_chr2	103409	1788	1788	+	Protein Gene	fgenesh1_kg.1_#_165_#_isotig01770:1-1788	15192	IGV
estExt_Genemark12.C_1_t10309	108.495	97.1262	45.0872	879.073	842.673	776.1	1535	1194	589	11089	12143	10691	estExt_Genemark12.C_1_t10309	virtual_chr2	105297	462	462	-	Protein Gene	estExt_Genemark12.C_1_t10309:1-462	91895	IGV
estExt_fgenesh1_pg2.C_1_t10287	58.6297	59.1454	66.873	82.8913	55.9959	72.3607	2276	1995	2397	2869	2214	2735	estExt_fgenesh1_pg2.C_1_t10287	virtual_chr2	105859	1095	1095	+	Protein Gene	estExt_fgenesh1_pg2.C_1_t10287:1-1095	74620	IGV
fgenesh1_kg.1_#_166_#_isotig00528	61.0336	54.2105	44.8769	27.2023	24.83	27.2137	4653	3591	3159	1849	1928	2020	fgenesh1_kg.1_#_166_#_isotig00528	virtual_chr2	107054	2055	2055	+	Protein Gene	fgenesh1_kg.1_#_166_#_isotig00528:1-2055	15193	IGV
estExt_Genemark12.C_1_t10312	21.7695	23.1528	29.4711	24.5799	29.0073	36.4329	448	414	560	451	608	730	estExt_Genemark12.C_1_t10312	virtual_chr2	109209	627	627	-	Protein Gene	estExt_Genemark12.C_1_t10312:1-627	91898	IGV
fgenesh1_kg.1_#_168_#_isotig02632	43.1218	40.2668	41.7067	59.7283	72.436	53.7336	4469	3626	3991	5519	7646	5422	fgenesh1_kg.1_#_168_#_isotig02632	virtual_chr2	109936	2758	2758	+	Protein Gene	fgenesh1_kg.1_#_168_#_isotig02632:1-2758	15195	IGV
fgenesh1_kg.1_#_169_#_isotig03853	404.809	360.229	275.976	103.479	87.0538	86.5073	12496	9662	7866	2848	2737	2600	fgenesh1_kg.1_#_169_#_isotig03853	virtual_chr2	112794	891	891	+	Protein Gene	fgenesh1_kg.1_#_169_#_isotig03853:1-891	15196	IGV
e_gw1.1.267.1	35.5859	37.4024	30.3624	38.2517	37.1305	42.1409	1706	1558	1344	1635	1813	1967	e_gw1.1.267.1	virtual_chr2	113785	1329	1329	-	Protein Gene	e_gw1.1.267.1:1-1329	45305	IGV
fgenesh1_pg.1_#_296	24.9627	23.3474	13.0842	21.412	20.3721	22.7864	2589	2104	1253	1980	2152	2301	fgenesh1_pg.1_#_296	virtual_chr2	115214	2760	2760	+	Protein Gene	fgenesh1_pg.1_#_296:1-2760	10981	IGV
gm1.317_g	93.8878	87.9155	65.3239	58.5837	54.8374	45.0749	5006	4073	3216	2785	2978	2340	gm1.317_g	virtual_chr2	118074	1467	1467	-	Protein Gene	gm1.317_g:1-1467	6059	IGV
fgenesh1_kg.1_#_171_#_isotig03203	108.822	97.9972	45.2997	53.241	52.3908	46.844	12228	9568	4700	5334	5996	5125	fgenesh1_kg.1_#_171_#_isotig03203	virtual_chr2	119641	2982	2982	+	Protein Gene	fgenesh1_kg.1_#_171_#_isotig03203:1-2982	15198	IGV
estExt_Genemark12.C_1_t10319	42.27	45.4802	37.6349	47.6301	44.3489	64.4652	860	804	707	864	919	1277	estExt_Genemark12.C_1_t10319	virtual_chr2	122723	664	621	-	Protein Gene	estExt_Genemark12.C_1_t10319:1-664	91905	IGV
estExt_Genemark12.C_1_t10320	74.4717	85.1972	81.196	105.514	100.926	133.982	1341	1333	1350	1694	1851	2349	estExt_Genemark12.C_1_t10320	virtual_chr2	123487	561	561	+	Protein Gene	estExt_Genemark12.C_1_t10320:1-561	91906	IGV
gm1.321_g	678.885	725.634	650.772	418.061	420.779	470.751	8573	7962	7588	4707	5412	5788	gm1.321_g	virtual_chr2	124148	423	423	+	Protein Gene	gm1.321_g:1-423	6063	IGV
fgenesh1_kg.1_#_172_#_isotig02507	98.4203	121.974	100.01	149.002	168.801	205.671	3579	3854	3358	4831	6252	7282	fgenesh1_kg.1_#_172_#_isotig02507	virtual_chr2	124671	1032	1032	-	Protein Gene	fgenesh1_kg.1_#_172_#_isotig02507:1-1032	15199	IGV
estExt_fgenesh1_pg2.C_1_t10299	8.88901	11.0828	4.52178	830.326	1809.62	410.903	264	286	124	21987	54740	11882	estExt_fgenesh1_pg2.C_1_t10299	virtual_chr2	125803	861	861	-	Protein Gene	estExt_fgenesh1_pg2.C_1_t10299:1-861	74631	IGV
estExt_Genemark12.C_1_t10324	26.0912	23.9335	24.0507	58.2836	44.578	58.5134	2163	1724	1841	4308	3764	4723	estExt_Genemark12.C_1_t10324	virtual_chr2	126764	2226	2226	-	Protein Gene	estExt_Genemark12.C_1_t10324:1-2226	91909	IGV
fgenesh1_kg.1_#_173_#_isotig03698	37.9717	27.9466	28.1483	37.5007	38.5129	36.533	2846	1820	1948	2506	2940	2666	fgenesh1_kg.1_#_173_#_isotig03698	virtual_chr2	129090	2022	2022	-	Protein Gene	fgenesh1_kg.1_#_173_#_isotig03698:1-2022	15200	IGV
estExt_Genemark12.C_1_t10326	179.411	172.639	131.654	115.108	123.597	140.939	1867	1561	1265	1068	1310	1428	estExt_Genemark12.C_1_t10326	virtual_chr2	131212	366	366	+	Protein Gene	estExt_Genemark12.C_1_t10326:1-366	91911	IGV
fgenesh1_kg.1_#_174_#_isotig04157	151.529	99.9417	132.387	99.7866	80.9851	113.031	4837	2772	3902	2840	2633	3513	fgenesh1_kg.1_#_174_#_isotig04157	virtual_chr2	131678	918	918	-	Protein Gene	fgenesh1_kg.1_#_174_#_isotig04157:1-918	15201	IGV
estExt_Genemark12.C_1_t10328	63.8448	58.5429	45.2647	61.3064	57.1717	89.0221	1717	1368	1124	1470	1566	2331	estExt_Genemark12.C_1_t10328	virtual_chr2	132696	789	789	-	Protein Gene	estExt_Genemark12.C_1_t10328:1-789	91912	IGV
fgenesh1_kg.1_#_175_#_isotig04454	50.2686	42.9956	33.1533	39.2517	33.6941	35.7487	3703	2752	2255	2578	2528	2564	fgenesh1_kg.1_#_175_#_isotig04454	virtual_chr2	133585	1989	1989	+	Protein Gene	fgenesh1_kg.1_#_175_#_isotig04454:1-1989	15202	IGV
estExt_Genemark12.C_1_t10330	343.233	366.751	346.669	160.349	143.96	184.851	7224	6707	6737	3009	3086	3788	estExt_Genemark12.C_1_t10330	virtual_chr2	135674	639	639	-	Protein Gene	estExt_Genemark12.C_1_t10330:1-639	91914	IGV
gw1.1.1316.1	66.7758	58.6044	56.4056	52.3864	50.8369	64.0724	3740	2852	2917	2616	2900	3494	gw1.1.1316.1	virtual_chr2	136413	1536	1536	-	Protein Gene	gw1.1.1316.1:1-1536	43664	IGV
estExt_Genewise1Plus2.C_1_t20061	81.9187	88.4222	48.3022	57.3946	54.3369	75.3524	1159	1087	631	724	783	1038	estExt_Genewise1Plus2.C_1_t20061	virtual_chr2	138049	462	462	+	Protein Gene	estExt_Genewise1Plus2.C_1_t20061:1-462	96667	IGV
estExt_Genewise1Plus2.C_1_t20065	71.3826	71.1921	51.0482	90.4171	94.2738	87.1894	1469	1273	970	1659	1976	1747	estExt_Genewise1Plus2.C_1_t20065	virtual_chr2	138611	627	627	-	Protein Gene	estExt_Genewise1Plus2.C_1_t20065:1-627	96671	IGV
gm1.333_g	105.854	95.924	62.8056	96.2586	82.2013	120.046	1411	1111	773	1144	1116	1558	gm1.333_g	virtual_chr2	139338	441	441	+	Protein Gene	gm1.333_g:1-441	6075	IGV
estExt_fgenesh1_pg2.C_1_t10307	88.643	109.031	89.801	100.862	101.123	135.942	2415	2581	2259	2450	2806	3606	estExt_fgenesh1_pg2.C_1_t10307	virtual_chr2	139879	798	798	-	Protein Gene	estExt_fgenesh1_pg2.C_1_t10307:1-798	74638	IGV
estExt_Genemark12.C_1_t10335	47.6712	52.2516	31.8465	59.507	61.4215	69.3488	903	860	557	1005	1185	1279	estExt_Genemark12.C_1_t10335	virtual_chr2	140777	585	585	+	Protein Gene	estExt_Genemark12.C_1_t10335:1-585	91919	IGV
fgenesh1_kg.1_#_176_#_isotig03452	77.8967	70.806	79.9306	112.592	120.188	53.0282	3197	2525	3029	4120	5024	2119	fgenesh1_kg.1_#_176_#_isotig03452	virtual_chr2	141462	1152	1152	-	Protein Gene	fgenesh1_kg.1_#_176_#_isotig03452:1-1152	15203	IGV
estExt_Genemark12.C_1_t10337	22.9392	19.9917	34.8676	39.0508	38.5696	25.434	1207	914	1694	1832	2067	1303	estExt_Genemark12.C_1_t10337	virtual_chr2	142714	1449	1449	+	Protein Gene	estExt_Genemark12.C_1_t10337:1-1449	91921	IGV
estExt_fgenesh1_pg2.C_1_t10310	8.85387	7.78812	4.89898	30.0347	26.5289	26.2895	734	561	375	2220	2240	2122	estExt_fgenesh1_pg2.C_1_t10310	virtual_chr2	144263	2226	2226	+	Protein Gene	estExt_fgenesh1_pg2.C_1_t10310:1-2226	74641	IGV
estExt_Genemark12.C_1_t10339	101.675	124.927	109.207	95.082	106.843	124.861	4482	4785	4445	3737	4797	5359	estExt_Genemark12.C_1_t10339	virtual_chr2	146589	1230	1230	-	Protein Gene	estExt_Genemark12.C_1_t10339:1-1230	91923	IGV
estExt_fgenesh1_pg2.C_1_t10312	7774.18	7135.99	5654.19	715.852	652.921	1034.5	176349	140650	118427	14478	15085	22848	estExt_fgenesh1_pg2.C_1_t10312	virtual_chr2	147919	681	681	-	Protein Gene	estExt_fgenesh1_pg2.C_1_t10312:1-681	74643	IGV
e_gw1.1.372.1	1837.77	1585.88	787.48	573.958	499.03	529.567	77359	58004	30607	21541	21395	21704	e_gw1.1.372.1	virtual_chr2	148700	1179	1179	-	Protein Gene	e_gw1.1.372.1:1-1179	44799	IGV
gm1.342_g	71.2699	65.9833	32.6758	1433.33	1371.03	1216.73	900	724	381	16138	17634	14960	gm1.342_g	virtual_chr2	149979	423	423	+	Protein Gene	gm1.342_g:1-423	6084	IGV
fgenesh1_kg.1_#_181_#_isotig04804	202.455	204.578	109.345	52.9408	53.6507	52.7806	8025	7046	4002	1871	2166	2037	fgenesh1_kg.1_#_181_#_isotig04804	virtual_chr2	150502	1116	1116	-	Protein Gene	fgenesh1_kg.1_#_181_#_isotig04804:1-1116	15208	IGV
estExt_fgenesh1_pg2.C_1_t10315	6.18066	9.18104	4.67009	82.6417	76.4891	75.419	344	444	240	4101	4336	4087	estExt_fgenesh1_pg2.C_1_t10315	virtual_chr2	151718	1527	1527	-	Protein Gene	estExt_fgenesh1_pg2.C_1_t10315:1-1527	74645	IGV
fgenesh1_kg.1_#_182_#_isotig01649	27.0299	29.2649	22.273	39.9085	41.6192	30.9931	945	889	719	1244	1482	1055	fgenesh1_kg.1_#_182_#_isotig01649	virtual_chr2	153345	996	996	+	Protein Gene	fgenesh1_kg.1_#_182_#_isotig01649:1-996	15209	IGV
estExt_Genemark12.C_1_t10345	1818.75	3001.94	4907.48	36.207	74.5074	167.222	45297	64963	112854	804	1890	4055	estExt_Genemark12.C_1_t10345	virtual_chr2	154441	738	738	-	Protein Gene	estExt_Genemark12.C_1_t10345:1-738	91928	IGV
fgenesh1_kg.1_#_184_#_isotig01278	100.141	104.753	115.716	73.2445	84.2766	75.7724	8618	7833	9195	5620	7387	6349	fgenesh1_kg.1_#_184_#_isotig01278	virtual_chr2	155279	2307	2307	+	Protein Gene	fgenesh1_kg.1_#_184_#_isotig01278:1-2307	15211	IGV
estExt_Genewise1Plus2.C_1_t20079	101.549	69.3168	120.113	53.4829	47.5694	51.4538	10354	6141	11308	4862	4940	5108	estExt_Genewise1Plus2.C_1_t20079	virtual_chr2	157686	2715	2715	-	Protein Gene	estExt_Genewise1Plus2.C_1_t20079:1-2715	96682	IGV
estExt_Genemark12.C_1_t10348	11.6715	10.3957	9.78649	23.5862	26.3733	14.2624	3304	2557	2558	5953	7604	3931	estExt_Genemark12.C_1_t10348	virtual_chr2	160501	7362	7362	-	Protein Gene	estExt_Genemark12.C_1_t10348:1-7362	91931	IGV
estExt_Genewise12.C_1_t20087	132.164	159.716	247.378	95.2294	96.8957	88.1098	4497	4722	7772	2889	3358	2919	estExt_Genewise12.C_1_t20087	virtual_chr2	167963	972	972	-	Protein Gene	estExt_Genewise12.C_1_t20087:1-972	84454	IGV
fgenesh1_kg.1_#_185_#_isotig04065	113.438	89.8573	18.1813	87.7518	79.7019	65.0209	14670	10097	2171	10118	10498	8187	fgenesh1_kg.1_#_185_#_isotig04065	virtual_chr2	169035	3417	3417	-	Protein Gene	fgenesh1_kg.1_#_185_#_isotig04065:1-3417	15212	IGV
fgenesh1_pg.1_#_325	0.354704	0.408224	0.853673	4.77398	2.24432	5.66698	9	9	20	108	58	140	fgenesh1_pg.1_#_325	virtual_chr2	172552	750	750	-	Protein Gene	fgenesh1_pg.1_#_325:1-750	11010	IGV
gm1.352_g	48.7791	49.6643	42.339	86.9998	72.2332	58.841	2367	2094	1897	3764	3570	2780	gm1.352_g	virtual_chr2	173402	1344	1344	+	Protein Gene	gm1.352_g:1-1344	6094	IGV
fgenesh1_kg.1_#_186_#_isotig00196	181.639	161.939	144.818	190.261	186.675	297.109	6053	4689	4456	5653	6336	9640	fgenesh1_kg.1_#_186_#_isotig00196	virtual_chr2	174846	1000	954	-	Protein Gene	fgenesh1_kg.1_#_186_#_isotig00196:1-1000	15213	IGV
fgenesh1_kg.1_#_187_#_isotig03038	319.867	350.612	314.38	252.656	269.542	312.266	11557	11007	10488	8139	9919	10985	fgenesh1_kg.1_#_187_#_isotig03038	virtual_chr2	175946	1026	1026	-	Protein Gene	fgenesh1_kg.1_#_187_#_isotig03038:1-1026	15214	IGV
estExt_Genemark12.C_1_t10355	54.7348	53.0524	73.7283	85.1305	78.2168	93.5477	1280	1078	1592	1775	1863	2130	estExt_Genemark12.C_1_t10355	virtual_chr2	177072	699	699	-	Protein Gene	estExt_Genemark12.C_1_t10355:1-699	91936	IGV
estExt_Genemark12.C_1_t10356	49.3605	49.7453	39.5222	29.413	31.7992	25.1721	3740	3275	2765	1987	2454	1857	estExt_Genemark12.C_1_t10356	virtual_chr2	177871	2043	2043	-	Protein Gene	estExt_Genemark12.C_1_t10356:1-2043	91937	IGV
estExt_Genewise1Plus2.C_1_t20094	24.7731	26.8524	31.7482	24.2473	24.6432	23.0418	1822	1716	2156	1590	1846	1650	estExt_Genewise1Plus2.C_1_t20094	virtual_chr2	180014	1986	1986	+	Protein Gene	estExt_Genewise1Plus2.C_1_t20094:1-1986	96697	IGV
estExt_Genemark12.C_1_t10358	68.4448	85.1927	74.6118	136.445	194.471	109.244	2601	2813	2618	4623	7527	4042	estExt_Genemark12.C_1_t10358	virtual_chr2	182100	1108	1074	-	Protein Gene	estExt_Genemark12.C_1_t10358:1-1108	91939	IGV
fgenesh1_kg.1_#_189_#_isotig02029	40.0698	31.9203	24.8349	350.057	578.848	239.998	1176	814	673	9160	17303	6858	fgenesh1_kg.1_#_189_#_isotig02029	virtual_chr2	183308	852	852	-	Protein Gene	fgenesh1_kg.1_#_189_#_isotig02029:1-852	15216	IGV
gw1.1.1014.1	47.3561	40.1737	22.4825	19.7626	20.5306	16.8824	3123	2302	1369	1162	1379	1084	gw1.1.1014.1	virtual_chr2	184260	1791	1791	-	Protein Gene	gw1.1.1014.1:1-1791	42012	IGV
fgenesh1_kg.1_#_190_#_isotig04634	185.643	182.849	147.867	63.485	71.3102	79.236	11548	9883	8493	3521	4518	4799	fgenesh1_kg.1_#_190_#_isotig04634	virtual_chr2	186151	1695	1695	-	Protein Gene	fgenesh1_kg.1_#_190_#_isotig04634:1-1695	15217	IGV
estExt_Genemark12.C_1_t10362	180.276	187.743	306.437	230.117	300.666	291.736	4258	3853	6683	4846	7233	6709	estExt_Genemark12.C_1_t10362	virtual_chr2	187946	705	705	+	Protein Gene	estExt_Genemark12.C_1_t10362:1-705	91943	IGV
fgenesh1_kg.1_#_191_#_isotig04126	53.9846	43.6879	44.9793	110.108	97.9486	51.655	3598	2530	2768	6543	6649	3352	fgenesh1_kg.1_#_191_#_isotig04126	virtual_chr2	188751	1809	1809	-	Protein Gene	fgenesh1_kg.1_#_191_#_isotig04126:1-1809	15218	IGV
gm1.364_g	2.9508	2.18728	3.57494	16.0991	11.6869	274.867	59	38	66	287	238	5351	gm1.364_g	virtual_chr2	190660	612	612	+	Protein Gene	gm1.364_g:1-612	6106	IGV
fgenesh1_kg.1_#_192_#_isotig02355	61.0692	49.2137	45.8869	123.026	114.629	106.292	2335	1635	1620	4194	4464	3957	fgenesh1_kg.1_#_192_#_isotig02355	virtual_chr2	191372	1080	1080	-	Protein Gene	fgenesh1_kg.1_#_192_#_isotig02355:1-1080	15219	IGV
fgenesh1_kg.1_#_193_#_isotig01555	34.4292	28.8952	35.8581	9.68469	9.96284	11.4387	1252	913	1204	314	369	405	fgenesh1_kg.1_#_193_#_isotig01555	virtual_chr2	192552	1032	1032	+	Protein Gene	fgenesh1_kg.1_#_193_#_isotig01555:1-1032	15220	IGV
fgenesh1_kg.1_#_194_#_isotig03322	326.673	308.485	312.938	594.576	551.771	598.313	15890	13038	14055	25786	27336	28336	fgenesh1_kg.1_#_194_#_isotig03322	virtual_chr2	193684	1504	1347	+	Protein Gene	fgenesh1_kg.1_#_194_#_isotig03322:1-1504	15221	IGV
fgenesh1_kg.1_#_195_#_isotig00947	29.6523	25.0294	22.6764	21.001	18.6915	15.4271	2746	2014	1939	1734	1763	1391	fgenesh1_kg.1_#_195_#_isotig00947	virtual_chr2	195288	2475	2475	+	Protein Gene	fgenesh1_kg.1_#_195_#_isotig00947:1-2475	15222	IGV
fgenesh1_kg.1_#_196_#_isotig00946	52.4554	59.7139	28.3023	947.193	903.058	799.151	552	546	275	8887	9679	8188	fgenesh1_kg.1_#_196_#_isotig00946	virtual_chr2	197863	369	369	-	Protein Gene	fgenesh1_kg.1_#_196_#_isotig00946:1-369	15223	IGV
estExt_Genemark12.C_1_t10369	13.6482	12.2907	7.96658	14.6119	18.36	10.8319	308	241	166	294	422	238	estExt_Genemark12.C_1_t10369	virtual_chr2	198332	709	678	+	Protein Gene	estExt_Genemark12.C_1_t10369:1-709	91950	IGV
fgenesh1_kg.1_#_197_#_isotig04779	124.601	121.876	62.0538	44.5149	35.7749	41.76	6935	5894	3189	2209	2028	2263	fgenesh1_kg.1_#_197_#_isotig04779	virtual_chr2	199141	1527	1527	-	Protein Gene	fgenesh1_kg.1_#_197_#_isotig04779:1-1527	15224	IGV
estExt_Genemark12.C_1_t10371	21.3183	22.5037	20.5954	23.135	21.5661	20.3848	2899	2659	2586	2805	2987	2699	estExt_Genemark12.C_1_t10371	virtual_chr2	200768	4039	3588	+	Protein Gene	estExt_Genemark12.C_1_t10371:1-4039	91952	IGV
estExt_Genemark12.C_1_t10372	21.5353	21.5829	14.7677	26.3881	24.1115	30.4788	627	546	397	685	715	864	estExt_Genemark12.C_1_t10372	virtual_chr2	204907	846	846	+	Protein Gene	estExt_Genemark12.C_1_t10372:1-846	91953	IGV
e_gw1.1.274.1	78.1317	79.499	58.9689	109.29	113.719	115.144	2019	1785	1407	2518	2993	2897	e_gw1.1.274.1	virtual_chr2	205853	762	762	-	Protein Gene	e_gw1.1.274.1:1-762	45710	IGV
estExt_Genewise1Plus2.C_1_t20122	49.3539	48.009	93.7813	90.8008	108.853	74.5481	2216	1873	3888	3635	4978	3259	estExt_Genewise1Plus2.C_1_t20122	virtual_chr2	206715	1251	1251	-	Protein Gene	estExt_Genewise1Plus2.C_1_t20122:1-1251	96725	IGV
estExt_fgenesh1_pg2.C_1_t10343	9.29397	7.97555	3.74008	11.5158	7.50939	3.95153	401	299	149	443	330	166	estExt_fgenesh1_pg2.C_1_t10343	virtual_chr2	208066	1206	1206	+	Protein Gene	estExt_fgenesh1_pg2.C_1_t10343:1-1206	74671	IGV
estExt_Genewise12.C_1_t20132	48.8407	51.1065	35.9411	14.6069	13.923	13.0131	4009	3645	2724	1069	1164	1040	estExt_Genewise12.C_1_t20132	virtual_chr2	209372	2205	2205	+	Protein Gene	estExt_Genewise12.C_1_t20132:1-2205	84499	IGV
estExt_fgenesh1_pg2.C_1_t10346	71.1931	64.2032	71.4827	39.5768	44.3239	40.1642	2181	1709	2022	1081	1383	1198	estExt_fgenesh1_pg2.C_1_t10346	virtual_chr2	211677	934	885	+	Protein Gene	estExt_fgenesh1_pg2.C_1_t10346:1-934	74674	IGV
gw1.1.147.1	37.1535	38.8062	25.2817	20.2851	22.7816	17.1356	1060	962	666	516	662	476	gw1.1.147.1	virtual_chr2	212711	831	831	-	Protein Gene	gw1.1.147.1:1-831	36614	IGV
fgenesh1_kg.1_#_200_#_isotig02459	39.1146	55.9095	29.6411	703.715	774.904	654.135	343	426	240	5502	6921	5585	fgenesh1_kg.1_#_200_#_isotig02459	virtual_chr2	213642	324	324	+	Protein Gene	fgenesh1_kg.1_#_200_#_isotig02459:1-324	15227	IGV
estExt_Genewise1Plus2.C_1_t20136	115.21	98.1661	92.2956	131.786	136.69	106.533	6089	4508	4504	6210	7358	5482	estExt_Genewise1Plus2.C_1_t20136	virtual_chr2	214066	1455	1455	-	Protein Gene	estExt_Genewise1Plus2.C_1_t20136:1-1455	96739	IGV
estExt_Genemark12.C_1_t10382	73.3173	74.7602	67.1445	134.29	143.589	130.819	2649	2347	2240	4326	5284	4602	estExt_Genemark12.C_1_t10382	virtual_chr2	215621	1026	1026	+	Protein Gene	estExt_Genemark12.C_1_t10382:1-1026	91963	IGV
estExt_Genewise1Plus2.C_1_t20137	55.0973	66.1448	52.7725	18.2172	18.1759	15.9952	3131	3266	2769	923	1052	885	estExt_Genewise1Plus2.C_1_t20137	virtual_chr2	216747	1557	1557	-	Protein Gene	estExt_Genewise1Plus2.C_1_t20137:1-1557	96740	IGV
fgenesh1_kg.1_#_201_#_isotig03780	91.5568	96.2108	74.8135	107.795	114.554	71.972	6798	6207	5129	7136	8663	5203	fgenesh1_kg.1_#_201_#_isotig03780	virtual_chr2	218404	2004	2004	+	Protein Gene	fgenesh1_kg.1_#_201_#_isotig03780:1-2004	15228	IGV
estExt_fgenesh1_pg2.C_1_t10352	17.3347	20.8331	19.3139	16.6035	16.7184	18.8675	452	472	465	386	444	479	estExt_fgenesh1_pg2.C_1_t10352	virtual_chr2	220508	787	768	+	Protein Gene	estExt_fgenesh1_pg2.C_1_t10352:1-787	74680	IGV
estExt_Genewise1Plus2.C_1_t20146	97.5505	85.4422	86.9781	98.9587	106.434	109.045	4323	3290	3559	3910	4804	4705	estExt_Genewise1Plus2.C_1_t20146	virtual_chr2	221395	1236	1236	-	Protein Gene	estExt_Genewise1Plus2.C_1_t20146:1-1236	96749	IGV
estExt_fgenesh1_pm2.C_1_t10268	29.4726	24.9097	28.7133	21.9513	24.8353	30.9461	896	658	806	595	769	916	estExt_fgenesh1_pm2.C_1_t10268	virtual_chr2	222731	879	879	+	Protein Gene	estExt_fgenesh1_pm2.C_1_t10268:1-879	81091	IGV
fgenesh1_kg.1_#_204_#_isotig01082	48.7679	47.7899	57.9431	25.4786	25.3138	29.2057	2720	2316	2984	1267	1438	1586	fgenesh1_kg.1_#_204_#_isotig01082	virtual_chr2	223710	1530	1530	+	Protein Gene	fgenesh1_kg.1_#_204_#_isotig01082:1-1530	15231	IGV
estExt_fgenesh1_pg2.C_1_t10355	85.4904	83.4754	78.4825	36.7944	49.6761	46.7018	2619	2222	2220	1005	1550	1393	estExt_fgenesh1_pg2.C_1_t10355	virtual_chr2	225340	885	885	-	Protein Gene	estExt_fgenesh1_pg2.C_1_t10355:1-885	74683	IGV
estExt_Genemark12.C_1_t10390	16.6338	13.4548	10.7636	9.09349	8.01168	10.5567	636	447	380	310	312	393	estExt_Genemark12.C_1_t10390	virtual_chr2	226325	1080	1080	+	Protein Gene	estExt_Genemark12.C_1_t10390:1-1080	91971	IGV
fgenesh1_kg.1_#_205_#_isotig02652	36.0366	25.4929	23.4773	44.2259	38.8241	41.2706	1295	796	779	1417	1421	1444	fgenesh1_kg.1_#_205_#_isotig02652	virtual_chr2	227505	1021	1021	+	Protein Gene	fgenesh1_kg.1_#_205_#_isotig02652:1-1021	15232	IGV
fgenesh1_pg.1_#_361	18.5968	19.019	16.2332	13.514	14.2572	14.7998	835	742	673	541	652	647	fgenesh1_pg.1_#_361	virtual_chr2	228626	1251	1251	+	Protein Gene	fgenesh1_pg.1_#_361:1-1251	11046	IGV
estExt_Genewise1Plus2.C_1_t20161	37.7114	25.6312	26.4878	46.6804	47.3986	66.9319	1949	1151	1264	2151	2495	3368	estExt_Genewise1Plus2.C_1_t20161	virtual_chr2	229977	1425	1425	+	Protein Gene	estExt_Genewise1Plus2.C_1_t20161:1-1425	96764	IGV
fgenesh1_kg.1_#_206_#_isotig03889	21.5894	20.0355	21.3517	53.1417	46.1168	48.2565	3052	2461	2787	6698	6640	6642	fgenesh1_kg.1_#_206_#_isotig03889	virtual_chr2	231502	3726	3726	+	Protein Gene	fgenesh1_kg.1_#_206_#_isotig03889:1-3726	15233	IGV
fgenesh1_pm.1_#_275	50.2257	60.133	48.7927	54.791	58.778	61.0946	2631	2737	2360	2559	3136	3116	fgenesh1_pm.1_#_275	virtual_chr2	235328	1443	1443	-	Protein Gene	fgenesh1_pm.1_#_275:1-1443	22750	IGV
gm1.396_g	15.925	17.649	14.3407	16.6705	17.4597	20.0816	540	520	449	504	603	663	gm1.396_g	virtual_chr2	236871	969	969	+	Protein Gene	gm1.396_g:1-969	6138	IGV
gm1.397_g	50.2873	47.1659	60.3152	48.3718	48.8986	35.2827	7593	6188	8409	6512	7520	5187	gm1.397_g	virtual_chr2	237940	4224	3973	-	Protein Gene	gm1.397_g:1-4224	6139	IGV
estExt_fgenesh1_pg2.C_1_t10364	23.1143	21.7072	9.41255	208.643	232.026	134.654	500	408	188	4024	5112	2836	estExt_fgenesh1_pg2.C_1_t10364	virtual_chr2	242264	654	654	-	Protein Gene	estExt_fgenesh1_pg2.C_1_t10364:1-654	74692	IGV
fgenesh1_kg.1_#_210_#_isotig02987	140.832	148.572	72.7756	50.1459	52.0994	51.3463	8530	7819	4070	2708	3214	3028	fgenesh1_kg.1_#_210_#_isotig02987	virtual_chr2	243018	1653	1653	+	Protein Gene	fgenesh1_kg.1_#_210_#_isotig02987:1-1653	15237	IGV
fgenesh1_kg.1_#_214_#_isotig00600	1859.02	1806.36	2058.56	1821.65	1787.82	2375.36	48691	41109	49784	42540	47693	60575	fgenesh1_kg.1_#_214_#_isotig00600	virtual_chr2	244771	771	771	+	Protein Gene	fgenesh1_kg.1_#_214_#_isotig00600:1-771	15241	IGV
gm1.400_g	134.739	121.514	82.4356	167.951	146.259	187.735	1733	1358	979	1926	1916	2351	gm1.400_g	virtual_chr2	245642	464	429	+	Protein Gene	gm1.400_g:1-464	6142	IGV
gm1.401_g	37.6143	34.9356	28.4731	26.4969	25.1388	29.4963	1425	1150	996	895	970	1088	gm1.401_g	virtual_chr2	246206	1071	1071	+	Protein Gene	gm1.401_g:1-1071	6143	IGV
estExt_fgenesh1_pg2.C_1_t10368	57.152	56.0506	81.8636	75.8183	84.1195	73.0056	1116	951	1476	1320	1673	1388	estExt_fgenesh1_pg2.C_1_t10368	virtual_chr2	247377	600	600	-	Protein Gene	estExt_fgenesh1_pg2.C_1_t10368:1-600	74696	IGV
estExt_Genemark12.C_1_t10403	27.9863	25.9277	31.8382	18.3262	18.5465	13.8131	1646	1325	1729	961	1111	791	estExt_Genemark12.C_1_t10403	virtual_chr2	248077	1608	1608	+	Protein Gene	estExt_Genemark12.C_1_t10403:1-1608	91984	IGV
fgenesh1_kg.1_#_217_#_isotig01534	23.1107	18.7012	14.083	19.9037	19.9044	15.731	1189	836	669	913	1043	788	fgenesh1_kg.1_#_217_#_isotig01534	virtual_chr2	249785	1419	1419	+	Protein Gene	fgenesh1_kg.1_#_217_#_isotig01534:1-1419	15244	IGV
estExt_Genewise12.C_1_t20191	90.7988	91.7037	66.8332	101.328	104.874	90.7129	8175	7174	5556	8134	9617	7952	estExt_Genewise12.C_1_t20191	virtual_chr2	251304	2409	2409	-	Protein Gene	estExt_Genewise12.C_1_t20191:1-2409	84558	IGV
e_gw1.1.1015.1	46.5229	52.4785	37.6638	30.6384	31.2561	25.4666	2214	2170	1655	1300	1515	1180	e_gw1.1.1015.1	virtual_chr2	253813	1320	1320	-	Protein Gene	e_gw1.1.1015.1:1-1320	44689	IGV
gw1.1.279.1	12.6049	10.8801	6.17564	14.9789	18.1217	13.2543	84	63	38	89	123	86	gw1.1.279.1	virtual_chr2	255233	307	270	-	Protein Gene	gw1.1.279.1:1-307	37323	IGV
estExt_fgenesh1_pg2.C_1_t10372	73.8243	75.18	39.3734	58.1315	56.3977	54.4724	7156	6332	3524	5024	5568	5141	estExt_fgenesh1_pg2.C_1_t10372	virtual_chr2	255640	2659	2586	+	Protein Gene	estExt_fgenesh1_pg2.C_1_t10372:1-2659	74700	IGV
estExt_Genemark12.C_1_t10410	28.9763	24.2024	23.4942	29.4992	27.2035	25.5894	2968	2154	2222	2694	2838	2552	estExt_Genemark12.C_1_t10410	virtual_chr2	258399	2727	2727	+	Protein Gene	estExt_Genemark12.C_1_t10410:1-2727	91991	IGV
estExt_Genewise12.C_1_t20201	491.471	507.68	349.238	453.378	460.184	415.006	21435	19239	14064	17630	20442	17623	estExt_Genewise12.C_1_t20201	virtual_chr2	261226	1218	1218	+	Protein Gene	estExt_Genewise12.C_1_t20201:1-1218	84565	IGV
gm1.412_g	2566.92	2859.07	1355.95	882.959	778.179	1000.04	48023	46476	23423	14728	14828	18216	gm1.412_g	virtual_chr2	262544	770	579	+	Protein Gene	gm1.412_g:1-770	6154	IGV
fgenesh1_kg.1_#_222_#_isotig00556	1844.82	2096.33	1031.97	917.273	748.519	932.694	21355	21085	11030	9467	8825	10512	fgenesh1_kg.1_#_222_#_isotig00556	virtual_chr2	263414	396	396	+	Protein Gene	fgenesh1_kg.1_#_222_#_isotig00556:1-396	15249	IGV
fgenesh1_kg.1_#_223_#_isotig04701	38.3412	37.4909	19.3573	20.2262	20.9135	20.9233	1197	1017	558	563	665	636	fgenesh1_kg.1_#_223_#_isotig04701	virtual_chr2	263910	900	900	+	Protein Gene	fgenesh1_kg.1_#_223_#_isotig04701:1-900	15250	IGV
estExt_Genemark12.C_1_t10415	40.7091	37.1663	33.641	12.278	16.6594	13.7028	595	472	454	160	248	195	estExt_Genemark12.C_1_t10415	virtual_chr2	264910	511	474	+	Protein Gene	estExt_Genemark12.C_1_t10415:1-511	91996	IGV
fgenesh1_kg.1_#_224_#_isotig04269	31.6251	30.8737	28.5867	56.932	62.4631	61.1076	514	436	429	825	1034	967	fgenesh1_kg.1_#_224_#_isotig04269	virtual_chr2	265521	516	516	-	Protein Gene	fgenesh1_kg.1_#_224_#_isotig04269:1-516	15251	IGV
gm1.417_g	24.9699	26.2768	21.6674	47.2759	42.8093	47.4486	327	299	262	552	571	605	gm1.417_g	virtual_chr2	266137	435	435	+	Protein Gene	gm1.417_g:1-435	6159	IGV
fgenesh1_kg.1_#_225_#_contig07247	528.082	566.01	473.226	718.484	721.137	898.641	11485	10696	9503	13932	15974	19029	fgenesh1_kg.1_#_225_#_contig07247	virtual_chr2	266672	657	657	-	Protein Gene	fgenesh1_kg.1_#_225_#_contig07247:1-657	15252	IGV
fgenesh1_kg.1_#_226_#_isotig01821	65.7992	74.1523	74.7203	53.7187	62.476	95.6899	577	565	605	420	558	817	fgenesh1_kg.1_#_226_#_isotig01821	virtual_chr2	267429	324	324	-	Protein Gene	fgenesh1_kg.1_#_226_#_isotig01821:1-324	15253	IGV
fgenesh1_kg.1_#_227_#_isotig04301	37.7432	36.4019	25.9499	24.1786	25.8151	33.139	1068	895	678	610	744	913	fgenesh1_kg.1_#_227_#_isotig04301	virtual_chr2	267853	825	825	+	Protein Gene	fgenesh1_kg.1_#_227_#_isotig04301:1-825	15254	IGV
estExt_Genewise1Plus2.C_1_t20215	49.4475	48.9541	55.8406	21.2086	20.8613	19.969	2411	2074	2514	922	1036	948	estExt_Genewise1Plus2.C_1_t20215	virtual_chr2	268778	1350	1350	+	Protein Gene	estExt_Genewise1Plus2.C_1_t20215:1-1350	96818	IGV
fgenesh1_kg.1_#_228_#_isotig03939	74.061	62.5862	38.5399	46.7921	51.2112	40.5873	3767	2766	1810	2122	2653	2010	fgenesh1_kg.1_#_228_#_isotig03939	virtual_chr2	270228	1404	1404	-	Protein Gene	fgenesh1_kg.1_#_228_#_isotig03939:1-1404	15255	IGV
fgenesh1_kg.1_#_229_#_isotig02001	44.426	38.8668	27.5261	31.6136	33.9852	32.2448	4057	3084	2321	2574	3161	2867	fgenesh1_kg.1_#_229_#_isotig02001	virtual_chr2	271732	2442	2442	-	Protein Gene	fgenesh1_kg.1_#_229_#_isotig02001:1-2442	15256	IGV
estExt_Genewise12.C_1_t20227	187.059	132.877	100.245	56.9193	59.421	72.4072	14567	8991	7208	3952	4713	5490	estExt_Genewise12.C_1_t20227	virtual_chr2	274274	2137	2097	-	Protein Gene	estExt_Genewise12.C_1_t20227:1-2137	84591	IGV
estExt_fgenesh1_pg2.C_1_t10385	36.0258	39.4179	16.0709	11.4923	13.6875	10.3142	1765	1678	727	502	683	492	estExt_fgenesh1_pg2.C_1_t10385	virtual_chr2	276511	1356	1356	+	Protein Gene	estExt_fgenesh1_pg2.C_1_t10385:1-1356	74712	IGV
fgenesh1_kg.1_#_231_#_isotig03553	73.0926	101.312	80.9401	27.6938	34.0031	38.4749	4316	5198	4413	1458	2045	2212	fgenesh1_kg.1_#_231_#_isotig03553	virtual_chr2	277967	1614	1614	-	Protein Gene	fgenesh1_kg.1_#_231_#_isotig03553:1-1614	15258	IGV
fgenesh1_kg.1_#_232_#_isotig00929	322.531	273.223	225.449	182.489	182.974	226.292	10635	7828	6864	5365	6145	7265	fgenesh1_kg.1_#_232_#_isotig00929	virtual_chr2	279681	945	945	-	Protein Gene	fgenesh1_kg.1_#_232_#_isotig00929:1-945	15259	IGV
estExt_Genemark12.C_1_t10428	157.904	165.325	155.733	291.829	315.57	341.924	3268	2973	2976	5385	6652	6890	estExt_Genemark12.C_1_t10428	virtual_chr2	280726	630	630	+	Protein Gene	estExt_Genemark12.C_1_t10428:1-630	92008	IGV
fgenesh1_kg.1_#_233_#_isotig02700	78.4543	73.0673	98.058	315.465	294.383	267.705	3596	2910	4150	12892	13743	11947	fgenesh1_kg.1_#_233_#_isotig02700	virtual_chr2	281456	1275	1275	+	Protein Gene	fgenesh1_kg.1_#_233_#_isotig02700:1-1275	15260	IGV
estExt_Genemark12.C_1_t10430	10.7311	9.50157	10.2094	20.8966	18.9766	15.6495	724	557	636	1257	1304	1028	estExt_Genemark12.C_1_t10430	virtual_chr2	282831	1830	1830	-	Protein Gene	estExt_Genemark12.C_1_t10430:1-1830	92010	IGV
estExt_Genemark12.C_1_t10431	30.0519	27.3865	27.7442	34.3719	35.7644	34.566	759	601	647	774	920	850	estExt_Genemark12.C_1_t10431	virtual_chr2	284761	747	747	+	Protein Gene	estExt_Genemark12.C_1_t10431:1-747	92011	IGV
fgenesh1_kg.1_#_234_#_isotig00350	43.011	29.4963	25.8055	38.2132	35.588	29.3411	3103	1849	1719	2458	2615	2061	fgenesh1_kg.1_#_234_#_isotig00350	virtual_chr2	285608	1950	1950	-	Protein Gene	fgenesh1_kg.1_#_234_#_isotig00350:1-1950	15261	IGV
fgenesh1_pg.1_#_396	185.478	189.165	156.121	400.173	423.582	461.288	5552	4920	4315	10680	12914	13444	fgenesh1_pg.1_#_396	virtual_chr2	287658	867	867	+	Protein Gene	fgenesh1_pg.1_#_396:1-867	11081	IGV
fgenesh1_pg.1_#_397	5.69515	4.65654	7.99552	7.35543	7.56847	5.80993	297	211	385	342	402	295	fgenesh1_pg.1_#_397	virtual_chr2	288625	1437	1437	-	Protein Gene	fgenesh1_pg.1_#_397:1-1437	11082	IGV
fgenesh1_kg.1_#_239_#_isotig00901	199.161	180.636	175.647	95.2615	86.7562	79.0899	5752	4533	4684	2453	2552	2224	fgenesh1_kg.1_#_239_#_isotig00901	virtual_chr2	290162	840	840	+	Protein Gene	fgenesh1_kg.1_#_239_#_isotig00901:1-840	15266	IGV
fgenesh1_pm.1_#_301	68.5436	72.9803	59.4597	37.1053	41.0013	36.6778	1643	1520	1316	793	1001	856	fgenesh1_pm.1_#_301	virtual_chr2	291102	714	714	-	Protein Gene	fgenesh1_pm.1_#_301:1-714	22776	IGV
estExt_Genemark12.C_1_t10437	28.9149	26.1536	25.9787	32.8417	32.8277	28.9866	710	558	589	719	821	693	estExt_Genemark12.C_1_t10437	virtual_chr2	291916	729	729	+	Protein Gene	estExt_Genemark12.C_1_t10437:1-729	92016	IGV
fgenesh1_kg.1_#_241_#_isotig03033	184.288	196.627	131.442	217.429	207.629	282.973	1810	1678	1192	1904	2077	2706	fgenesh1_kg.1_#_241_#_isotig03033	virtual_chr2	292745	387	351	-	Protein Gene	fgenesh1_kg.1_#_241_#_isotig03033:1-387	15268	IGV
estExt_Genemark12.C_1_t10439	1247.57	1476.36	1454.44	895.825	922.423	1201.52	26841	27599	28893	17184	20213	25169	estExt_Genemark12.C_1_t10439	virtual_chr2	293232	691	651	-	Protein Gene	estExt_Genemark12.C_1_t10439:1-691	92018	IGV
fgenesh1_pg.1_#_401	50.8551	51.7547	28.4848	44.1453	49.1181	46.2812	553	489	286	428	544	490	fgenesh1_pg.1_#_401	virtual_chr2	294023	378	378	-	Protein Gene	fgenesh1_pg.1_#_401:1-378	11086	IGV
estExt_fgenesh1_pg2.C_1_t10399	22.9289	16.2569	16.6487	19.7005	16.35	17.0176	2740	1688	1837	2099	1990	1980	estExt_fgenesh1_pg2.C_1_t10399	virtual_chr2	294501	3393	3165	+	Protein Gene	estExt_fgenesh1_pg2.C_1_t10399:1-3393	74725	IGV
fgenesh1_kg.1_#_242_#_isotig01805	6.80423	6.04825	3.57074	2.54385	2.48756	3.23854	615	475	298	205	229	285	fgenesh1_kg.1_#_242_#_isotig01805	virtual_chr2	297994	2418	2418	+	Protein Gene	fgenesh1_kg.1_#_242_#_isotig01805:1-2418	15269	IGV
e_gw1.1.1043.1	43.2134	50.6623	51.3798	33.5907	33.2706	34.5055	1339	1364	1470	928	1050	1041	e_gw1.1.1043.1	virtual_chr2	300512	894	894	-	Protein Gene	e_gw1.1.1043.1:1-894	45505	IGV
estExt_fgenesh1_pm2.C_1_t10305	20.1163	20.9026	19.4957	8.84439	10.1349	8.71298	875	790	783	343	449	369	estExt_fgenesh1_pm2.C_1_t10305	virtual_chr2	301506	1215	1215	+	Protein Gene	estExt_fgenesh1_pm2.C_1_t10305:1-1215	81128	IGV
e_gw1.1.796.1	4.86223	5.79572	7.4757	15.289	16.4101	15.0707	112	116	159	314	385	338	e_gw1.1.796.1	virtual_chr2	302821	690	690	-	Protein Gene	e_gw1.1.796.1:1-690	44874	IGV
estExt_Genewise1Plus2.C_1_t20253	342.848	387.075	264.975	94.3141	85.9634	106.069	21768	21354	15534	5339	5559	6557	estExt_Genewise1Plus2.C_1_t20253	virtual_chr2	303611	1728	1728	-	Protein Gene	estExt_Genewise1Plus2.C_1_t20253:1-1728	96855	IGV
fgenesh1_kg.1_#_243_#_isotig03945	246.801	263.129	236.828	334.148	205.76	242.629	12986	12030	11506	15676	11027	12430	fgenesh1_kg.1_#_243_#_isotig03945	virtual_chr2	305439	1449	1449	+	Protein Gene	fgenesh1_kg.1_#_243_#_isotig03945:1-1449	15270	IGV
estExt_Genewise1Plus2.C_1_t20259	15.2772	14.9864	5.05527	4.02894	5.21856	4.41872	1463	1247	447	344	509	412	estExt_Genewise1Plus2.C_1_t20259	virtual_chr2	306988	2556	2556	+	Protein Gene	estExt_Genewise1Plus2.C_1_t20259:1-2556	96861	IGV
fgenesh1_kg.1_#_244_#_isotig01175	13.1914	12.0946	9.53577	12.4238	16.6078	13.1595	418	333	279	351	536	406	fgenesh1_kg.1_#_244_#_isotig01175	virtual_chr2	309644	912	912	-	Protein Gene	fgenesh1_kg.1_#_244_#_isotig01175:1-912	15271	IGV
gw1.1.767.1	17.8389	18.843	10.5863	14.9373	15.3553	14.6825	146	134	80	109	128	117	gw1.1.767.1	virtual_chr2	310656	343	309	-	Protein Gene	gw1.1.767.1:1-343	40444	IGV
estExt_Genemark12.C_1_t10452	8.47635	7.2553	6.72877	7.27505	3.75845	3.33879	558	415	409	427	252	214	estExt_Genemark12.C_1_t10452	virtual_chr2	311099	1788	1788	+	Protein Gene	estExt_Genemark12.C_1_t10452:1-1788	92031	IGV
gw1.1.906.1	63.1555	47.384	76.83	59.0287	48.9279	67.0611	1152	751	1294	960	909	1191	gw1.1.906.1	virtual_chr2	312987	567	567	-	Protein Gene	gw1.1.906.1:1-567	41341	IGV
fgenesh1_pm.1_#_311	170.296	226.268	146.328	112.682	120.006	90.5107	1573	1816	1248	928	1129	814	fgenesh1_pm.1_#_311	virtual_chr2	313654	336	336	+	Protein Gene	fgenesh1_pm.1_#_311:1-336	22786	IGV
gm1.454_g	24.6122	29.9663	14.3055	40.3945	37.8801	38.4545	259	274	139	379	406	394	gm1.454_g	virtual_chr2	314090	407	369	-	Protein Gene	gm1.454_g:1-407	6196	IGV
fgenesh1_kg.1_#_246_#_isotig04117	0.0652848	0.225406	0.212115	80.4717	66.2134	84.2509	2	6	6	2198	2066	2513	fgenesh1_kg.1_#_246_#_isotig04117	virtual_chr2	314597	885	885	-	Protein Gene	fgenesh1_kg.1_#_246_#_isotig04117:1-885	15273	IGV
fgenesh1_pm.1_#_313	390.959	381.185	336.631	272.975	246.321	300.869	30034	25444	23878	18697	19273	22504	fgenesh1_pm.1_#_313	virtual_chr2	315582	2070	2070	+	Protein Gene	fgenesh1_pm.1_#_313:1-2070	22788	IGV
fgenesh1_kg.1_#_248_#_isotig01310	73.8983	67.283	80.6282	44.8108	36.1791	39.5489	6999	5537	7051	3784	3490	3647	fgenesh1_kg.1_#_248_#_isotig01310	virtual_chr2	317752	2529	2529	+	Protein Gene	fgenesh1_kg.1_#_248_#_isotig01310:1-2529	15275	IGV
estExt_Genemark12.C_1_t10458	36.8554	37.763	30.9968	20.3477	25.1906	19.2418	1741	1550	1352	857	1212	885	estExt_Genemark12.C_1_t10458	virtual_chr2	320381	1311	1311	-	Protein Gene	estExt_Genemark12.C_1_t10458:1-1311	92037	IGV
fgenesh1_kg.1_#_249_#_isotig02157	14.8248	11.8412	15.1473	12.5069	14.3002	9.68161	1255	871	1184	944	1233	798	fgenesh1_kg.1_#_249_#_isotig02157	virtual_chr2	321792	2271	2271	+	Protein Gene	fgenesh1_kg.1_#_249_#_isotig02157:1-2271	15276	IGV
estExt_Genemark12.C_1_t10460	12.0168	11.2369	15.0349	12.1465	11.0848	13.2131	496	403	573	447	466	531	estExt_Genemark12.C_1_t10460	virtual_chr2	324163	1158	1158	-	Protein Gene	estExt_Genemark12.C_1_t10460:1-1158	92039	IGV
estExt_Genewise1Plus2.C_1_t20278	200.756	276.622	101.472	415.772	348.709	284.09	9460	11326	4415	17468	16736	13034	estExt_Genewise1Plus2.C_1_t20278	virtual_chr2	325421	1308	1308	-	Protein Gene	estExt_Genewise1Plus2.C_1_t20278:1-1308	96880	IGV
fgenesh1_kg.1_#_250_#_isotig01577	10.7833	17.5458	5.3503	736.392	790.557	759.828	203	287	93	12360	15158	13927	fgenesh1_kg.1_#_250_#_isotig01577	virtual_chr2	326829	582	582	+	Protein Gene	fgenesh1_kg.1_#_250_#_isotig01577:1-582	15277	IGV
estExt_Genemark12.C_1_t10463	39.1369	44.6142	27.989	38.7864	44.267	54.4226	421	417	278	372	485	570	estExt_Genemark12.C_1_t10463	virtual_chr2	327511	375	375	-	Protein Gene	estExt_Genemark12.C_1_t10463:1-375	92042	IGV
e_gw1.1.1407.1	203.66	215.512	135.963	89.1929	93.8695	112.158	3191	2934	1967	1246	1498	1711	e_gw1.1.1407.1	virtual_chr2	327986	501	501	+	Protein Gene	e_gw1.1.1407.1:1-501	45306	IGV
estExt_fgenesh1_pm2.C_1_t10317	9.56578	13.0759	14.3075	8.73465	9.1126	7.66986	538	639	743	438	522	420	estExt_fgenesh1_pm2.C_1_t10317	virtual_chr2	328587	1542	1542	-	Protein Gene	estExt_fgenesh1_pm2.C_1_t10317:1-1542	81140	IGV
estExt_Genemark12.C_1_t10466	9.86884	10.0933	7.03938	13.9174	13.9439	8.20888	952	846	627	1197	1370	771	estExt_Genemark12.C_1_t10466	virtual_chr2	330229	2574	2574	+	Protein Gene	estExt_Genemark12.C_1_t10466:1-2574	92045	IGV
e_gw1.1.483.1	11.7458	9.71199	9.50985	3.06964	3.47089	3.51371	103	74	77	24	31	30	e_gw1.1.483.1	virtual_chr2	332903	324	324	-	Protein Gene	e_gw1.1.483.1:1-324	44644	IGV
estExt_Genemark12.C_1_t10468	17.3458	21.0733	29.0729	21.6812	18.3966	14.7858	935	987	1447	1042	1010	776	estExt_Genemark12.C_1_t10468	virtual_chr2	333327	1482	1482	-	Protein Gene	estExt_Genemark12.C_1_t10468:1-1482	92047	IGV
estExt_fgenesh1_pm2.C_1_t10320	61.821	35.3987	38.8357	152.207	188	133.796	2024	1007	1174	4443	6269	4265	estExt_fgenesh1_pm2.C_1_t10320	virtual_chr2	334909	939	939	+	Protein Gene	estExt_fgenesh1_pm2.C_1_t10320:1-939	81143	IGV
estExt_Genemark12.C_1_t10470	19.8003	17.2479	11.2782	29.0824	41.8425	33.5532	1234	934	649	1616	2656	2036	estExt_Genemark12.C_1_t10470	virtual_chr2	335948	1773	1698	-	Protein Gene	estExt_Genemark12.C_1_t10470:1-1773	92049	IGV
fgenesh1_kg.1_#_252_#_isotig04105	156.166	118.568	133.956	170.607	181.528	164.405	3159	2084	2502	3077	3740	3238	fgenesh1_kg.1_#_252_#_isotig04105	virtual_chr2	337821	618	618	+	Protein Gene	fgenesh1_kg.1_#_252_#_isotig04105:1-618	15279	IGV
fgenesh1_kg.1_#_253_#_isotig03481	22.6717	22.1926	24.0297	11.3568	14.1796	11.1455	562	478	550	251	358	269	fgenesh1_kg.1_#_253_#_isotig03481	virtual_chr2	338539	735	735	+	Protein Gene	fgenesh1_kg.1_#_253_#_isotig03481:1-735	15280	IGV
estExt_fgenesh1_pg2.C_1_t10425	79.6545	68.2666	68.1807	43.9172	37.7621	63.3963	4927	3669	3894	2422	2379	3818	estExt_fgenesh1_pg2.C_1_t10425	virtual_chr2	339374	1804	1686	-	Protein Gene	estExt_fgenesh1_pg2.C_1_t10425:1-1804	74751	IGV
fgenesh1_kg.1_#_254_#_isotig02945	85.5551	78.8341	69.4849	56.3495	56.0105	53.1964	5342	4277	4006	3137	3562	3234	fgenesh1_kg.1_#_254_#_isotig02945	virtual_chr2	341278	1701	1701	-	Protein Gene	fgenesh1_kg.1_#_254_#_isotig02945:1-1701	15281	IGV
fgenesh1_kg.1_#_255_#_isotig02119	38.4854	34.4076	18.6728	30.0957	27.2227	22.4933	4221	3279	1891	2943	3041	2402	fgenesh1_kg.1_#_255_#_isotig02119	virtual_chr2	343079	2913	2913	+	Protein Gene	fgenesh1_kg.1_#_255_#_isotig02119:1-2913	15282	IGV
estExt_Genewise1Plus2.C_1_t20304	43.5786	49.569	24.326	18.3697	21.0189	15.8892	4800	4744	2474	1804	2358	1704	estExt_Genewise1Plus2.C_1_t20304	virtual_chr2	346092	2925	2925	+	Protein Gene	estExt_Genewise1Plus2.C_1_t20304:1-2925	96906	IGV
estExt_Genewise12.C_1_t20311	55.7568	56.8768	28.7546	32.6374	28.1728	28.211	4681	4149	2229	2443	2409	2306	estExt_Genewise12.C_1_t20311	virtual_chr2	349117	2253	2253	+	Protein Gene	estExt_Genewise12.C_1_t20311:1-2253	84674	IGV
fgenesh1_kg.1_#_256_#_isotig00759	447.306	508.732	435.815	711.438	711.488	845.392	8996	8890	8093	12757	14574	16554	fgenesh1_kg.1_#_256_#_isotig00759	virtual_chr2	351470	615	615	+	Protein Gene	fgenesh1_kg.1_#_256_#_isotig00759:1-615	15283	IGV
fgenesh1_kg.1_#_258_#_isotig02075	44.3799	42.2076	30.2634	14.255	13.8636	8.44833	2989	2470	1882	856	951	554	fgenesh1_kg.1_#_258_#_isotig02075	virtual_chr2	352185	1827	1827	+	Protein Gene	fgenesh1_kg.1_#_258_#_isotig02075:1-1827	15285	IGV
estExt_Genemark12.C_1_t10483	20.2962	18.4016	16.8635	9.17511	9.96367	12.0618	1310	1032	1005	528	655	758	estExt_Genemark12.C_1_t10483	virtual_chr2	354112	1788	1755	+	Protein Gene	estExt_Genemark12.C_1_t10483:1-1788	92062	IGV
fgenesh1_kg.1_#_260_#_isotig01000	922.115	1014.5	935.572	767.15	770.742	1148.42	13801	13193	12929	10237	11749	16735	fgenesh1_kg.1_#_260_#_isotig01000	virtual_chr2	356000	594	483	-	Protein Gene	fgenesh1_kg.1_#_260_#_isotig01000:1-594	15287	IGV
fgenesh1_pg.1_#_435	60.3332	56.5874	43.767	33.9818	35.2066	45.3281	1378	1123	923	692	819	1008	fgenesh1_pg.1_#_435	virtual_chr2	356694	743	685	+	Protein Gene	fgenesh1_pg.1_#_435:1-743	11120	IGV
gw1.1.557.1	28.219	22.5926	22.0811	41.8089	33.6583	42.1401	782	544	565	1033	950	1137	gw1.1.557.1	virtual_chr2	357537	810	810	-	Protein Gene	gw1.1.557.1:1-810	39031	IGV
fgenesh1_kg.1_#_261_#_isotig04768	60.7995	62.2291	48.6743	31.9901	28.057	27.0091	5602	4982	4141	2628	2633	2423	fgenesh1_kg.1_#_261_#_isotig04768	virtual_chr2	358447	2463	2463	+	Protein Gene	fgenesh1_kg.1_#_261_#_isotig04768:1-2463	15288	IGV
e_gw1.1.565.1	216.513	188.92	90.6387	281.077	483.505	580.778	7443	5643	2877	8615	16929	19439	e_gw1.1.565.1	virtual_chr2	361010	981	981	-	Protein Gene	e_gw1.1.565.1:1-981	45509	IGV
estExt_Genemark12.C_1_t10489	27.5738	20.2964	13.9574	29.8349	36.7725	31.0765	935	598	437	902	1270	1026	estExt_Genemark12.C_1_t10489	virtual_chr2	362091	969	969	+	Protein Gene	estExt_Genemark12.C_1_t10489:1-969	92068	IGV
fgenesh1_kg.1_#_264_#_isotig02494	186.554	208.338	136.527	76.8013	66.2232	91.7616	6544	6350	4422	2402	2366	3134	fgenesh1_kg.1_#_264_#_isotig02494	virtual_chr2	363160	999	999	-	Protein Gene	fgenesh1_kg.1_#_264_#_isotig02494:1-999	15291	IGV
fgenesh1_kg.1_#_265_#_isotig01980	66.8928	62.3951	72.9817	73.3391	67.8922	65.2607	3113	2523	3136	3043	3218	2957	fgenesh1_kg.1_#_265_#_isotig01980	virtual_chr2	364259	1293	1293	-	Protein Gene	fgenesh1_kg.1_#_265_#_isotig01980:1-1293	15292	IGV
fgenesh1_kg.1_#_266_#_isotig04656	24.7951	17.1167	20.1283	46.3745	39.0552	26.6692	1122	673	841	1871	1800	1175	fgenesh1_kg.1_#_266_#_isotig04656	virtual_chr2	365652	1260	1260	-	Protein Gene	fgenesh1_kg.1_#_266_#_isotig04656:1-1260	15293	IGV
fgenesh1_kg.1_#_267_#_isotig02055	44.4724	43.1294	38.5654	123.216	109.236	133.994	572	482	458	1413	1431	1678	fgenesh1_kg.1_#_267_#_isotig02055	virtual_chr2	367012	429	429	+	Protein Gene	fgenesh1_kg.1_#_267_#_isotig02055:1-429	15294	IGV
estExt_Genewise1Plus2.C_1_t20344	27.5617	18.0358	13.0652	22.0436	19.9768	23.4169	955	543	418	681	705	790	estExt_Genewise1Plus2.C_1_t20344	virtual_chr2	367541	988	988	+	Protein Gene	estExt_Genewise1Plus2.C_1_t20344:1-988	96943	IGV
estExt_fgenesh1_pm2.C_1_t10343	16.7273	17.3695	11.469	13.1328	12.3113	10.6439	1330	1200	842	931	997	824	estExt_fgenesh1_pm2.C_1_t10343	virtual_chr2	368629	2139	2139	-	Protein Gene	estExt_fgenesh1_pm2.C_1_t10343:1-2139	81165	IGV
fgenesh1_kg.1_#_268_#_isotig00951	1664.29	1971.58	1996.46	1880.33	1737.04	2136.62	27828	28644	30823	28032	29582	34784	fgenesh1_kg.1_#_268_#_isotig00951	virtual_chr2	370868	528	528	-	Protein Gene	fgenesh1_kg.1_#_268_#_isotig00951:1-528	15295	IGV
fgenesh1_kg.1_#_269_#_isotig01759	67.9138	63.9472	43.7229	83.7378	49.7292	126.247	2557	2092	1520	2811	1907	4628	fgenesh1_kg.1_#_269_#_isotig01759	virtual_chr2	371496	1065	1065	-	Protein Gene	fgenesh1_kg.1_#_269_#_isotig01759:1-1065	15296	IGV
fgenesh1_pg.1_#_445	0.923649	0.82679	1.07443	6.40757	6.78466	5.973	27	21	29	167	202	170	fgenesh1_pg.1_#_445	virtual_chr2	372661	849	849	-	Protein Gene	fgenesh1_pg.1_#_445:1-849	11130	IGV
fgenesh1_kg.1_#_270_#_isotig04636	20.018	15.5753	15.3694	322.392	323.325	315.88	426	288	302	6117	7008	6545	fgenesh1_kg.1_#_270_#_isotig04636	virtual_chr2	373610	645	645	-	Protein Gene	fgenesh1_kg.1_#_270_#_isotig04636:1-645	15297	IGV
fgenesh1_kg.1_#_271_#_isotig04285	244.978	204.834	191.514	188.741	211.762	177.134	13463	9781	9718	9248	11853	9478	fgenesh1_kg.1_#_271_#_isotig04285	virtual_chr2	374355	1509	1509	+	Protein Gene	fgenesh1_kg.1_#_271_#_isotig04285:1-1509	15298	IGV
fgenesh1_kg.1_#_272_#_isotig05033	51.2962	54.9308	53.1607	43.9205	45.3223	38.4643	5824	5419	5573	4446	5241	4252	fgenesh1_kg.1_#_272_#_isotig05033	virtual_chr2	375964	3097	3012	-	Protein Gene	fgenesh1_kg.1_#_272_#_isotig05033:1-3097	15299	IGV
gm1.502_g	203.824	209.333	127.774	298.2	272.564	365.907	5696	5083	3297	7430	7758	9956	gm1.502_g	virtual_chr2	379161	872	816	+	Protein Gene	gm1.502_g:1-872	6244	IGV
estExt_Genemark12.C_1_t20003	8.6566	7.32204	5.91476	21.141	25.1254	25.2997	913	671	576	1988	2699	2598	estExt_Genemark12.C_1_t20003	virtual_chr2	380133	2857	2805	-	Protein Gene	estExt_Genemark12.C_1_t20003:1-2857	92080	IGV
estExt_fgenesh1_pg2.C_1_t10446	186.975	189.298	324.402	295.902	315.897	503.925	4613	4058	7390	6509	7938	12105	estExt_fgenesh1_pg2.C_1_t10446	virtual_chr3	1	777	732	+	Protein Gene	estExt_fgenesh1_pg2.C_1_t10446:1-777	74770	IGV
fgenesh1_kg.1_#_273_#_isotig03878	139.7	120.129	83.021	244.397	256.33	216.717	11565	8641	6346	18039	21613	17468	fgenesh1_kg.1_#_273_#_isotig03878	virtual_chr3	878	2223	2223	-	Protein Gene	fgenesh1_kg.1_#_273_#_isotig03878:1-2223	15300	IGV
fgenesh1_kg.1_#_274_#_isotig03769	1.52816	1.86673	1.11787	1729.09	2139.65	1044.5	114	121	77	115006	162572	75866	fgenesh1_kg.1_#_274_#_isotig03769	virtual_chr3	3201	2013	2013	+	Protein Gene	fgenesh1_kg.1_#_274_#_isotig03769:1-2013	15301	IGV
fgenesh1_kg.1_#_275_#_isotig03270	68.4622	58.8676	34.6331	86.8937	90.4971	117.593	6260	4677	2924	7084	8428	10469	fgenesh1_kg.1_#_275_#_isotig03270	virtual_chr3	5314	2445	2445	+	Protein Gene	fgenesh1_kg.1_#_275_#_isotig03270:1-2445	15302	IGV
estExt_Genewise12.C_1_t20376	589.85	675.016	342.226	318.465	288.15	359.865	6552	6515	3510	3154	3260	3892	estExt_Genewise12.C_1_t20376	virtual_chr3	7859	384	384	-	Protein Gene	estExt_Genewise12.C_1_t20376:1-384	84736	IGV
fgenesh1_pm.1_#_355	175.072	122.801	104.466	213.299	196.519	166.77	7349	4479	4049	7983	8402	6816	fgenesh1_pm.1_#_355	virtual_chr3	8343	1176	1176	+	Protein Gene	fgenesh1_pm.1_#_355:1-1176	22830	IGV
estExt_fgenesh1_pg2.C_1_t10452	98.7917	78.181	77.0954	64.2887	62.7141	71.7399	6284	4321	4528	3646	4063	4443	estExt_fgenesh1_pg2.C_1_t10452	virtual_chr3	9619	1731	1731	+	Protein Gene	estExt_fgenesh1_pg2.C_1_t10452:1-1731	74776	IGV
estExt_Genewise1Plus2.C_1_t20378	73.2873	71.8877	43.5911	52.4562	55.12	55.6309	5193	4426	2852	3314	3978	3838	estExt_Genewise1Plus2.C_1_t20378	virtual_chr3	11450	2073	1917	-	Protein Gene	estExt_Genewise1Plus2.C_1_t20378:1-2073	96977	IGV
estExt_fgenesh1_pg2.C_1_t10454	123.328	139.491	108.552	139.117	120.979	242.758	2264	2225	1840	2277	2262	4339	estExt_fgenesh1_pg2.C_1_t10454	virtual_chr3	13623	570	570	+	Protein Gene	estExt_fgenesh1_pg2.C_1_t10454:1-570	74778	IGV
fgenesh1_kg.1_#_277_#_isotig00784	98.5611	88.4239	106.878	51.6515	58.2142	54.9666	6350	4950	6358	2967	3820	3448	fgenesh1_kg.1_#_277_#_isotig00784	virtual_chr3	14293	1752	1752	-	Protein Gene	fgenesh1_kg.1_#_277_#_isotig00784:1-1752	15304	IGV
e_gw1.1.1025.1	3961.57	4698.82	2304.12	1643.63	1544.16	1514.28	85695	88317	46021	31700	34021	31893	e_gw1.1.1025.1	virtual_chr3	16145	654	654	-	Protein Gene	e_gw1.1.1025.1:1-654	44788	IGV
fgenesh1_kg.1_#_279_#_isotig00499	61.9089	60.3519	35.3143	89.8163	97.2188	114.544	1732.5	1467.5	912.5	2241	2771	3121	fgenesh1_kg.1_#_279_#_isotig00499	virtual_chr3	16899	817	817	+	Protein Gene	fgenesh1_kg.1_#_279_#_isotig00499:1-817	15306	IGV
estExt_fgenesh1_pm2.C_1_t10360	402.013	406.167	366.732	216.957	225.954	304.18	36806	32311	31002	17710	21070	27115	estExt_fgenesh1_pm2.C_1_t10360	virtual_chr3	17816	2491	2448	-	Protein Gene	estExt_fgenesh1_pm2.C_1_t10360:1-2491	81182	IGV
fgenesh1_kg.1_#_280_#_isotig01229	589.968	602.146	480.555	739.083	690.309	990.139	8209	7280	6174	9169	9783	13414	fgenesh1_kg.1_#_280_#_isotig01229	virtual_chr3	20407	456	456	+	Protein Gene	fgenesh1_kg.1_#_280_#_isotig01229:1-456	15307	IGV
estExt_fgenesh1_pg2.C_1_t10460	62.9168	67.9021	41.5563	43.0942	49.516	41.014	8497	7968	5182	5189	6811	5393	estExt_fgenesh1_pg2.C_1_t10460	virtual_chr3	20963	3564	3564	-	Protein Gene	estExt_fgenesh1_pg2.C_1_t10460:1-3564	74784	IGV
fgenesh1_kg.1_#_281_#_isotig00765	877.056	793.666	1075.99	1401.15	1196.18	1260.16	38457	30238	43563	54777	53421	53799	fgenesh1_kg.1_#_281_#_isotig00765	virtual_chr3	24627	1224	1224	-	Protein Gene	fgenesh1_kg.1_#_281_#_isotig00765:1-1224	15308	IGV
estExt_fgenesh1_pg2.C_1_t10462	98.1156	94.281	93.6582	130.366	122.868	115.738	8524	7117	7513	10098	10872	9790	estExt_fgenesh1_pg2.C_1_t10462	virtual_chr3	25951	2328	2328	+	Protein Gene	estExt_fgenesh1_pg2.C_1_t10462:1-2328	74786	IGV
estExt_fgenesh1_pg2.C_1_t10463	180.723	184.002	180.63	145.467	149.012	229.212	6910	6113	6377	4959	5803	8533	estExt_fgenesh1_pg2.C_1_t10463	virtual_chr3	28379	1080	1080	+	Protein Gene	estExt_fgenesh1_pg2.C_1_t10463:1-1080	74787	IGV
fgenesh1_kg.1_#_282_#_isotig04322	207.839	206.646	173.597	100.943	100.937	118.055	9332	8062	7197	4041	4616	5161	fgenesh1_kg.1_#_282_#_isotig04322	virtual_chr3	29559	1251	1251	-	Protein Gene	fgenesh1_kg.1_#_282_#_isotig04322:1-1251	15309	IGV
estExt_fgenesh1_pg2.C_1_t10465	72.5206	62.4287	60.3342	73.4715	73.7198	72.1703	3960	2962	3042	3577	4100	3837	estExt_fgenesh1_pg2.C_1_t10465	virtual_chr3	30910	1500	1500	+	Protein Gene	estExt_fgenesh1_pg2.C_1_t10465:1-1500	74789	IGV
gm1.521_g	0	0	0	0	0	0	0	0	0	0	0	0	gm1.521_g	virtual_chr3	32510	303	303	+	Protein Gene	gm1.521_g:1-303	6263	IGV
fgenesh1_kg.1_#_283_#_isotig02078	73.0225	75.6372	183.477	69.0304	72.9236	203.353	350	315	812	295	356	949	fgenesh1_kg.1_#_283_#_isotig02078	virtual_chr3	32913	222	222	-	Protein Gene	fgenesh1_kg.1_#_283_#_isotig02078:1-222	15310	IGV
fgenesh1_pg.1_#_470	60.6152	54.4642	68.4942	82.8775	74.7026	92.8455	2225.5	1737.5	2322	2713	2793.5	3319	fgenesh1_pg.1_#_470	virtual_chr3	33235	1602	1041	+	Protein Gene	fgenesh1_pg.1_#_470:1-1602	11155	IGV
estExt_fgenesh1_pm2.C_1_t10368	3887.35	4199.04	3179.29	2224.36	2062.02	2420.69	194088	182164	146568	99018.5	104859	117675	estExt_fgenesh1_pm2.C_1_t10368	virtual_chr3	34937	1380	1380	+	Protein Gene	estExt_fgenesh1_pm2.C_1_t10368:1-1380	81190	IGV
estExt_fgenesh1_pm2.C_1_t10369	204.865	184.852	250.895	80.594	86.2317	80.6714	16265	12752	18392.5	5705	6973	6236	estExt_fgenesh1_pm2.C_1_t10369	virtual_chr3	36417	2229	2136	-	Protein Gene	estExt_fgenesh1_pm2.C_1_t10369:1-2229	81191	IGV
fgenesh1_pm.1_#_385	233.132	194.112	131.935	339.863	313.023	438.99	7142	5167	3732	9283	9767	13094	fgenesh1_pm.1_#_385	virtual_chr3	38746	1475	885	-	Protein Gene	fgenesh1_pm.1_#_385:1-1475	22860	IGV
fgenesh1_pg.1_#_474	287.982	265.957	210.74	200.735	185.637	221.045	10607	8511.5	7167	6592	6964	7927	fgenesh1_pg.1_#_474	virtual_chr3	40321	1044	1044	+	Protein Gene	fgenesh1_pg.1_#_474:1-1044	11159	IGV
fgenesh1_pm.1_#_370	356.356	353.327	283.818	248.017	252.582	298.259	24334	20964	17895	15100	17567	19830	fgenesh1_pm.1_#_370	virtual_chr3	41465	1851	1851	-	Protein Gene	fgenesh1_pm.1_#_370:1-1851	22845	IGV
fgenesh1_kg.1_#_284_#_isotig03747	54.8593	58.6204	57.2448	92.2183	99.1946	105.211	2027	1882	1953	3038	3733	3785	fgenesh1_kg.1_#_284_#_isotig03747	virtual_chr3	43416	1047	1047	-	Protein Gene	fgenesh1_kg.1_#_284_#_isotig03747:1-1047	15311	IGV
estExt_Genemark12.C_1_t20025	88.1659	88.3768	83.4145	95.1668	100.988	108.221	5371	4678	4692	5169	6266	6419	estExt_Genemark12.C_1_t20025	virtual_chr3	44563	1662	1662	+	Protein Gene	estExt_Genemark12.C_1_t20025:1-1662	92101	IGV
fgenesh1_kg.1_#_285_#_isotig04947	169.55	169.559	162.391	160.788	163.548	178.845	9179	7976	8117.5	7761	9018	9427	fgenesh1_kg.1_#_285_#_isotig04947	virtual_chr3	46325	1488	1488	+	Protein Gene	fgenesh1_kg.1_#_285_#_isotig04947:1-1488	15312	IGV
estExt_fgenesh1_pg2.C_1_t10475	65.6331	51.7421	81.6828	45.2108	52.8463	49.0161	3346	2292	3845	2055	2744	2433	estExt_fgenesh1_pg2.C_1_t10475	virtual_chr3	47913	1436	1407	-	Protein Gene	estExt_fgenesh1_pg2.C_1_t10475:1-1436	74796	IGV
fgenesh1_kg.1_#_286_#_isotig04665	71.3276	70.0287	50.7531	45.779	46.871	47.249	4070	3472	2674	2329	2724	2625	fgenesh1_kg.1_#_286_#_isotig04665	virtual_chr3	49449	1563	1563	+	Protein Gene	fgenesh1_kg.1_#_286_#_isotig04665:1-1563	15313	IGV
fgenesh1_kg.1_#_287_#_isotig01514	19.5693	18.613	23.8821	37.0695	34.0406	26.6735	749	619	844	1265	1327	994	fgenesh1_kg.1_#_287_#_isotig01514	virtual_chr3	51112	1081	1081	+	Protein Gene	fgenesh1_kg.1_#_287_#_isotig01514:1-1081	15314	IGV
fgenesh1_kg.1_#_288_#_isotig02504	33.9213	20.6797	27.0386	73.9921	70.3414	66.0117	1178	624	867	2291	2488	2232	fgenesh1_kg.1_#_288_#_isotig02504	virtual_chr3	52293	990	990	+	Protein Gene	fgenesh1_kg.1_#_288_#_isotig02504:1-990	15315	IGV
fgenesh1_kg.1_#_289_#_isotig03519	59.6983	52.8848	33.0386	101.05	101.334	89.6944	6045	4653	3089	9123	10451	8843	fgenesh1_kg.1_#_289_#_isotig03519	virtual_chr3	53383	2697	2697	+	Protein Gene	fgenesh1_kg.1_#_289_#_isotig03519:1-2697	15316	IGV
fgenesh1_kg.1_#_290_#_isotig03953	281.958	290.052	296.453	413.928	417.436	409.403	15759	14086	15299	20627	23763	22279	fgenesh1_kg.1_#_290_#_isotig03953	virtual_chr3	56180	1533	1533	+	Protein Gene	fgenesh1_kg.1_#_290_#_isotig03953:1-1533	15317	IGV
fgenesh1_kg.1_#_291_#_isotig04542	46.4771	42.2217	38.8143	50.549	50.33	64.6468	3565	2814	2749	3457	3932	4828	fgenesh1_kg.1_#_291_#_isotig04542	virtual_chr3	57813	2067	2067	+	Protein Gene	fgenesh1_kg.1_#_291_#_isotig04542:1-2067	15318	IGV
estExt_fgenesh1_pm2.C_1_t10380	181.584	190.967	139.804	196.982	203.849	212.341	4756	4346	3381	4600	5438	5415	estExt_fgenesh1_pm2.C_1_t10380	virtual_chr3	59980	771	771	+	Protein Gene	estExt_fgenesh1_pm2.C_1_t10380:1-771	81199	IGV
fgenesh1_kg.1_#_292_#_isotig03568	57.0774	61.2675	38.7945	60.8199	62.6114	86.4697	1842	1718	1156	1750	2058	2717	fgenesh1_kg.1_#_292_#_isotig03568	virtual_chr3	60851	927	927	-	Protein Gene	fgenesh1_kg.1_#_292_#_isotig03568:1-927	15319	IGV
estExt_Genewise1Plus2.C_1_t20430	99.8982	102.43	47.5817	70.2065	67.4726	71.4957	4941	4402	2173	3096	3399	3443	estExt_Genewise1Plus2.C_1_t20430	virtual_chr3	61878	1368	1368	-	Protein Gene	estExt_Genewise1Plus2.C_1_t20430:1-1368	97016	IGV
estExt_Genemark12.C_1_t20033	91.363	82.7236	53.5058	100.795	120.681	113.024	3301	2597	1785	3247	4441	3976	estExt_Genemark12.C_1_t20033	virtual_chr3	63346	1026	1026	+	Protein Gene	estExt_Genemark12.C_1_t20033:1-1026	92109	IGV
fgenesh1_kg.1_#_293_#_isotig03332	35.0739	20.8104	29.8431	38.0103	32.0188	41.8921	1866	962	1466	1803	1735	2170	fgenesh1_kg.1_#_293_#_isotig03332	virtual_chr3	64472	1464	1464	-	Protein Gene	fgenesh1_kg.1_#_293_#_isotig03332:1-1464	15320	IGV
fgenesh1_kg.1_#_294_#_isotig00944	26.7281	22.0716	17.7949	24.7458	28.6511	24.6834	1547	1110	951	1277	1689	1391	fgenesh1_kg.1_#_294_#_isotig00944	virtual_chr3	66036	1584	1584	-	Protein Gene	fgenesh1_kg.1_#_294_#_isotig00944:1-1584	15321	IGV
fgenesh1_kg.1_#_295_#_isotig01048	305.182	364.889	229.341	201.193	192.488	223.318	3497	3633	2426.5	2055.5	2246.5	2491.5	fgenesh1_kg.1_#_295_#_isotig01048	virtual_chr3	67720	574	393	+	Protein Gene	fgenesh1_kg.1_#_295_#_isotig01048:1-574	15322	IGV
estExt_Genewise1Plus2.C_1_t20437	1.35818	1.3433	1.74675	24.0637	32.1081	11.0288	64	55	76	1011	1541	506	estExt_Genewise1Plus2.C_1_t20437	virtual_chr3	68394	1394	1308	+	Protein Gene	estExt_Genewise1Plus2.C_1_t20437:1-1394	97023	IGV
gm1.538_g	81.7774	79.5556	55.4978	126.68	118.667	119.562	1157	978	725	1598	1710	1647	gm1.538_g	virtual_chr3	69888	462	462	-	Protein Gene	gm1.538_g:1-462	6280	IGV
fgenesh1_kg.1_#_298_#_isotig01191	49.9313	50.9898	37.3976	73.8885	70.2685	64.888	1553	1378	1074	2049	2226	1965	fgenesh1_kg.1_#_298_#_isotig01191	virtual_chr3	70450	897	897	-	Protein Gene	fgenesh1_kg.1_#_298_#_isotig01191:1-897	15325	IGV
fgenesh1_kg.1_#_299_#_isotig02177	1090.8	1252.08	794.686	563.631	557.807	798.16	20152	20099	13556	9284	10496	14357	fgenesh1_kg.1_#_299_#_isotig02177	virtual_chr3	71447	573	573	-	Protein Gene	fgenesh1_kg.1_#_299_#_isotig02177:1-573	15326	IGV
fgenesh1_kg.1_#_301_#_isotig01295	106.949	99.8242	92.1321	90.9856	93.0782	102.121	3143	2549	2500	2384	2786	2922	fgenesh1_kg.1_#_301_#_isotig01295	virtual_chr3	72120	853	853	+	Protein Gene	fgenesh1_kg.1_#_301_#_isotig01295:1-853	15328	IGV
estExt_Genemark12.C_1_t20042	70.972	72.2578	84.4147	44.5967	45.3271	45.6675	1751	1549	1923	981	1139	1097	estExt_Genemark12.C_1_t20042	virtual_chr3	73073	732	732	-	Protein Gene	estExt_Genemark12.C_1_t20042:1-732	92117	IGV
fgenesh1_kg.1_#_302_#_isotig01837	14.5365	12.4307	8.58364	5.95376	5.07914	6.23449	1183	879	645	432	421	494	fgenesh1_kg.1_#_302_#_isotig01837	virtual_chr3	73905	2187	2187	+	Protein Gene	fgenesh1_kg.1_#_302_#_isotig01837:1-2187	15329	IGV
estExt_Genemark12.C_1_t20044	28.2945	29.8042	30.4272	63.9627	74.9439	52.2514	708	648	703	1427	1910	1273	estExt_Genemark12.C_1_t20044	virtual_chr3	76192	741	741	+	Protein Gene	estExt_Genemark12.C_1_t20044:1-741	92119	IGV
estExt_Genemark12.C_1_t20045	21.879	21.2144	21.9868	30.4528	24.0493	20.0408	527	444	489	654	590	470	estExt_Genemark12.C_1_t20045	virtual_chr3	77033	717	717	-	Protein Gene	estExt_Genemark12.C_1_t20045:1-717	92120	IGV
gw1.1.301.1	66.8795	63.5181	49.2635	80.7165	79.8509	66.675	5693	4698	3872	6126	6923	5526	gw1.1.301.1	virtual_chr3	77850	2283	2283	+	Protein Gene	gw1.1.301.1:1-2283	37431	IGV
fgenesh1_pg.1_#_497	92.3785	97.8806	106.885	60.8265	51.614	70.7237	2722	2506	2908	1598	1549	2029	fgenesh1_pg.1_#_497	virtual_chr3	80233	855	855	+	Protein Gene	fgenesh1_pg.1_#_497:1-855	11182	IGV
estExt_Genemark12.C_1_t20048	10.0467	10.4047	16.121	16.9273	15.9075	42.0803	679	611	1006	1020	1095	2769	estExt_Genemark12.C_1_t20048	virtual_chr3	81188	1833	1833	-	Protein Gene	estExt_Genemark12.C_1_t20048:1-1833	92122	IGV
fgenesh1_kg.1_#_303_#_isotig03055	4.46424	4.70988	2.01458	49.652	63.9173	274.334	12	11	5	119	175	718	fgenesh1_kg.1_#_303_#_isotig03055	virtual_chr3	83121	168	168	+	Protein Gene	fgenesh1_kg.1_#_303_#_isotig03055:1-168	15330	IGV
e_gw1.1.1037.1	474.951	521.557	418.805	912.341	739.875	1160.62	3665	3497	2984	6277	5815	8720	e_gw1.1.1037.1	virtual_chr3	83389	297	297	+	Protein Gene	e_gw1.1.1037.1:1-297	45471	IGV
gm1.550_g	40.1999	39.3245	23.0903	45.4044	45.648	39.8379	1993	1694	1057	2007	2305	1923	gm1.550_g	virtual_chr3	83786	1371	1371	-	Protein Gene	gm1.550_g:1-1371	6292	IGV
estExt_Genewise1Plus2.C_1_t20448	72.4346	57.3606	91.0276	59.4973	62.7495	83.565	2507	1725	2909	1836	2212	2816	estExt_Genewise1Plus2.C_1_t20448	virtual_chr3	85257	987	987	-	Protein Gene	estExt_Genewise1Plus2.C_1_t20448:1-987	97030	IGV
fgenesh1_kg.1_#_304_#_isotig04975	180.099	159.786	197.597	89.9756	96.2938	103.3	3601	2776	3648	1604	1961	2011	fgenesh1_kg.1_#_304_#_isotig04975	virtual_chr3	86344	612	612	+	Protein Gene	fgenesh1_kg.1_#_304_#_isotig04975:1-612	15331	IGV
estExt_Genemark12.C_1_t20053	1.14052	1.31261	2.26455	6.3959	6.34541	15.4232	6	6	11	30	34	79	estExt_Genemark12.C_1_t20053	virtual_chr3	87056	272	234	+	Protein Gene	estExt_Genemark12.C_1_t20053:1-272	92125	IGV
estExt_fgenesh1_pg2.C_1_t20001	46.3004	40.0875	36.6945	28.0047	28.1182	28.0342	1413	1063	1034	762	874	833	estExt_fgenesh1_pg2.C_1_t20001	virtual_chr3	87428	882	882	-	Protein Gene	estExt_fgenesh1_pg2.C_1_t20001:1-882	74816	IGV
fgenesh1_kg.1_#_305_#_isotig04447	18.2236	18.4666	15.5382	16.3605	14.6749	12.6113	1824	1606	1436	1460	1496	1229	fgenesh1_kg.1_#_305_#_isotig04447	virtual_chr3	88410	2667	2667	+	Protein Gene	fgenesh1_kg.1_#_305_#_isotig04447:1-2667	15332	IGV
fgenesh1_kg.1_#_306_#_isotig01794	20.6852	21.0937	23.2117	17.6386	18.3997	17.6999	1606	1423	1664	1221	1455	1338	fgenesh1_kg.1_#_306_#_isotig01794	virtual_chr3	91177	2091	2091	+	Protein Gene	fgenesh1_kg.1_#_306_#_isotig01794:1-2091	15333	IGV
estExt_Genemark12.C_1_t20057	0.331057	0.254006	0.0597571	18.9987	53.144	9.86055	6	4	1	307	981	174	estExt_Genemark12.C_1_t20057	virtual_chr3	93368	587	564	-	Protein Gene	estExt_Genemark12.C_1_t20057:1-587	92129	IGV
fgenesh1_kg.1_#_307_#_isotig03604	43.1856	41.7571	30.9638	35.7394	37.9825	24.8633	3666	3080	2427	2705	3284	2055	fgenesh1_kg.1_#_307_#_isotig03604	virtual_chr3	94055	2277	2277	+	Protein Gene	fgenesh1_kg.1_#_307_#_isotig03604:1-2277	15334	IGV
estExt_fgenesh1_pm2.C_1_t10394	130.196	148.797	78.9025	48.2632	42.8745	45.1272	5313	5276	2973	1756	1782	1793	estExt_fgenesh1_pm2.C_1_t10394	virtual_chr3	96432	1146	1146	-	Protein Gene	estExt_fgenesh1_pm2.C_1_t10394:1-1146	81212	IGV
fgenesh1_kg.1_#_308_#_isotig04154	12.7834	14.0907	5.72803	4.69511	4.83924	3.9296	568	544	235	186	219	170	fgenesh1_kg.1_#_308_#_isotig04154	virtual_chr3	97678	1239	1239	-	Protein Gene	fgenesh1_kg.1_#_308_#_isotig04154:1-1239	15335	IGV
estExt_fgenesh1_pg2.C_1_t20007	41.6971	42.9617	23.3348	38.1628	43.1015	46.3695	1136	1017	587	927	1196	1230	estExt_fgenesh1_pg2.C_1_t20007	virtual_chr3	99017	798	798	+	Protein Gene	estExt_fgenesh1_pg2.C_1_t20007:1-798	74822	IGV
fgenesh1_kg.1_#_309_#_isotig04514	2360.76	2576.08	1969.59	3332.03	3410.21	3573.88	94129	89248	72512	118453	138490	138743	fgenesh1_kg.1_#_309_#_isotig04514	virtual_chr3	99915	1122	1122	-	Protein Gene	fgenesh1_kg.1_#_309_#_isotig04514:1-1122	15336	IGV
fgenesh1_kg.1_#_310_#_isotig04101	10.5771	7.61231	5.97301	9.84089	6.89167	5.98132	1097	686	572	910	728	604	fgenesh1_kg.1_#_310_#_isotig04101	virtual_chr3	101137	2760	2760	+	Protein Gene	fgenesh1_kg.1_#_310_#_isotig04101:1-2760	15337	IGV
estExt_Genewise1Plus2.C_1_t20461	2.5212	17.2675	48.025	1734.32	1421.71	1708.63	102	607	1794	62559	58583	67304	estExt_Genewise1Plus2.C_1_t20461	virtual_chr3	103997	1137	1137	+	Protein Gene	estExt_Genewise1Plus2.C_1_t20461:1-1137	97043	IGV
estExt_Genemark12.C_1_t20064	28.2643	35.0498	23.8336	18.0925	19.2513	18.496	813	876	633	464	564	518	estExt_Genemark12.C_1_t20064	virtual_chr3	105234	837	837	-	Protein Gene	estExt_Genemark12.C_1_t20064:1-837	92136	IGV
gm1.565_g	762.884	1005.48	469.139	424.104	322.904	471.961	5530	6333	3140	2741	2384	3331	gm1.565_g	virtual_chr3	106171	315	285	+	Protein Gene	gm1.565_g:1-315	6307	IGV
fgenesh1_kg.1_#_311_#_isotig02957	26.5899	24.6963	22.5664	8.42948	9.28744	9.50249	1026	828	804	290	365	357	fgenesh1_kg.1_#_311_#_isotig02957	virtual_chr3	106586	1089	1089	+	Protein Gene	fgenesh1_kg.1_#_311_#_isotig02957:1-1089	15338	IGV
estExt_Genemark12.C_1_t20067	30.1524	32.9984	32.537	20.1681	18.57	22.1285	550	523	548	328	345	393	estExt_Genemark12.C_1_t20067	virtual_chr3	107775	567	567	-	Protein Gene	estExt_Genemark12.C_1_t20067:1-567	92138	IGV
fgenesh1_kg.1_#_313_#_isotig01349	802.536	915.735	1186.09	523.51	460.469	733.493	10416	10327	14214	6058	6087	9269	fgenesh1_kg.1_#_313_#_isotig01349	virtual_chr3	108442	529	432	+	Protein Gene	fgenesh1_kg.1_#_313_#_isotig01349:1-529	15340	IGV
estExt_Genemark12.C_1_t20069	8.66573	9.16393	12.0386	10.1519	7.92913	8.50423	382	351	490	399	356	365	estExt_Genemark12.C_1_t20069	virtual_chr3	109071	1230	1230	+	Protein Gene	estExt_Genemark12.C_1_t20069:1-1230	92140	IGV
estExt_Genewise12.C_1_t20478	190.454	196.178	184.982	130.415	136.936	156.649	7772	6956	6970	4745	5691.5	6224	estExt_Genewise12.C_1_t20478	virtual_chr3	110401	1146	1146	-	Protein Gene	estExt_Genewise12.C_1_t20478:1-1146	84818	IGV
fgenesh1_kg.1_#_315_#_isotig03250	58.1347	54.5276	57.3356	45.5775	50.4842	64.9356	2216	1806	2018	1549	1960	2410	fgenesh1_kg.1_#_315_#_isotig03250	virtual_chr3	111647	1077	1077	+	Protein Gene	fgenesh1_kg.1_#_315_#_isotig03250:1-1077	15342	IGV
fgenesh1_kg.1_#_316_#_isotig02689	142.447	84.372	56.8461	32.6006	33.4419	35.1001	12492	6429	4603	2549	2987	2997	fgenesh1_kg.1_#_316_#_isotig02689	virtual_chr3	112824	2349	2349	+	Protein Gene	fgenesh1_kg.1_#_316_#_isotig02689:1-2349	15343	IGV
estExt_fgenesh1_pg2.C_1_t20016	78.1662	81.4407	93.6692	22.6911	20.9922	25.6903	1700	1539	1881	440	465	544	estExt_fgenesh1_pg2.C_1_t20016	virtual_chr3	115273	657	657	+	Protein Gene	estExt_fgenesh1_pg2.C_1_t20016:1-657	74831	IGV
estExt_Genewise1Plus2.C_1_t20482	272.622	359.419	321.349	124.605	126.564	139.859	19700	22567	21441	8028	9315	9840	estExt_Genewise1Plus2.C_1_t20482	virtual_chr3	116030	1953	1953	+	Protein Gene	estExt_Genewise1Plus2.C_1_t20482:1-1953	97061	IGV
fgenesh1_kg.1_#_317_#_isotig03333	52.9559	51.576	49.2757	37.7548	33.2292	31.9497	4644	3930	3990	2952	2968	2728	fgenesh1_kg.1_#_317_#_isotig03333	virtual_chr3	118083	2349	2349	+	Protein Gene	fgenesh1_kg.1_#_317_#_isotig03333:1-2349	15344	IGV
estExt_fgenesh1_pg2.C_1_t20019	41.3388	37.4731	43.4227	32.6387	27.1747	28.2776	2557	2014	2480	1800	1712	1703	estExt_fgenesh1_pg2.C_1_t20019	virtual_chr3	120532	1686	1686	-	Protein Gene	estExt_fgenesh1_pg2.C_1_t20019:1-1686	74834	IGV
estExt_fgenesh1_pm2.C_1_t10405	207.351	207.091	104.989	65.4186	68.0566	64.078	4849	4208	2267	1364	1621	1459	estExt_fgenesh1_pm2.C_1_t10405	virtual_chr3	122318	699	699	-	Protein Gene	estExt_fgenesh1_pm2.C_1_t10405:1-699	81223	IGV
fgenesh1_kg.1_#_319_#_contig03175	33.822	34.886	30.2162	43.1647	45.3747	39.2786	4192	3757	3458	4770	5728	4740	fgenesh1_kg.1_#_319_#_contig03175	virtual_chr3	123117	3279	3279	+	Protein Gene	fgenesh1_kg.1_#_319_#_contig03175:1-3279	15346	IGV
estExt_fgenesh1_pg2.C_1_t20022	9.61517	23.2414	37.1565	825.453	1157.7	913.238	389	817	1388	29775	47704	35973	estExt_fgenesh1_pg2.C_1_t20022	virtual_chr3	126496	1137	1137	-	Protein Gene	estExt_fgenesh1_pg2.C_1_t20022:1-1137	74837	IGV
fgenesh1_kg.1_#_320_#_isotig04312	68.2295	59.3238	168.499	30.4664	27.4373	36.3019	9690.5	7321	22097	3858	3969	5020	fgenesh1_kg.1_#_320_#_isotig04312	virtual_chr3	127733	3743	3743	+	Protein Gene	fgenesh1_kg.1_#_320_#_isotig04312:1-3743	15347	IGV
estExt_Genemark12.C_1_t20081	42.3724	41.0289	36.4038	18.7758	17.9886	14.5915	5118	4306	4060	2022	2213	1716	estExt_Genemark12.C_1_t20081	virtual_chr3	131576	3198	3198	-	Protein Gene	estExt_Genemark12.C_1_t20081:1-3198	92152	IGV
fgenesh1_kg.1_#_321_#_isotig02634	22.2664	21.7822	9.42677	12.5436	9.39057	11.3306	440	374	172	221	189	218	fgenesh1_kg.1_#_321_#_isotig02634	virtual_chr3	134874	606	606	-	Protein Gene	fgenesh1_kg.1_#_321_#_isotig02634:1-606	15348	IGV
fgenesh1_kg.1_#_322_#_isotig05052	152.418	170.708	162.574	56.0903	54.1011	66.351	11103	10805	10935	3643	4014	4706	fgenesh1_kg.1_#_322_#_isotig05052	virtual_chr3	135580	1968	1968	+	Protein Gene	fgenesh1_kg.1_#_322_#_isotig05052:1-1968	15349	IGV
estExt_Genemark12.C_1_t20084	11.218	10.0558	16.0387	3.40501	3.8531	6.65441	303	236	400	82	106	175	estExt_Genemark12.C_1_t20084	virtual_chr3	137648	792	792	-	Protein Gene	estExt_Genemark12.C_1_t20084:1-792	92155	IGV
fgenesh1_kg.1_#_324_#_isotig00700	43.5279	47.5909	70.447	121.088	154.695	134.559	1420	1349	2122	3522	5140	4274	fgenesh1_kg.1_#_324_#_isotig00700	virtual_chr3	138540	936	936	+	Protein Gene	fgenesh1_kg.1_#_324_#_isotig00700:1-936	15351	IGV
estExt_Genemark12.C_1_t20088	109.355	94.4663	136.309	102.063	90.2406	107.736	4194	3148	4827	3490	3525	4023	estExt_Genemark12.C_1_t20088	virtual_chr3	139576	1129	1083	-	Protein Gene	estExt_Genemark12.C_1_t20088:1-1129	92159	IGV
estExt_Genewise12.C_1_t30014	110.771	83.6174	85.7577	87.2574	57.1926	75.1436	11113	7289	7944	7805	5844	7340	estExt_Genewise12.C_1_t30014	virtual_chr3	140805	2673	2673	+	Protein Gene	estExt_Genewise12.C_1_t30014:1-2673	84854	IGV
fgenesh1_kg.1_#_326_#_isotig00540	1081.37	1180.97	1214.71	699.419	843.699	953.944	31484	29876	32655	18156	25019	27042	fgenesh1_kg.1_#_326_#_isotig00540	virtual_chr3	143578	846	846	+	Protein Gene	fgenesh1_kg.1_#_326_#_isotig00540:1-846	15353	IGV
estExt_fgenesh1_pm2.C_1_t10414	50.094	56.9038	51.1264	41.2722	44.1534	44.8518	1232	1216	1161	905	1106	1074	estExt_fgenesh1_pm2.C_1_t10414	virtual_chr3	144524	730	730	-	Protein Gene	estExt_fgenesh1_pm2.C_1_t10414:1-730	81232	IGV
estExt_fgenesh1_pm2.C_1_t10415	40.8449	55.953	33.9858	57.2268	64.3456	62.9258	3090	3678	2374	3860	4958	4635	estExt_fgenesh1_pm2.C_1_t10415	virtual_chr3	145354	2229	2040	+	Protein Gene	estExt_fgenesh1_pm2.C_1_t10415:1-2229	81233	IGV
fgenesh1_kg.1_#_329_#_isotig03663	60.5063	47.6437	34.14	59.1066	54.5847	54.5567	5766	3945	3004	5022	5298	5062	fgenesh1_kg.1_#_329_#_isotig03663	virtual_chr3	147683	2544	2544	+	Protein Gene	fgenesh1_kg.1_#_329_#_isotig03663:1-2544	15356	IGV
estExt_Genewise1Plus2.C_1_t30022	51.3953	53.057	53.4276	29.5073	32.7344	32.2352	1893	1698	1817	969	1228	1156	estExt_Genewise1Plus2.C_1_t30022	virtual_chr3	150327	1092	1044	-	Protein Gene	estExt_Genewise1Plus2.C_1_t30022:1-1092	97101	IGV
estExt_Genemark12.C_1_t20095	76.0572	68.5195	54.832	105.969	119.649	114.242	2997	2346	1995	3723	4802	4383	estExt_Genemark12.C_1_t20095	virtual_chr3	151519	1110	1110	+	Protein Gene	estExt_Genemark12.C_1_t20095:1-1110	92166	IGV
gm1.596_g	34.556	41.4991	55.1361	216.796	202.716	250.517	598	624	881	3345	3573	4221	gm1.596_g	virtual_chr3	152729	691	543	-	Protein Gene	gm1.596_g:1-691	6338	IGV
fgenesh1_kg.1_#_330_#_isotig03699	223.569	231.898	365.044	756.784	827.92	825.807	12574	11332.5	18957	37949	47426	45221	fgenesh1_kg.1_#_330_#_isotig03699	virtual_chr3	153520	1542	1542	-	Protein Gene	fgenesh1_kg.1_#_330_#_isotig03699:1-1542	15357	IGV
fgenesh1_kg.1_#_331_#_isotig03550	185.914	170.448	135.29	278.683	282.947	284.62	9391	7481	6310	12551	14557	13998	fgenesh1_kg.1_#_331_#_isotig03550	virtual_chr3	155162	1395	1395	+	Protein Gene	fgenesh1_kg.1_#_331_#_isotig03550:1-1395	15358	IGV
estExt_Genemark12.C_1_t20099	41.0511	32.7602	25.7687	31.9834	30.6047	31.9102	1608	1115	932	1117	1221	1217	estExt_Genemark12.C_1_t20099	virtual_chr3	156657	1484	1104	-	Protein Gene	estExt_Genemark12.C_1_t20099:1-1484	92170	IGV
estExt_Genewise1Plus2.C_1_t30029	756.2	928.851	743.282	864.729	868.84	908.551	18922	20195	17173	19292	22143	22135	estExt_Genewise1Plus2.C_1_t30029	virtual_chr3	158241	741	741	-	Protein Gene	estExt_Genewise1Plus2.C_1_t30029:1-741	97108	IGV
estExt_Genemark12.C_1_t20101	94.3669	109.65	42.1717	70.9239	62.6902	75.7438	2913	2941	1202	1952	1971	2276.5	estExt_Genemark12.C_1_t20101	virtual_chr3	159082	891	891	+	Protein Gene	estExt_Genemark12.C_1_t20101:1-891	92172	IGV
estExt_Genemark12.C_1_t20102	20.1535	18.9123	21.2111	15.7068	14.536	16.8246	780	636	758	542	573	634	estExt_Genemark12.C_1_t20102	virtual_chr3	160073	1136	1092	-	Protein Gene	estExt_Genemark12.C_1_t20102:1-1136	92173	IGV
fgenesh1_kg.1_#_333_#_isotig01325	8.92205	12.3034	7.39943	5786.76	8122.09	9655.75	555	665	425	320945	514592	584809	fgenesh1_kg.1_#_333_#_isotig01325	virtual_chr3	161309	1695	1695	-	Protein Gene	fgenesh1_kg.1_#_333_#_isotig01325:1-1695	15360	IGV
fgenesh1_kg.1_#_334_#_isotig00883	2.1468	3.81657	3.51591	1490.97	2284.12	2040.36	123	190	186	76164	133290	113820	fgenesh1_kg.1_#_334_#_isotig00883	virtual_chr3	163104	1569	1569	+	Protein Gene	fgenesh1_kg.1_#_334_#_isotig00883:1-1569	15361	IGV
fgenesh1_kg.1_#_335_#_isotig01024	19.4596	14.7784	12.9673	33.5309	38.942	24.1619	785	518	483	1206	1600	949	fgenesh1_kg.1_#_335_#_isotig01024	virtual_chr3	164773	1134	1134	+	Protein Gene	fgenesh1_kg.1_#_335_#_isotig01024:1-1134	15362	IGV
estExt_Genemark12.C_1_t20106	50.1372	46.687	42.6286	48.6046	48.1129	42.8727	3494	2827	2743	3020	3415	2909	estExt_Genemark12.C_1_t20106	virtual_chr3	166007	1887	1887	-	Protein Gene	estExt_Genemark12.C_1_t20106:1-1887	92177	IGV
estExt_Genemark12.C_1_t20107	51.4592	45.3603	44.5611	44.1336	42.1354	38.4907	6017	4608.5	4811	4601	5018	4382	estExt_Genemark12.C_1_t20107	virtual_chr3	167994	3099	3099	-	Protein Gene	estExt_Genemark12.C_1_t20107:1-3099	92178	IGV
estExt_Genemark12.C_1_t20108	158.084	173.109	75.7776	109.77	104.462	109.386	5915	5628	2618	3662	3981	3985	estExt_Genemark12.C_1_t20108	virtual_chr3	171193	1059	1059	+	Protein Gene	estExt_Genemark12.C_1_t20108:1-1059	92179	IGV
fgenesh1_kg.1_#_336_#_isotig01633	81.0874	83.7735	106.707	141.574	174.846	139.541	5082	4562	6175	7911	11161	8515	fgenesh1_kg.1_#_336_#_isotig01633	virtual_chr3	172352	1707	1707	-	Protein Gene	fgenesh1_kg.1_#_336_#_isotig01633:1-1707	15363	IGV
estExt_Genewise1Plus2.C_1_t30044	89.4997	83.7399	84.6586	68.6008	79.3454	83.771	5379	4373	4698	3676	4857	4902	estExt_Genewise1Plus2.C_1_t30044	virtual_chr3	174159	1641	1641	+	Protein Gene	estExt_Genewise1Plus2.C_1_t30044:1-1641	97123	IGV
estExt_Genemark12.C_1_t20111	59.7997	53.4375	48.6858	77.175	79.1588	69.4433	7202	5592	5414	8287	9710	8143	estExt_Genemark12.C_1_t20111	virtual_chr3	175900	3423	3189	-	Protein Gene	estExt_Genemark12.C_1_t20111:1-3423	92182	IGV
fgenesh1_kg.1_#_340_#_isotig00686	107.014	96.5977	90.6048	255.238	236.35	218.92	1952	1531	1526	4151	4391	3888	fgenesh1_kg.1_#_340_#_isotig00686	virtual_chr3	179423	567	567	+	Protein Gene	fgenesh1_kg.1_#_340_#_isotig00686:1-567	15367	IGV
fgenesh1_pg.1_#_555	1833.11	2150.12	1044.48	1103.24	831.717	1036.73	18004	18349	9472	9661	8320	9914	fgenesh1_pg.1_#_555	virtual_chr3	180090	351	351	-	Protein Gene	fgenesh1_pg.1_#_555:1-351	11240	IGV
fgenesh1_kg.1_#_341_#_isotig00685	580.854	651.169	640.175	775.677	645.52	904.748	6520	6351	6635	7763	7380	9888	fgenesh1_kg.1_#_341_#_isotig00685	virtual_chr3	180541	387	387	-	Protein Gene	fgenesh1_kg.1_#_341_#_isotig00685:1-387	15368	IGV
gm1.615_g	15.9467	18.0192	17.4277	17.7229	15.0875	20.3984	110	108	111	109	106	137	gm1.615_g	virtual_chr3	181028	308	276	-	Protein Gene	gm1.615_g:1-308	6357	IGV
e_gw1.1.283.1	28.3295	23.9404	25.5197	39.5677	34.5496	37.011	636	467	529	792	790	809	e_gw1.1.283.1	virtual_chr3	181436	675	675	+	Protein Gene	e_gw1.1.283.1:1-675	45013	IGV
estExt_Genewise12.C_1_t30067	254.568	278.42	147.324	95.1615	88.5631	89.9264	7888	7496	4215	2629	2795	2713	estExt_Genewise12.C_1_t30067	virtual_chr3	182211	935	894	+	Protein Gene	estExt_Genewise12.C_1_t30067:1-935	84904	IGV
fgenesh1_kg.1_#_342_#_isotig02456	60.9352	53.8538	32.658	68.918	71.1934	68.1609	7980	6128	3949	8047	9496	8691	fgenesh1_kg.1_#_342_#_isotig02456	virtual_chr3	183246	3459	3459	+	Protein Gene	fgenesh1_kg.1_#_342_#_isotig02456:1-3459	15369	IGV
fgenesh1_kg.1_#_343_#_isotig03407	142.716	116.066	118.379	47.9447	50.0354	39.2762	19858	14032.5	15209	5948	7091	5321	fgenesh1_kg.1_#_343_#_isotig03407	virtual_chr3	186805	3669	3669	-	Protein Gene	fgenesh1_kg.1_#_343_#_isotig03407:1-3669	15370	IGV
gm1.619_g	8.75028	6.7441	7.71862	11.2797	11.0014	9.39381	221	148	180	254	283	231	gm1.619_g	virtual_chr3	190574	747	747	+	Protein Gene	gm1.619_g:1-747	6361	IGV
estExt_Genemark12.C_1_t20120	31.6938	30.5338	20.5607	235.35	234.358	248.476	1197	1002	717	7925	9015	9137	estExt_Genemark12.C_1_t20120	virtual_chr3	191421	1068	1068	+	Protein Gene	estExt_Genemark12.C_1_t20120:1-1068	92189	IGV
fgenesh1_pm.1_#_436	158.586	140.02	123.165	142.636	134.493	126.709	30392	23316	21794.5	24372	26252	23643	fgenesh1_pm.1_#_436	virtual_chr3	192589	5016	5016	+	Protein Gene	fgenesh1_pm.1_#_436:1-5016	22911	IGV
fgenesh1_kg.1_#_344_#_isotig03178	327.185	372.784	223.069	45.292	55.3698	57.8208	23375	23141	14715	2885	4029	4022	fgenesh1_kg.1_#_344_#_isotig03178	virtual_chr3	197705	1932	1932	-	Protein Gene	fgenesh1_kg.1_#_344_#_isotig03178:1-1932	15371	IGV
estExt_Genewise1Plus2.C_1_t30079	40.4221	40.7392	77.92	66.4569	66.2712	75.7457	1054	923	1876	1545	1760	1923	estExt_Genewise1Plus2.C_1_t30079	virtual_chr3	199737	768	768	+	Protein Gene	estExt_Genewise1Plus2.C_1_t30079:1-768	97158	IGV
estExt_Genewise1Plus2.C_1_t30081	223.293	230.797	169.08	94.8946	94.0957	102.212	12924	11607	9036	4897	5547	5760	estExt_Genewise1Plus2.C_1_t30081	virtual_chr3	200605	1584	1584	-	Protein Gene	estExt_Genewise1Plus2.C_1_t30081:1-1584	97160	IGV
estExt_Genemark12.C_1_t20125	58.0495	54.1029	31.0561	49.3714	49.5305	43.3163	2077	1682	1026	1575	1805	1509	estExt_Genemark12.C_1_t20125	virtual_chr3	202289	1017	1017	+	Protein Gene	estExt_Genemark12.C_1_t20125:1-1017	92194	IGV
estExt_fgenesh1_pg2.C_1_t20065	0.443453	0.63188	0.9148	6.98689	7.56754	8.41512	21	26	40	295	365	388	estExt_fgenesh1_pg2.C_1_t20065	virtual_chr3	203406	1314	1314	-	Protein Gene	estExt_fgenesh1_pg2.C_1_t20065:1-1314	74879	IGV
fgenesh1_kg.1_#_346_#_isotig02364	94.4601	93.9589	43.6978	50.197	48.3549	44.3682	5401	4668	2307	2559	2816	2470	fgenesh1_kg.1_#_346_#_isotig02364	virtual_chr3	204820	1566	1566	-	Protein Gene	fgenesh1_kg.1_#_346_#_isotig02364:1-1566	15373	IGV
fgenesh1_kg.1_#_347_#_isotig02105	70.862	64.5637	35.763	77.8031	90.866	85.0148	2088	1653	973	2044	2727	2439	fgenesh1_kg.1_#_347_#_isotig02105	virtual_chr3	206486	855	855	+	Protein Gene	fgenesh1_kg.1_#_347_#_isotig02105:1-855	15374	IGV
estExt_Genewise1Plus2.C_1_t30086	63.5554	65.7148	64.9575	54.1989	61.0282	57.956	2274	2043	2146	1729	2224	2019	estExt_Genewise1Plus2.C_1_t30086	virtual_chr3	207441	1017	1017	-	Protein Gene	estExt_Genewise1Plus2.C_1_t30086:1-1017	97165	IGV
fgenesh1_kg.1_#_349_#_isotig00032	1510.99	1542.49	1491.64	1151.87	1041.74	1165.81	73320.5	65036	66833	49835	51486	55080	fgenesh1_kg.1_#_349_#_isotig00032	virtual_chr3	208558	1344	1344	-	Protein Gene	fgenesh1_kg.1_#_349_#_isotig00032:1-1344	15376	IGV
fgenesh1_kg.1_#_350_#_isotig02878	21.614	29.737	25.3171	15.0277	18.2695	17.0619	834	997	902	517	718	641	fgenesh1_kg.1_#_350_#_isotig02878	virtual_chr3	210002	1089	1089	+	Protein Gene	fgenesh1_kg.1_#_350_#_isotig02878:1-1089	15377	IGV
estExt_fgenesh1_pg2.C_1_t20070	50.8251	31.8717	32.727	49.6661	48.3819	58.6424	1872	1020	1113	1631	1815	2103	estExt_fgenesh1_pg2.C_1_t20070	virtual_chr3	211191	1044	1044	-	Protein Gene	estExt_fgenesh1_pg2.C_1_t20070:1-1044	74884	IGV
estExt_Genewise1Plus2.C_1_t30092	101.944	79.3634	56.8393	45.9089	50.5976	56.5289	4625	3128.5	2381	1857	2338	2497	estExt_Genewise1Plus2.C_1_t30092	virtual_chr3	212335	1263	1263	+	Protein Gene	estExt_Genewise1Plus2.C_1_t30092:1-1263	97171	IGV
fgenesh1_kg.1_#_351_#_isotig01471	252.175	249.672	187.812	117.851	118.667	104.784	9583	8244	6590	3993	4593	3877	fgenesh1_kg.1_#_351_#_isotig01471	virtual_chr3	213698	1074	1074	+	Protein Gene	fgenesh1_kg.1_#_351_#_isotig01471:1-1074	15378	IGV
gw1.1.853.1	13.3161	13.7676	11.454	25.1525	18.3637	14.5216	2007	1803	1594	3380	2819	2131	gw1.1.853.1	virtual_chr3	214872	3966	3966	-	Protein Gene	gw1.1.853.1:1-3966	41040	IGV
estExt_fgenesh1_pg2.C_1_t20073	48.5152	47.1749	32.1885	36.9495	35.0637	29.5775	6518	5507	3993	4426	4798	3869	estExt_fgenesh1_pg2.C_1_t20073	virtual_chr3	218938	3546	3546	-	Protein Gene	estExt_fgenesh1_pg2.C_1_t20073:1-3546	74887	IGV
estExt_Genemark12.C_1_t20137	1961.66	1629.95	1222.66	550.625	598.352	791.523	76151.5	54979	43825	19058	23658	29917	estExt_Genemark12.C_1_t20137	virtual_chr3	222584	1095	1095	-	Protein Gene	estExt_Genemark12.C_1_t20137:1-1095	92206	IGV
fgenesh1_kg.1_#_353_#_isotig04658	11.6096	11.7502	7.52838	95.1276	101.781	76.6498	481	423	288	3514	4295	3092	fgenesh1_kg.1_#_353_#_isotig04658	virtual_chr3	223779	1162	1162	-	Protein Gene	fgenesh1_kg.1_#_353_#_isotig04658:1-1162	15380	IGV
estExt_fgenesh1_pg2.C_1_t20076	53.2505	48.5718	27.787	44.2595	45.6655	42.5188	3437	2724	1656	2547	3002	2672	estExt_fgenesh1_pg2.C_1_t20076	virtual_chr3	225041	1755	1755	-	Protein Gene	estExt_fgenesh1_pg2.C_1_t20076:1-1755	74890	IGV
fgenesh1_kg.1_#_354_#_isotig03104	184.214	153.134	74.2037	516.347	737.806	651.122	7603.5	5492	2828	19002	31017	26167	fgenesh1_kg.1_#_354_#_isotig03104	virtual_chr3	226896	1158	1158	+	Protein Gene	fgenesh1_kg.1_#_354_#_isotig03104:1-1158	15381	IGV
fgenesh1_kg.1_#_355_#_isotig00638	1833.38	1733.14	1430.91	2327.47	1929.27	2198.95	83391	68496.5	60095.5	94388	89377	97382.5	fgenesh1_kg.1_#_355_#_isotig00638	virtual_chr3	228154	1583	1266	+	Protein Gene	fgenesh1_kg.1_#_355_#_isotig00638:1-1583	15382	IGV
estExt_Genemark12.C_1_t20142	254.582	257.68	165.067	151.989	141.971	149.473	29976	26363	17946	15956	17026	17136	estExt_Genemark12.C_1_t20142	virtual_chr3	229837	3326	3120	-	Protein Gene	estExt_Genemark12.C_1_t20142:1-3326	92211	IGV
estExt_Genemark12.C_1_t20143	59.115	48.2827	55.0735	163.002	185.071	223.394	1023	726	880	2515	3262	3764	estExt_Genemark12.C_1_t20143	virtual_chr3	233263	581	543	+	Protein Gene	estExt_Genemark12.C_1_t20143:1-581	92212	IGV
estExt_fgenesh1_pg2.C_1_t20081	57.082	60.1363	51.0262	49.479	54.8212	51.8814	3711	3397	3063	2868	3630	3284	estExt_fgenesh1_pg2.C_1_t20081	virtual_chr3	233944	1767	1767	-	Protein Gene	estExt_fgenesh1_pg2.C_1_t20081:1-1767	74895	IGV
estExt_Genemark12.C_1_t20145	41.9967	41.9717	39.4591	44.9584	48.299	44.8832	1208	1049	1048	1153	1415	1257	estExt_Genemark12.C_1_t20145	virtual_chr3	235811	837	837	+	Protein Gene	estExt_Genemark12.C_1_t20145:1-837	92214	IGV
estExt_fgenesh1_pg2.C_1_t20082	32.5057	32.6891	29.1802	41.722	43.0083	35.7066	935	817	775	1070	1260	1000	estExt_fgenesh1_pg2.C_1_t20082	virtual_chr3	236748	837	837	+	Protein Gene	estExt_fgenesh1_pg2.C_1_t20082:1-837	74896	IGV
estExt_fgenesh1_pm2.C_1_t10453	20.4797	18.9326	17.6938	14.5884	14.8434	11.9724	6887	5532	5494	4374	5084	3920	estExt_fgenesh1_pm2.C_1_t10453	virtual_chr3	237685	9040	8727	-	Protein Gene	estExt_fgenesh1_pm2.C_1_t10453:1-9040	81271	IGV
gm1.649_g	715.893	987.288	1231.39	624.405	872.132	703.064	12305	14745	19543	9569	15268	11766	gm1.649_g	virtual_chr3	246825	540	540	+	Protein Gene	gm1.649_g:1-540	6391	IGV
fgenesh1_kg.1_#_358_#_isotig00515	255.403	207.182	294.676	197.729	200.443	194.275	7884	5557	8399	5442	6302	5839	fgenesh1_kg.1_#_358_#_isotig00515	virtual_chr3	247465	891	891	+	Protein Gene	fgenesh1_kg.1_#_358_#_isotig00515:1-891	15385	IGV
gw1.1.516.1	30.1263	32.4929	23.7417	17.3352	16.212	14.8293	2339	2192	1702	1200	1282	1121	gw1.1.516.1	virtual_chr3	248456	2091	2091	-	Protein Gene	gw1.1.516.1:1-2091	38767	IGV
estExt_Genewise1Plus2.C_1_t30125	114.159	103.699	119.467	50.8021	53.4056	49.102	5633	4446	5443	2235	2684	2359	estExt_Genewise1Plus2.C_1_t30125	virtual_chr3	250647	1365	1365	+	Protein Gene	estExt_Genewise1Plus2.C_1_t30125:1-1365	97204	IGV
estExt_Genewise1Plus2.C_1_t30128	55.7966	49.6162	52.0275	88.683	89.9619	103.087	1755	1356	1511	2487	2882	3157	estExt_Genewise1Plus2.C_1_t30128	virtual_chr3	252112	906	906	-	Protein Gene	estExt_Genewise1Plus2.C_1_t30128:1-906	97207	IGV
estExt_Genewise1Plus2.C_1_t30131	293.506	303.739	562.342	1458.67	1453.04	1179.08	11943	10739	21128	52920	60220	46713	estExt_Genewise1Plus2.C_1_t30131	virtual_chr3	253118	1143	1143	+	Protein Gene	estExt_Genewise1Plus2.C_1_t30131:1-1143	97210	IGV
fgenesh1_kg.1_#_359_#_isotig03352	105.02	84.5645	79.7238	128.513	112.108	111.632	17167	12011	12033	18730	18665	17767	fgenesh1_kg.1_#_359_#_isotig03352	virtual_chr3	254361	4293	4293	-	Protein Gene	fgenesh1_kg.1_#_359_#_isotig03352:1-4293	15386	IGV
estExt_fgenesh1_pg2.C_1_t20093	15.9202	16.777	11.522	13.2684	9.74225	11.5067	2312	2117	1545	1718	1441	1627	estExt_fgenesh1_pg2.C_1_t20093	virtual_chr3	258754	3892	3825	+	Protein Gene	estExt_fgenesh1_pg2.C_1_t20093:1-3892	74907	IGV
estExt_Genemark12.C_1_t20159	12.6539	10.4788	8.53774	6.85155	5.65503	7.40948	435	313	271	210	198	248	estExt_Genemark12.C_1_t20159	virtual_chr3	262746	1027	981	-	Protein Gene	estExt_Genemark12.C_1_t20159:1-1027	92227	IGV
estExt_Genemark12.C_1_t20160	116.516	113.738	106.794	93.872	89.3512	129.392	3188	2704	2698	2290	2490	3447	estExt_Genemark12.C_1_t20160	virtual_chr3	263873	801	801	-	Protein Gene	estExt_Genemark12.C_1_t20160:1-801	92228	IGV
fgenesh1_kg.1_#_360_#_isotig03826	373.54	358.285	244.91	312.86	243.902	218.458	27997	23333	16949	20907	18619	15942	fgenesh1_kg.1_#_360_#_isotig03826	virtual_chr3	264774	2022	2022	-	Protein Gene	fgenesh1_kg.1_#_360_#_isotig03826:1-2022	15387	IGV
fgenesh1_kg.1_#_361_#_isotig03941	80.248	72.3891	56.0787	110.429	91.4583	92.7938	10162	7965	6557	12468	11796	11441	fgenesh1_kg.1_#_361_#_isotig03941	virtual_chr3	266896	3348	3348	+	Protein Gene	fgenesh1_kg.1_#_361_#_isotig03941:1-3348	15388	IGV
fgenesh1_kg.1_#_362_#_isotig02703	72.1069	48.6539	65.3632	119.288	110.671	111.317	1779	1043	1489	2624	2781	2674	fgenesh1_kg.1_#_362_#_isotig02703	virtual_chr3	270344	732	732	+	Protein Gene	fgenesh1_kg.1_#_362_#_isotig02703:1-732	15389	IGV
estExt_fgenesh1_pg2.C_1_t20098	7.3308	6.91357	6.17511	43.2802	58.2802	53.2274	72	59	56	379	583	509	estExt_fgenesh1_pg2.C_1_t20098	virtual_chr3	271176	417	351	+	Protein Gene	estExt_fgenesh1_pg2.C_1_t20098:1-417	74912	IGV
fgenesh1_kg.1_#_366_#_isotig00594	3693.43	4431.81	2162.87	1479.02	1286.67	1688.69	72553	75644	39230	25904	25743	32298	fgenesh1_kg.1_#_366_#_isotig00594	virtual_chr3	271693	603	603	+	Protein Gene	fgenesh1_kg.1_#_366_#_isotig00594:1-603	15393	IGV
fgenesh1_kg.1_#_369_#_isotig00087	1117.08	1173.7	803.689	3342.25	2900.85	3961.76	35136	32077	23341	93729	92931	121327	fgenesh1_kg.1_#_369_#_isotig00087	virtual_chr3	272396	906	906	+	Protein Gene	fgenesh1_kg.1_#_369_#_isotig00087:1-906	15396	IGV
estExt_fgenesh1_pg2.C_1_t20101	8.76347	5.42768	6.44171	23.9607	15.5843	18.7966	249	134	169	607	451	520	estExt_fgenesh1_pg2.C_1_t20101	virtual_chr3	273402	828	828	+	Protein Gene	estExt_fgenesh1_pg2.C_1_t20101:1-828	74915	IGV
estExt_Genewise12.C_1_t30159	2181.71	2666.25	1346.99	744.523	703.09	859.052	40051	42529	22832	12186	13146	15354.5	estExt_Genewise12.C_1_t30159	virtual_chr3	274330	570	570	-	Protein Gene	estExt_Genewise12.C_1_t30159:1-570	84993	IGV
fgenesh1_kg.1_#_374_#_isotig00432	0.338705	1.41307	1.3756	56.6508	81.2251	21.9595	8	29	30	1193	1954	505	fgenesh1_kg.1_#_374_#_isotig00432	virtual_chr3	275000	705	705	+	Protein Gene	fgenesh1_kg.1_#_374_#_isotig00432:1-705	15401	IGV
gm1.670_g	118.517	118.981	98.1627	114.166	104.796	82.1115	2827	2466	2162	2428	2546	1907	gm1.670_g	virtual_chr3	275805	711	711	+	Protein Gene	gm1.670_g:1-711	6412	IGV
fgenesh1_pm.1_#_467	49.9479	59.2615	33.962	88.4611	85.1932	134.624	841	867	528	1328	1461	2207	fgenesh1_pm.1_#_467	virtual_chr3	276616	594	531	-	Protein Gene	fgenesh1_pm.1_#_467:1-594	22942	IGV
fgenesh1_kg.1_#_378_#_isotig04572	5.67055	5.93774	2.51694	110.362	88.7603	128.416	122	111	50	2117	1945	2690	fgenesh1_kg.1_#_378_#_isotig04572	virtual_chr3	277310	651	651	+	Protein Gene	fgenesh1_kg.1_#_378_#_isotig04572:1-651	15405	IGV
fgenesh1_kg.1_#_379_#_isotig01842	266.697	232.319	217.462	563.54	638.953	635.864	14220	10763	10706	26790	34699	33010	fgenesh1_kg.1_#_379_#_isotig01842	virtual_chr3	278061	1467	1467	-	Protein Gene	fgenesh1_kg.1_#_379_#_isotig01842:1-1467	15406	IGV
estExt_Genemark12.C_1_t20174	54.0235	58.3986	36.8889	67.3588	68.131	59.4865	2552	2397	1609	2837	3278	2736	estExt_Genemark12.C_1_t20174	virtual_chr3	279628	1311	1311	+	Protein Gene	estExt_Genemark12.C_1_t20174:1-1311	92241	IGV
fgenesh1_kg.1_#_380_#_isotig05037	31.0783	30.6851	38.1559	35.7442	39.3633	42.9713	1886	1618	2138	1934	2433	2539	fgenesh1_kg.1_#_380_#_isotig05037	virtual_chr3	281039	1656	1656	+	Protein Gene	fgenesh1_kg.1_#_380_#_isotig05037:1-1656	15407	IGV
estExt_Genewise12.C_1_t30171	15.5187	18.099	18.4926	9.25968	9.48831	8.67726	1047	1061	1152	557	652	570	estExt_Genewise12.C_1_t30171	virtual_chr3	282795	1867	1830	-	Protein Gene	estExt_Genewise12.C_1_t30171:1-1867	85002	IGV
estExt_fgenesh1_pg2.C_1_t20109	24.3316	27.9165	23.2371	27.1778	28.0141	30.3838	973	970	858	969	1141	1183	estExt_fgenesh1_pg2.C_1_t20109	virtual_chr3	284762	1125	1125	-	Protein Gene	estExt_fgenesh1_pg2.C_1_t20109:1-1125	74923	IGV
fgenesh1_kg.1_#_381_#_isotig04626	56.9624	45.0668	2.70869	9.44953	10.5819	6.78106	5375	3695	236	795	1017	623	fgenesh1_kg.1_#_381_#_isotig04626	virtual_chr3	285987	2520	2520	-	Protein Gene	fgenesh1_kg.1_#_381_#_isotig04626:1-2520	15408	IGV
fgenesh1_kg.1_#_382_#_isotig01364	86.2073	101.675	132.544	99.0391	107.06	108.041	2016	2066	2862	2065	2550	2460	fgenesh1_kg.1_#_382_#_isotig01364	virtual_chr3	288607	699	699	-	Protein Gene	fgenesh1_kg.1_#_382_#_isotig01364:1-699	15409	IGV
fgenesh1_pm.1_#_493	22.0807	26.0387	25.9348	77.0865	85.9539	90.7135	284	291	308	884	1126	1136	fgenesh1_pm.1_#_493	virtual_chr3	289406	453	429	+	Protein Gene	fgenesh1_pm.1_#_493:1-453	22968	IGV
fgenesh1_kg.1_#_384_#_isotig02980	232.651	313.291	254.358	1211.56	1766.57	1581.38	4951	5793	4998	22988	38290	32766	fgenesh1_kg.1_#_384_#_isotig02980	virtual_chr3	289959	645	645	+	Protein Gene	fgenesh1_kg.1_#_384_#_isotig02980:1-645	15411	IGV
fgenesh1_kg.1_#_385_#_isotig01018	10.6843	104.702	69.587	280.619	263.455	485.098	436	3712.5	2622	10210	10950	19274	fgenesh1_kg.1_#_385_#_isotig01018	virtual_chr3	290704	1146	1146	+	Protein Gene	fgenesh1_kg.1_#_385_#_isotig01018:1-1146	15412	IGV
fgenesh1_pm.1_#_476	46.8357	53.8638	65.5293	22.8097	30.9593	33.6482	1391	1390	1797	604	936.5	973	fgenesh1_pm.1_#_476	virtual_chr3	291950	861	861	+	Protein Gene	fgenesh1_pm.1_#_476:1-861	22951	IGV
estExt_Genewise12.C_1_t30188	181.078	175.268	97.7112	83.6661	72.2772	67.8139	10523	8850	5243	4335	4278	3837	estExt_Genewise12.C_1_t30188	virtual_chr3	292911	1704	1590	-	Protein Gene	estExt_Genewise12.C_1_t30188:1-1704	85019	IGV
fgenesh1_kg.1_#_386_#_isotig02467	173.383	159.277	88.8368	96.4688	83.2075	113.194	1784	1424	844	885	872	1134	fgenesh1_kg.1_#_386_#_isotig02467	virtual_chr3	294715	363	363	-	Protein Gene	fgenesh1_kg.1_#_386_#_isotig02467:1-363	15413	IGV
estExt_fgenesh1_pg2.C_1_t20118	44.6164	38.5888	52.8444	59.1411	60.3073	47.9329	3151	2368	3446	3724	4338	3296	estExt_fgenesh1_pg2.C_1_t20118	virtual_chr3	295178	1911	1911	+	Protein Gene	estExt_fgenesh1_pg2.C_1_t20118:1-1911	74931	IGV
fgenesh1_kg.1_#_387_#_isotig01699	36.0065	43.4963	47.9083	45.8431	45.9299	29.2967	3566	3743	4381	4048	4633	2825	fgenesh1_kg.1_#_387_#_isotig01699	virtual_chr3	297189	2640	2640	-	Protein Gene	fgenesh1_kg.1_#_387_#_isotig01699:1-2640	15414	IGV
fgenesh1_kg.1_#_389_#_isotig01419	48.7368	127.898	135.4	17.6926	40.9154	38.2065	207	472	531	67	177	158	fgenesh1_kg.1_#_389_#_isotig01419	virtual_chr3	299929	208	208	-	Protein Gene	fgenesh1_kg.1_#_389_#_isotig01419:1-208	15416	IGV
fgenesh1_kg.1_#_390_#_isotig01292	52.6883	64.4026	54.0579	50.7443	49.3815	45.7229	4140	4397	3922	3555	3952	3498	fgenesh1_kg.1_#_390_#_isotig01292	virtual_chr3	300237	2115	2115	+	Protein Gene	fgenesh1_kg.1_#_390_#_isotig01292:1-2115	15417	IGV
estExt_fgenesh1_pg2.C_1_t20123	71.5724	86.5587	68.713	65.977	82.3123	65.7807	4879	5127	4325	4010	5715	4366	estExt_fgenesh1_pg2.C_1_t20123	virtual_chr3	302452	2093	1848	-	Protein Gene	estExt_fgenesh1_pg2.C_1_t20123:1-2093	74936	IGV
fgenesh1_kg.1_#_391_#_isotig04395	108.445	99.4143	75.7555	60.2825	61.2584	55.6785	4679	3727	3018	2319	2692	2339	fgenesh1_kg.1_#_391_#_isotig04395	virtual_chr3	304645	1206	1206	+	Protein Gene	fgenesh1_kg.1_#_391_#_isotig04395:1-1206	15418	IGV
estExt_fgenesh1_pm2.C_1_t10488	587.058	543.612	766.672	358.462	214.438	231.252	25398	20435	30626	13827	9449	9741	estExt_fgenesh1_pm2.C_1_t10488	virtual_chr3	305951	1209	1209	+	Protein Gene	estExt_fgenesh1_pm2.C_1_t10488:1-1209	81304	IGV
gm1.694_g	148.487	55.3588	47.9389	62.8416	28.867	54.1985	6424	2081	1915	2424	1272	2283	gm1.694_g	virtual_chr3	307260	1209	1209	+	Protein Gene	gm1.694_g:1-1209	6436	IGV
estExt_Genewise1Plus2.C_1_t30198	21.2591	21.526	30.3662	12.3996	13.7558	15.8537	1223	1076	1613	636	806	888	estExt_Genewise1Plus2.C_1_t30198	virtual_chr3	308569	1575	1575	+	Protein Gene	estExt_Genewise1Plus2.C_1_t30198:1-1575	97268	IGV
fgenesh1_kg.1_#_392_#_isotig04937	123.362	123.656	56.5713	57.5728	57.3351	53.3212	6967	6068	2950	2899	3298	2932	fgenesh1_kg.1_#_392_#_isotig04937	virtual_chr3	310244	1548	1548	-	Protein Gene	fgenesh1_kg.1_#_392_#_isotig04937:1-1548	15419	IGV
gm1.697_g	27.5881	27.1195	23.1404	33.3112	33.4754	29.5562	2900	2477	2246	3122	3584	3025	gm1.697_g	virtual_chr3	311892	2936	2796	+	Protein Gene	gm1.697_g:1-2936	6439	IGV
fgenesh1_kg.1_#_394_#_isotig00937	3878.07	4867.77	2438.65	1973.18	1802.72	2292.92	49426	53906	28698	22422	23401	28453	fgenesh1_kg.1_#_394_#_isotig00937	virtual_chr3	314928	426	426	-	Protein Gene	fgenesh1_kg.1_#_394_#_isotig00937:1-426	15421	IGV
fgenesh1_kg.1_#_400_#_isotig00122	5044.16	5734.48	4949.45	748.108	469.833	469.19	139193	137496	126110	18406	13205	12606	fgenesh1_kg.1_#_400_#_isotig00122	virtual_chr3	315454	807	807	+	Protein Gene	fgenesh1_kg.1_#_400_#_isotig00122:1-807	15427	IGV
estExt_Genewise1Plus2.C_1_t30206	43.1379	37.4442	30.4997	44.613	46.4567	41.9331	3324	2507	2170	3065	3646	3146	estExt_Genewise1Plus2.C_1_t30206	virtual_chr3	316361	2076	2076	+	Protein Gene	estExt_Genewise1Plus2.C_1_t30206:1-2076	97276	IGV
fgenesh1_pg.1_#_634	103.307	107.074	81.9761	47.2437	41.3173	54.8783	2585	2328	1894	1054	1053	1337	fgenesh1_pg.1_#_634	virtual_chr3	318537	741	741	+	Protein Gene	fgenesh1_pg.1_#_634:1-741	11319	IGV
estExt_fgenesh1_pm2.C_1_t10497	97.9061	90.2935	77.3149	555.746	429.843	593.64	3297	2642	2404	16686	14743	19464	estExt_fgenesh1_pm2.C_1_t10497	virtual_chr3	319378	1002	963	-	Protein Gene	estExt_fgenesh1_pm2.C_1_t10497:1-1002	81312	IGV
fgenesh1_kg.1_#_401_#_isotig03275	56.7582	46.4755	26.2317	88.1085	85.6732	78.2839	2648	1884	1130	3665	4071	3556	fgenesh1_kg.1_#_401_#_isotig03275	virtual_chr3	320480	1296	1296	-	Protein Gene	fgenesh1_kg.1_#_401_#_isotig03275:1-1296	15428	IGV
fgenesh1_kg.1_#_402_#_isotig02285	60.7863	66.5649	33.426	125.941	137.594	100.316	969	922	492	1790	2234	1557	fgenesh1_kg.1_#_402_#_isotig02285	virtual_chr3	321876	508	508	+	Protein Gene	fgenesh1_kg.1_#_402_#_isotig02285:1-508	15429	IGV
fgenesh1_kg.1_#_403_#_isotig00927	555.536	570.977	575.597	582.053	511.243	632.764	51966	46408	49715	48544	48708	57630	fgenesh1_kg.1_#_403_#_isotig00927	virtual_chr3	322484	2499	2499	-	Protein Gene	fgenesh1_kg.1_#_403_#_isotig00927:1-2499	15430	IGV
e_gw1.1.1044.1	206.232	210.67	224.654	275.692	254.633	323	2749	2440	2765	3276.5	3457	4192	e_gw1.1.1044.1	virtual_chr3	325083	494	441	-	Protein Gene	e_gw1.1.1044.1:1-494	45823	IGV
estExt_fgenesh1_pm2.C_1_t20002	81.7729	55.8457	50.0761	117.466	95.5087	108.929	1788	1061	1011	2290	2127	2319	estExt_fgenesh1_pm2.C_1_t20002	virtual_chr3	325677	1815	660	-	Protein Gene	estExt_fgenesh1_pm2.C_1_t20002:1-1815	81316	IGV
gm1.707_g	0.927631	0.885326	1.47021	1.77633	0.888557	0.627416	41	34	60	70	40	27	gm1.707_g	virtual_chr3	327592	1233	1233	-	Protein Gene	gm1.707_g:1-1233	6449	IGV
fgenesh1_kg.1_#_405_#_isotig04100	37.4094	32.1318	26.7114	36.1253	28.5358	27.1307	2712	2024	1788	2335	2107	1915	fgenesh1_kg.1_#_405_#_isotig04100	virtual_chr3	328925	2142	1959	+	Protein Gene	fgenesh1_kg.1_#_405_#_isotig04100:1-2142	15432	IGV
fgenesh1_kg.1_#_406_#_isotig01908	1472.41	1670.08	1013.39	924.862	940.127	927.278	139454	137438	88621.5	78099	90689	85509	fgenesh1_kg.1_#_406_#_isotig01908	virtual_chr3	331167	2588	2529	-	Protein Gene	fgenesh1_kg.1_#_406_#_isotig01908:1-2588	15433	IGV
fgenesh1_kg.1_#_407_#_isotig04294	58.1704	54.6017	37.4486	54.4934	58.4523	62.509	1578	1287	938	1318	1615	1651	fgenesh1_kg.1_#_407_#_isotig04294	virtual_chr3	333855	795	795	-	Protein Gene	fgenesh1_kg.1_#_407_#_isotig04294:1-795	15434	IGV
estExt_Genewise12.C_1_t30244	6.73806	6.8947	2.419	3.55283	2.4946	2.93362	1623	1443	538	763	612	688	estExt_Genewise12.C_1_t30244	virtual_chr3	334750	6336	6279	+	Protein Gene	estExt_Genewise12.C_1_t30244:1-6336	85071	IGV
fgenesh1_pg.1_#_646	2.17724	3.01051	2.68031	1.87978	2.32221	4.07016	139	167	158	107	151	253	fgenesh1_pg.1_#_646	virtual_chr3	341186	1778	1737	-	Protein Gene	fgenesh1_pg.1_#_646:1-1778	11331	IGV
estExt_Genemark12.C_1_t20213	27.4902	27.8861	21.9431	21.5315	20.9115	18.5801	3179	2802	2343	2220	2463	2092	estExt_Genemark12.C_1_t20213	virtual_chr3	343064	3066	3066	+	Protein Gene	estExt_Genemark12.C_1_t20213:1-3066	92275	IGV
fgenesh1_kg.1_#_408_#_contig00201	111.486	114.767	72.3126	48.7236	41.8341	32.4111	6557	5865	3927	2555	2506	1856	fgenesh1_kg.1_#_408_#_contig00201	virtual_chr3	346230	1608	1608	-	Protein Gene	fgenesh1_kg.1_#_408_#_contig00201:1-1608	15435	IGV
fgenesh1_kg.1_#_409_#_isotig03261	160.833	142.423	178.756	310.172	353.241	258.327	7165	5513	7353	12320	16028	11205	fgenesh1_kg.1_#_409_#_isotig03261	virtual_chr3	347938	1242	1242	-	Protein Gene	fgenesh1_kg.1_#_409_#_isotig03261:1-1242	15436	IGV
fgenesh1_kg.1_#_410_#_isotig02165	31.8065	31.5006	26.5314	34.9954	41.6791	35.118	1893	1629	1458	1857	2526.5	2035	fgenesh1_kg.1_#_410_#_isotig02165	virtual_chr3	349280	1626	1626	+	Protein Gene	fgenesh1_kg.1_#_410_#_isotig02165:1-1626	15437	IGV
estExt_fgenesh1_pg2.C_1_t20150	137.211	122.891	76.257	100.462	85.9252	129.135	6610	5144	3392	4315	4216	6057	estExt_fgenesh1_pg2.C_1_t20150	virtual_chr3	351006	1335	1335	-	Protein Gene	estExt_fgenesh1_pg2.C_1_t20150:1-1335	74960	IGV
fgenesh1_kg.1_#_412_#_isotig00534	685.49	524.406	609.631	728.473	502.977	384.791	56427.5	37508	46336	53465	42170	30840	fgenesh1_kg.1_#_412_#_isotig00534	virtual_chr3	352441	2211	2211	+	Protein Gene	fgenesh1_kg.1_#_412_#_isotig00534:1-2211	15439	IGV
estExt_fgenesh1_pg2.C_1_t20152	70.0701	71.4221	67.939	20.5181	16.9588	13.8913	11667	10333	10445	3046	2876	2252	estExt_fgenesh1_pg2.C_1_t20152	virtual_chr3	354752	4371	4371	+	Protein Gene	estExt_fgenesh1_pg2.C_1_t20152:1-4371	74962	IGV
estExt_fgenesh1_pm2.C_1_t20011	38.2003	33.6059	18.7563	11.5106	13.345	11.8059	3752	2868	1701	1008	1335	1129	estExt_fgenesh1_pm2.C_1_t20011	virtual_chr3	359223	3680	2619	-	Protein Gene	estExt_fgenesh1_pm2.C_1_t20011:1-3680	81325	IGV
estExt_Genemark12.C_1_t20222	10.436	14.7018	4.17392	11.4135	17.7291	7.00482	482	590	178	470	834	315	estExt_Genemark12.C_1_t20222	virtual_chr3	363003	1284	1284	+	Protein Gene	estExt_Genemark12.C_1_t20222:1-1284	92284	IGV
gm1.723_g	10.0709	11.8205	7.66091	10.2645	17.5	5.04864	252	257	177	229	446	123	gm1.723_g	virtual_chr3	364387	741	741	+	Protein Gene	gm1.723_g:1-741	6465	IGV
fgenesh1_kg.1_#_415_#_isotig04131	51.0867	49.9065	37.689	70.7502	84.9722	28.9528	4498	3818	3064	5554	7620	2482	fgenesh1_kg.1_#_415_#_isotig04131	virtual_chr3	365228	2358	2358	+	Protein Gene	fgenesh1_kg.1_#_415_#_isotig04131:1-2358	15442	IGV
estExt_Genewise1Plus2.C_1_t30240	115.862	140.726	107.748	64.565	67.9189	69.9926	4281	4518	3676	2127	2556	2518	estExt_Genewise1Plus2.C_1_t30240	virtual_chr3	367686	1047	1047	+	Protein Gene	estExt_Genewise1Plus2.C_1_t30240:1-1047	97309	IGV
fgenesh1_kg.1_#_416_#_isotig02901	34.0029	36.521	20.9334	33.1483	41.7817	35.1588	1483	1384	843	1289	1856	1493	fgenesh1_kg.1_#_416_#_isotig02901	virtual_chr3	368833	1218	1218	+	Protein Gene	fgenesh1_kg.1_#_416_#_isotig02901:1-1218	15443	IGV
estExt_fgenesh1_pg2.C_1_t20156	109.146	99.0963	64.6791	162.671	139.547	145.871	5258	4148	2877	6987	6847	6842	estExt_fgenesh1_pg2.C_1_t20156	virtual_chr3	370151	1399	1335	+	Protein Gene	estExt_fgenesh1_pg2.C_1_t20156:1-1399	74966	IGV
estExt_Genemark12.C_1_t20227	57.3661	46.1802	41.0312	69.5432	51.614	56.5023	5071	3547	3349	5481	4647	4863	estExt_Genemark12.C_1_t20227	virtual_chr3	371650	2598	2367	-	Protein Gene	estExt_Genemark12.C_1_t20227:1-2598	92289	IGV
estExt_Genemark12.C_1_t20228	132.07	121.266	116.577	197.865	230.105	215.822	8339	6653	6796.5	11139	14798	13268	estExt_Genemark12.C_1_t20228	virtual_chr3	374348	1719	1719	-	Protein Gene	estExt_Genemark12.C_1_t20228:1-1719	92290	IGV
fgenesh1_kg.1_#_419_#_isotig03476	1.34173	6.36975	2.72461	5.64324	15.9728	18.7759	8	33	15	30	97	109	fgenesh1_kg.1_#_419_#_isotig03476	virtual_chr3	376167	252	252	+	Protein Gene	fgenesh1_kg.1_#_419_#_isotig03476:1-252	15446	IGV
fgenesh1_kg.1_#_420_#_isotig04026	69.8394	54.2115	36.733	70.3326	68.4396	59.6045	5259	3547	2554	4722	5249	4370	fgenesh1_kg.1_#_420_#_isotig04026	virtual_chr3	376519	2031	2031	-	Protein Gene	fgenesh1_kg.1_#_420_#_isotig04026:1-2031	15447	IGV
fgenesh1_kg.1_#_421_#_isotig01424	355.633	309.242	145.214	128.48	126.599	122.354	25948	19605	9783	8358	9408	8692	fgenesh1_kg.1_#_421_#_isotig01424	virtual_chr4	1	1971	1971	+	Protein Gene	fgenesh1_kg.1_#_421_#_isotig01424:1-1971	15448	IGV
estExt_Genemark12.C_1_t20231	49.6812	41.0508	42.6817	45.2445	38.3432	35.9459	4595	3299	3645	3731	3612	3237	estExt_Genemark12.C_1_t20231	virtual_chr4	2072	2472	2472	-	Protein Gene	estExt_Genemark12.C_1_t20231:1-2472	92293	IGV
fgenesh1_kg.1_#_422_#_isotig03630	207.299	180.507	139.828	131.814	110.534	133.737	12580	9518	7835	7132	6832	7902	fgenesh1_kg.1_#_422_#_isotig03630	virtual_chr4	4644	1656	1656	+	Protein Gene	fgenesh1_kg.1_#_422_#_isotig03630:1-1656	15449	IGV
estExt_fgenesh1_pg2.C_1_t20164	110.791	96.3822	72.3546	111.743	116.956	138.83	1995	1508	1203	1794	2145	2434	estExt_fgenesh1_pg2.C_1_t20164	virtual_chr4	6400	594	561	+	Protein Gene	estExt_fgenesh1_pg2.C_1_t20164:1-594	74974	IGV
fgenesh1_kg.1_#_423_#_isotig02752	165.16	154.299	171.585	77.7812	89.229	84.5184	13132	10660	12597	5514	7226	6543	fgenesh1_kg.1_#_423_#_isotig02752	virtual_chr4	7094	2139	2139	-	Protein Gene	fgenesh1_kg.1_#_423_#_isotig02752:1-2139	15450	IGV
estExt_Genewise1Plus2.C_1_t30263	33.3137	32.749	33.3881	51.5516	53.1508	61.4407	1488	1271	1377	2053	2418	2672	estExt_Genewise1Plus2.C_1_t30263	virtual_chr4	9333	1245	1245	+	Protein Gene	estExt_Genewise1Plus2.C_1_t30263:1-1245	97329	IGV
e_gw1.1.126.1	57.5313	47.9758	44.7491	73.6184	64.7279	52.3526	2193	1589	1575	2502	2513	1943	e_gw1.1.126.1	virtual_chr4	10678	1077	1077	-	Protein Gene	e_gw1.1.126.1:1-1077	44772	IGV
fgenesh1_kg.1_#_424_#_isotig03350	155.077	166.634	126.778	164.865	183.796	170.495	9284	8668	7008	8800	11207	9938	fgenesh1_kg.1_#_424_#_isotig03350	virtual_chr4	11855	1635	1635	-	Protein Gene	fgenesh1_kg.1_#_424_#_isotig03350:1-1635	15451	IGV
gw1.1.1443.1	31.3202	30.2328	26.1915	36.5232	38.4152	35.43	1637	1373	1264	1702	2045	1803	gw1.1.1443.1	virtual_chr4	13590	1440	1440	-	Protein Gene	gw1.1.1443.1:1-1440	44372	IGV
estExt_Genewise1Plus2.C_1_t30273	18.6656	11.6584	18.9384	24.3622	20.3318	18.4204	1124	610	1053	1308	1247	1080	estExt_Genewise1Plus2.C_1_t30273	virtual_chr4	15130	1644	1644	-	Protein Gene	estExt_Genewise1Plus2.C_1_t30273:1-1644	97339	IGV
fgenesh1_kg.1_#_425_#_isotig04122	87.0283	76.5568	32.0107	27.3377	21.0593	14.546	5088	3889	1728	1425	1254	828	fgenesh1_kg.1_#_425_#_isotig04122	virtual_chr4	16874	1599	1599	-	Protein Gene	fgenesh1_kg.1_#_425_#_isotig04122:1-1599	15452	IGV
estExt_Genemark12.C_1_t20240	43.011	40.1912	16.7108	31.854	31.1384	36.8554	1207	980	433	797	890	1007	estExt_Genemark12.C_1_t20240	virtual_chr4	18573	819	819	+	Protein Gene	estExt_Genemark12.C_1_t20240:1-819	92301	IGV
fgenesh1_kg.1_#_426_#_isotig02139	133.731	111.294	63.1806	45.9245	40.3425	50.9854	2799	2024	1221	857	860	1039	fgenesh1_kg.1_#_426_#_isotig02139	virtual_chr4	19492	636	636	-	Protein Gene	fgenesh1_kg.1_#_426_#_isotig02139:1-636	15453	IGV
fgenesh1_kg.1_#_427_#_isotig03978	48.8451	45.8651	28.5828	55.3774	60.9422	57.4118	1662	1356	898	1680	2112	1902	fgenesh1_kg.1_#_427_#_isotig03978	virtual_chr4	20228	972	972	+	Protein Gene	fgenesh1_kg.1_#_427_#_isotig03978:1-972	15454	IGV
estExt_Genewise1Plus2.C_1_t30280	48.155	45.1816	36.0321	44.7705	48.3619	49.4586	4238	3455	2928	3513	4335	4238	estExt_Genewise1Plus2.C_1_t30280	virtual_chr4	21300	2357	2357	+	Protein Gene	estExt_Genewise1Plus2.C_1_t30280:1-2357	97346	IGV
estExt_fgenesh1_pg2.C_1_t20172	28.8997	24.3198	19.6439	29.2961	29.7739	28.7304	811	593	509	733	851	785	estExt_fgenesh1_pg2.C_1_t20172	virtual_chr4	23757	845	819	-	Protein Gene	estExt_fgenesh1_pg2.C_1_t20172:1-845	74981	IGV
fgenesh1_kg.1_#_428_#_isotig03217	43.8686	37.842	56.2635	18.3772	14.4567	16.2032	1585	1188	1877	592	532	570	fgenesh1_kg.1_#_428_#_isotig03217	virtual_chr4	24702	1026	1026	+	Protein Gene	fgenesh1_kg.1_#_428_#_isotig03217:1-1026	15455	IGV
fgenesh1_kg.1_#_429_#_isotig03783	5.61609	7.53627	7.01616	62.0224	62.4845	29.7501	241	281	278	2373	2731	1243	fgenesh1_kg.1_#_429_#_isotig03783	virtual_chr4	25828	1200	1200	-	Protein Gene	fgenesh1_kg.1_#_429_#_isotig03783:1-1200	15456	IGV
estExt_Genemark12.C_1_t20246	4.50507	8.11446	11.0672	304.936	202.424	357.654	246	385	558	14846	11258	19015	estExt_Genemark12.C_1_t20246	virtual_chr4	27128	1500	1500	+	Protein Gene	estExt_Genemark12.C_1_t20246:1-1500	92307	IGV
estExt_Genewise12.C_1_t30307	42.0044	44.6312	30.7935	154.67	216.419	202.661	1498	1383	1014	4918	7861	7037	estExt_Genewise12.C_1_t30307	virtual_chr4	28728	1014	1014	+	Protein Gene	estExt_Genewise12.C_1_t30307:1-1014	85131	IGV
fgenesh1_kg.1_#_430_#_contig06455	124.595	143.144	153.087	2039.53	2065.84	2663.73	2870	2865	3256	41887	48467	59741	fgenesh1_kg.1_#_430_#_contig06455	virtual_chr4	29842	690	690	-	Protein Gene	fgenesh1_kg.1_#_430_#_contig06455:1-690	15457	IGV
fgenesh1_kg.1_#_431_#_isotig02679	0.192909	0.53284	2.04747	4.19747	8.48525	9.11404	5	12	49	97	224	230	fgenesh1_kg.1_#_431_#_isotig02679	virtual_chr4	30632	764	764	+	Protein Gene	fgenesh1_kg.1_#_431_#_isotig02679:1-764	15458	IGV
fgenesh1_kg.1_#_432_#_isotig02356	3.05591	9.15888	14.8014	2.92763	5.37566	5.95033	144	375	644	123	258	273	fgenesh1_kg.1_#_432_#_isotig02356	virtual_chr4	31496	1308	1308	+	Protein Gene	fgenesh1_kg.1_#_432_#_isotig02356:1-1308	15459	IGV
fgenesh1_pg.1_#_680	19.1116	20.0004	27.4906	51.1326	49.6198	49.4939	838	762	1113	1999	2216	2113	fgenesh1_pg.1_#_680	virtual_chr4	32904	1224	1224	-	Protein Gene	fgenesh1_pg.1_#_680:1-1224	11365	IGV
estExt_Genewise1Plus2.C_1_t30298	31.1085	27.4973	24.5654	36.6651	41.5202	33.3099	4936	3791	3599	5187	6710	5146	estExt_Genewise1Plus2.C_1_t30298	virtual_chr4	34228	4170	4170	-	Protein Gene	estExt_Genewise1Plus2.C_1_t30298:1-4170	97364	IGV
gm1.751_g	99.2245	100.722	87.6786	53.1764	51.6861	71.3799	1195	1054	975	571	634	837	gm1.751_g	virtual_chr4	38498	408	408	-	Protein Gene	gm1.751_g:1-408	6493	IGV
fgenesh1_kg.1_#_433_#_isotig03876	50.8164	44.5235	15.1057	40.6004	26.4867	30.8907	2656	2022	729	1892	1410	1572	fgenesh1_kg.1_#_433_#_isotig03876	virtual_chr4	39006	1440	1440	+	Protein Gene	fgenesh1_kg.1_#_433_#_isotig03876:1-1440	15460	IGV
estExt_Genewise1Plus2.C_1_t30301	1127.66	1438.66	1717.47	339.745	369.329	464.371	41534	46042	58409	11157	13855	16653	estExt_Genewise1Plus2.C_1_t30301	virtual_chr4	40546	1044	1044	-	Protein Gene	estExt_Genewise1Plus2.C_1_t30301:1-1044	97367	IGV
fgenesh1_pg.1_#_685	99.5585	107.992	111.372	72.5214	77.1969	91.6988	2887	2721	2982	1875	2280	2589	fgenesh1_pg.1_#_685	virtual_chr4	41690	843	843	+	Protein Gene	fgenesh1_pg.1_#_685:1-843	11370	IGV
estExt_Genemark12.C_1_t20255	27.0521	32.1133	59.1853	1197.96	2269.1	1722.1	1939	2000	3917	76557	165652	120181	estExt_Genemark12.C_1_t20255	virtual_chr4	42633	1938	1938	-	Protein Gene	estExt_Genemark12.C_1_t20255:1-1938	92316	IGV
fgenesh1_kg.1_#_434_#_isotig04652	72.7665	75.3921	49.8921	36.8371	37.6095	33.2899	2025	1823	1282	914	1066	902	fgenesh1_kg.1_#_434_#_isotig04652	virtual_chr4	44671	813	813	-	Protein Gene	fgenesh1_kg.1_#_434_#_isotig04652:1-813	15461	IGV
estExt_fgenesh1_pg2.C_1_t20187	187.575	213.228	145.288	62.0109	74.7913	74.3528	6843	6759	4894	2017	2779	2641	estExt_fgenesh1_pg2.C_1_t20187	virtual_chr4	45584	1035	1035	+	Protein Gene	estExt_fgenesh1_pg2.C_1_t20187:1-1035	74996	IGV
estExt_fgenesh1_pg2.C_1_t20188	3.35385	2.85632	6.57445	52.0986	31.7764	27.626	100	74	181	1385	965	802	estExt_fgenesh1_pg2.C_1_t20188	virtual_chr4	46719	864	864	+	Protein Gene	estExt_fgenesh1_pg2.C_1_t20188:1-864	74997	IGV
fgenesh1_kg.1_#_435_#_isotig04490	34.6868	32.0264	23.3768	27.1015	27.5946	21.1703	3995	3205	2486	2783	3237	2374	fgenesh1_kg.1_#_435_#_isotig04490	virtual_chr4	47683	3054	3054	+	Protein Gene	fgenesh1_kg.1_#_435_#_isotig04490:1-3054	15462	IGV
estExt_Genemark12.C_1_t20260	14.6746	15.5879	6.07969	6.12715	5.64106	5.30125	779	719	298	290	305	274	estExt_Genemark12.C_1_t20260	virtual_chr4	50837	1501	1461	-	Protein Gene	estExt_Genemark12.C_1_t20260:1-1501	92321	IGV
fgenesh1_kg.1_#_436_#_isotig03701	111.762	112.164	92.6149	66.2362	64.2858	77.4301	4735	4129	3623	2502	2774	3194	fgenesh1_kg.1_#_436_#_isotig03701	virtual_chr4	52438	1186	1186	+	Protein Gene	fgenesh1_kg.1_#_436_#_isotig03701:1-1186	15463	IGV
estExt_fgenesh1_pg2.C_1_t20192	68.7239	62.5483	55.4638	63.5824	55.8391	59.228	3375	2669	2515	2784	2793	2832	estExt_fgenesh1_pg2.C_1_t20192	virtual_chr4	53724	1359	1359	+	Protein Gene	estExt_fgenesh1_pg2.C_1_t20192:1-1359	75001	IGV
estExt_fgenesh1_pm2.C_1_t20040	371.147	301.592	138.567	171.096	173.42	166.264	32765	23134	11295	13467	15593	14291	estExt_fgenesh1_pm2.C_1_t20040	virtual_chr4	55183	2426	2364	+	Protein Gene	estExt_fgenesh1_pm2.C_1_t20040:1-2426	81353	IGV
estExt_Genemark12.C_1_t20264	23.7743	22.9819	36.6853	25.1266	23.6327	22.3463	1768	1485	2519	1666	1790	1618	estExt_Genemark12.C_1_t20264	virtual_chr4	57709	2046	2007	-	Protein Gene	estExt_Genemark12.C_1_t20264:1-2046	92324	IGV
estExt_fgenesh1_pg2.C_1_t20195	15.8635	23.7368	176.131	40.8743	44.8202	203.117	703	914	7207	1615	2023	8764	estExt_fgenesh1_pg2.C_1_t20195	virtual_chr4	59855	1236	1236	-	Protein Gene	estExt_fgenesh1_pg2.C_1_t20195:1-1236	75003	IGV
estExt_Genemark12.C_1_t20266	9.12036	6.34391	363.852	17.4264	14.284	359.823	867	524	31937	1477	1383	33304	estExt_Genemark12.C_1_t20266	virtual_chr4	61191	2767	2538	+	Protein Gene	estExt_Genemark12.C_1_t20266:1-2767	92326	IGV
estExt_Genemark12.C_1_t20267	142.88	153.963	93.3891	123.115	103.459	118.462	1821	1705	1099	1399	1343	1470	estExt_Genemark12.C_1_t20267	virtual_chr4	64058	426	426	-	Protein Gene	estExt_Genemark12.C_1_t20267:1-426	92327	IGV
estExt_Genemark12.C_1_t20268	56.9243	50.8674	50.6096	242.797	234.777	153.05	832	646	683	3164	3495	2178	estExt_Genemark12.C_1_t20268	virtual_chr4	64584	508	474	+	Protein Gene	estExt_Genemark12.C_1_t20268:1-508	92328	IGV
estExt_fgenesh1_pm2.C_1_t20041	531.836	449.028	786.655	181.88	165.594	206.999	8022	5885	10956	2446	2544	3040	estExt_fgenesh1_pm2.C_1_t20041	virtual_chr4	65192	486	486	-	Protein Gene	estExt_fgenesh1_pm2.C_1_t20041:1-486	81354	IGV
estExt_Genewise12.C_1_t30341	411.427	429.546	707.6	28.2478	28.589	29.8373	30548	27712	48511	1870	2162	2157	estExt_Genewise12.C_1_t30341	virtual_chr4	65778	2004	2004	-	Protein Gene	estExt_Genewise12.C_1_t30341:1-2004	85162	IGV
estExt_Genewise12.C_1_t30342	5.4027	7.99638	5.31467	22.0289	20.72	17.8584	458	589	416	1665	1789	1474	estExt_Genewise12.C_1_t30342	virtual_chr4	67882	2274	2274	-	Protein Gene	estExt_Genewise12.C_1_t30342:1-2274	85163	IGV
fgenesh1_kg.1_#_439_#_isotig03571	26.3743	25.9105	17.2263	36.9817	40.2975	36.2017	2794	2385	1685	3493	4348	3734	fgenesh1_kg.1_#_439_#_isotig03571	virtual_chr4	70256	2817	2817	-	Protein Gene	fgenesh1_kg.1_#_439_#_isotig03571:1-2817	15466	IGV
fgenesh1_kg.1_#_440_#_isotig03934	657.418	660.847	716.455	512.533	502.904	734.517	14221	12421	14310	9885	11080	15470	fgenesh1_kg.1_#_440_#_isotig03934	virtual_chr4	73173	654	654	-	Protein Gene	fgenesh1_kg.1_#_440_#_isotig03934:1-654	15467	IGV
estExt_fgenesh1_pg2.C_1_t20203	114.299	85.5032	92.2575	66.4746	52.7037	62.1542	4397	2858	3277	2280	2065	2328	estExt_fgenesh1_pg2.C_1_t20203	virtual_chr4	73927	1086	1086	+	Protein Gene	estExt_fgenesh1_pg2.C_1_t20203:1-1086	75011	IGV
e_gw1.1.1146.1	87.2759	77.2093	76.2249	41.2779	40.6079	59.615	1245	957	1004	525	590	828	e_gw1.1.1146.1	virtual_chr4	75113	498	465	+	Protein Gene	e_gw1.1.1146.1:1-498	45512	IGV
gm1.775_g	55.8209	52.8978	55.7293	44.9242	43.3447	39.0119	3505	2886	3231	2515	2772	2385	gm1.775_g	virtual_chr4	75711	1746	1710	-	Protein Gene	gm1.775_g:1-1746	6517	IGV
fgenesh1_kg.1_#_441_#_isotig04244	86.2897	103.417	81.5931	27.0271	29.681	25.8627	13056	13596	11399	3646	4574	3810	fgenesh1_kg.1_#_441_#_isotig04244	virtual_chr4	77557	3981	3981	+	Protein Gene	fgenesh1_kg.1_#_441_#_isotig04244:1-3981	15468	IGV
e_gw1.1.814.1	20.3189	24.5738	23.4356	59.8062	55.3404	61.6341	708	744	754	1858	1964	2091	e_gw1.1.814.1	virtual_chr4	81638	993	993	-	Protein Gene	e_gw1.1.814.1:1-993	44519	IGV
estExt_Genemark12.C_1_t20278	49.62	36.1114	19.3367	27.2505	21.4556	28.1196	1787	1130	643	875	787	986	estExt_Genemark12.C_1_t20278	virtual_chr4	82731	1023	1023	+	Protein Gene	estExt_Genemark12.C_1_t20278:1-1023	92335	IGV
estExt_Genewise1Plus2.C_1_t30341	35.1652	22.2131	15.0268	13.9101	11.1113	9.63301	1361	747	537	480	438	363	estExt_Genewise1Plus2.C_1_t30341	virtual_chr4	83854	1173	1092	+	Protein Gene	estExt_Genewise1Plus2.C_1_t30341:1-1173	97398	IGV
fgenesh1_kg.1_#_443_#_isotig02940	119.216	121.127	55.246	63.5481	63.9561	59.7849	6691	5907	2863	3180	3656	3267	fgenesh1_kg.1_#_443_#_isotig02940	virtual_chr4	85127	1539	1539	+	Protein Gene	fgenesh1_kg.1_#_443_#_isotig02940:1-1539	15470	IGV
estExt_Genewise1Plus2.C_1_t30348	237.587	227.175	218.637	157.007	139.9	164.622	11390	9463	9678	6711	6831	7684	estExt_Genewise1Plus2.C_1_t30348	virtual_chr4	86766	1329	1329	+	Protein Gene	estExt_Genewise1Plus2.C_1_t30348:1-1329	97405	IGV
estExt_Genewise12.C_1_t30365	59.3255	49.044	28.5323	31.6982	31.8502	32.1064	1207	867	536	575	660	636	estExt_Genewise12.C_1_t30365	virtual_chr4	88195	621	621	-	Protein Gene	estExt_Genewise12.C_1_t30365:1-621	85180	IGV
fgenesh1_kg.1_#_444_#_isotig00865	142.402	151.52	159.775	396.249	460.715	396.072	10057	9298	10419	24951	33140	27235	fgenesh1_kg.1_#_444_#_isotig00865	virtual_chr4	88916	1911	1911	-	Protein Gene	fgenesh1_kg.1_#_444_#_isotig00865:1-1911	15471	IGV
fgenesh1_kg.1_#_445_#_isotig01636	25.3405	20.2057	19.8073	38.3078	36.4811	25.7108	2803	1942	2023	3778	4110	2769	fgenesh1_kg.1_#_445_#_isotig01636	virtual_chr4	90927	2937	2937	-	Protein Gene	fgenesh1_kg.1_#_445_#_isotig01636:1-2937	15472	IGV
fgenesh1_kg.1_#_446_#_isotig04736	77.6115	67.8091	48.5745	47.0235	53.8821	42.2596	2786	2115	1610	1505	1970	1477	fgenesh1_kg.1_#_446_#_isotig04736	virtual_chr4	93964	1020	1020	-	Protein Gene	fgenesh1_kg.1_#_446_#_isotig04736:1-1020	15473	IGV
estExt_fgenesh1_pm2.C_1_t20054	226.722	240.36	237.324	227.574	201.651	260.814	10604	9768	10249	9490	9606	11877	estExt_fgenesh1_pm2.C_1_t20054	virtual_chr4	95084	1299	1299	-	Protein Gene	estExt_fgenesh1_pm2.C_1_t20054:1-1299	81366	IGV
estExt_fgenesh1_pg2.C_1_t20214	37.663	36.0585	35.0604	57.7067	34.3679	89.64	1374	1143	1181	1877	1277	3184	estExt_fgenesh1_pg2.C_1_t20214	virtual_chr4	96483	1035	1035	-	Protein Gene	estExt_fgenesh1_pg2.C_1_t20214:1-1035	75019	IGV
fgenesh1_kg.1_#_449_#_isotig03393	67.177	58.9929	55.6338	55.8202	57.4779	54.2897	2435	1858	1862	1804	2122	1916	fgenesh1_kg.1_#_449_#_isotig03393	virtual_chr4	97618	1029	1029	+	Protein Gene	fgenesh1_kg.1_#_449_#_isotig03393:1-1029	15476	IGV
estExt_Genemark12.C_1_t20289	61.5936	56.7424	63.0269	49.7713	53.6343	59.6543	2175	1741	2055	1567	1929	2051	estExt_Genemark12.C_1_t20289	virtual_chr4	98747	1040	1005	-	Protein Gene	estExt_Genemark12.C_1_t20289:1-1040	92346	IGV
fgenesh1_pg.1_#_717	26.1124	19.8602	23.5121	8.85431	7.10504	8.57592	516	341	429	156	143	165	fgenesh1_pg.1_#_717	virtual_chr4	99887	606	606	+	Protein Gene	fgenesh1_pg.1_#_717:1-606	11402	IGV
fgenesh1_kg.1_#_450_#_isotig04862	164.779	127.956	167.725	57.6222	52.685	53.9396	5337	3601	5016	1664	1738	1701	fgenesh1_kg.1_#_450_#_isotig04862	virtual_chr4	100593	930	930	+	Protein Gene	fgenesh1_kg.1_#_450_#_isotig04862:1-930	15477	IGV
estExt_fgenesh1_pm2.C_1_t20057	2.12849	1.6331	2.92823	0.967819	0.790736	0.827176	111	74	141	45	42	42	estExt_fgenesh1_pm2.C_1_t20057	virtual_chr4	101623	1437	1437	+	Protein Gene	estExt_fgenesh1_pm2.C_1_t20057:1-1437	81369	IGV
fgenesh1_kg.1_#_451_#_isotig03172	25.0868	22.6085	16.8968	63.628	38.1421	40.3523	968	758	602	2189	1499	1516	fgenesh1_kg.1_#_451_#_isotig03172	virtual_chr4	103160	1089	1089	+	Protein Gene	fgenesh1_kg.1_#_451_#_isotig03172:1-1089	15478	IGV
estExt_Genemark12.C_1_t20293	56.6932	16.324	18.9571	75.6296	65.4831	73.7884	2698	675	833	3209	3174	3419	estExt_Genemark12.C_1_t20293	virtual_chr4	104349	1320	1320	-	Protein Gene	estExt_Genemark12.C_1_t20293:1-1320	92350	IGV
fgenesh1_kg.1_#_453_#_isotig03863	402.011	203.877	514.484	14.0373	21.0946	14.2737	15418	6794	18219	480	824	533	fgenesh1_kg.1_#_453_#_isotig03863	virtual_chr4	105769	1083	1083	+	Protein Gene	fgenesh1_kg.1_#_453_#_isotig03863:1-1083	15480	IGV
estExt_fgenesh1_pg2.C_1_t20221	6.85281	3.89083	4.73013	63.3329	89.7639	79.8239	375	185	239	3090	5003	4253	estExt_fgenesh1_pg2.C_1_t20221	virtual_chr4	106952	1656	1503	-	Protein Gene	estExt_fgenesh1_pg2.C_1_t20221:1-1656	75026	IGV
estExt_fgenesh1_pm2.C_1_t20062	47.2521	39.0806	29.1532	67.3715	68.5372	57.9369	1873	1346	1067	2381	2767	2236	estExt_fgenesh1_pm2.C_1_t20062	virtual_chr4	108708	1148	1116	+	Protein Gene	estExt_fgenesh1_pm2.C_1_t20062:1-1148	81374	IGV
e_gw1.1.823.1	0.279595	0.605707	0.765925	41.5415	41.9197	37.517	17	32	43	2252	2596	2221	e_gw1.1.823.1	virtual_chr4	109956	1659	1659	+	Protein Gene	e_gw1.1.823.1:1-1659	44505	IGV
fgenesh1_kg.1_#_455_#_isotig04144	33.0471	18.1391	19.4883	51.0767	34.6214	41.1403	1820	868	991	2508	1942	2206	fgenesh1_kg.1_#_455_#_isotig04144	virtual_chr4	111715	1512	1512	-	Protein Gene	fgenesh1_kg.1_#_455_#_isotig04144:1-1512	15482	IGV
fgenesh1_kg.1_#_457_#_isotig01429	71.9306	39.859	59.5279	90.2691	72.6884	73.1575	513	247	392	574	528	508	fgenesh1_kg.1_#_457_#_isotig01429	virtual_chr4	113327	282	282	-	Protein Gene	fgenesh1_kg.1_#_457_#_isotig01429:1-282	15484	IGV
estExt_fgenesh1_pm2.C_1_t20067	18.4467	16.1118	11.7133	221.122	175.636	209.19	701	532	411	7492	6798	7740	estExt_fgenesh1_pm2.C_1_t20067	virtual_chr4	113709	1074	1074	+	Protein Gene	estExt_fgenesh1_pm2.C_1_t20067:1-1074	81378	IGV
fgenesh1_kg.1_#_458_#_isotig01675	198.32	194.119	172.8	306.125	343.381	408.208	8093	6883	6511	11138	14272	16219	fgenesh1_kg.1_#_458_#_isotig01675	virtual_chr4	114883	1146	1146	-	Protein Gene	fgenesh1_kg.1_#_458_#_isotig01675:1-1146	15485	IGV
e_gw1.1.148.1	10.4407	8.29632	3.7364	68.5504	72.6302	100.296	575	397	190	3366	4074	5378	e_gw1.1.148.1	virtual_chr4	116129	1512	1512	+	Protein Gene	e_gw1.1.148.1:1-1512	44554	IGV
fgenesh1_kg.1_#_459_#_isotig05036	12.1443	14.0161	14.0788	152.228	197.36	118.652	710	712	760	7935	11752	6754	fgenesh1_kg.1_#_459_#_isotig05036	virtual_chr4	117741	1599	1599	-	Protein Gene	fgenesh1_kg.1_#_459_#_isotig05036:1-1599	15486	IGV
fgenesh1_pg.1_#_731	3.46235	11.2902	5.50453	37.3563	68.6494	37.6656	117	331.5	171.75	1125.5	2362.75	1239.25	fgenesh1_pg.1_#_731	virtual_chr4	119440	1194	966	+	Protein Gene	fgenesh1_pg.1_#_731:1-1194	11416	IGV
gm1.806_g	36.5604	31.6929	26.108	69.5844	60.5707	57.8268	2488	1874	1640.5	4222	4198.25	3831.5	gm1.806_g	virtual_chr4	120734	1845	1845	+	Protein Gene	gm1.806_g:1-1845	6548	IGV
estExt_Genewise1Plus2.C_1_t30397	0.460191	0.380856	0.268798	9.02963	7.39675	13.813	44.5	32	24	778.5	728.5	1300.5	estExt_Genewise1Plus2.C_1_t30397	virtual_chr4	122679	2580	2580	-	Protein Gene	estExt_Genewise1Plus2.C_1_t30397:1-2580	97447	IGV
estExt_Genewise1Plus2.C_1_t30400	15.6592	12.3282	5.60027	51.8787	47.3992	47.1976	910	622.5	300.5	2688	2805.5	2670.5	estExt_Genewise1Plus2.C_1_t30400	virtual_chr4	125359	1590	1590	-	Protein Gene	estExt_Genewise1Plus2.C_1_t30400:1-1590	97448	IGV
estExt_fgenesh1_pm2.C_1_t20074	1.55919	0.821849	0.732201	34.3451	18.4926	17.0924	184.5	84.5	80	3623.5	2228.75	1969.25	estExt_fgenesh1_pm2.C_1_t20074	virtual_chr4	127049	3135	3135	-	Protein Gene	estExt_fgenesh1_pm2.C_1_t20074:1-3135	81383	IGV
estExt_Genewise1Plus2.C_1_t30405	112.492	83.1618	57.4567	148.467	115.858	127.91	6261	4021.75	2952.75	7367.5	6567.75	6931.5	estExt_Genewise1Plus2.C_1_t30405	virtual_chr4	130284	1527	1527	-	Protein Gene	estExt_Genewise1Plus2.C_1_t30405:1-1527	97453	IGV
gm1.810_g	1021.58	1027.56	1407.19	1550.98	1900.56	2570.83	19828.8	17330	25219.8	26841	37572.8	48584.5	gm1.810_g	virtual_chr4	131911	597	597	-	Protein Gene	gm1.810_g:1-597	6552	IGV
estExt_fgenesh1_pm2.C_1_t20076	1.86679	3.75717	2.17117	1114.66	2228.24	1114.13	101.5	177.5	109	54035.2	123395	58980.2	estExt_fgenesh1_pm2.C_1_t20076	virtual_chr4	132608	1539	1494	-	Protein Gene	estExt_fgenesh1_pm2.C_1_t20076:1-1539	81385	IGV
gm1.813_g	0	0	0.104956	45.9092	6.17276	8.63452	0	0	4	1689.5	259.5	347	gm1.813_g	virtual_chr4	134247	1158	1158	+	Protein Gene	gm1.813_g:1-1158	6555	IGV
e_gw1.1.488.1	0.0726311	0.0104488	0.0393306	6.21149	5.80293	4.21474	4	0.5	2	305	325.5	226	e_gw1.1.488.1	virtual_chr4	135505	1512	1512	-	Protein Gene	e_gw1.1.488.1:1-1512	44844	IGV
gm1.815_g	0.105911	0.0152364	0.028676	17.8183	25.5545	12.9446	4	0.5	1	600	983	476	gm1.815_g	virtual_chr4	137117	1068	1068	-	Protein Gene	gm1.815_g:1-1068	6557	IGV
e_gw1.1.60.1	0.0299032	0.103246	0.0647717	1.96203	1.64414	1.30529	1	3	2	58.5	56	42.5	e_gw1.1.60.1	virtual_chr4	138285	957	957	-	Protein Gene	e_gw1.1.60.1:1-957	44733	IGV
e_gw1.1.251.1	0.195281	0.155594	0.211494	6.68026	4.11485	4.58219	6.5	4.5	6.5	198.25	139.5	148.5	e_gw1.1.251.1	virtual_chr4	139342	953	953	+	Protein Gene	e_gw1.1.251.1:1-953	45520	IGV
fgenesh1_pg.1_#_742	0.655217	0.426651	0.205415	8.32546	3.52126	3.99345	38	21.5	11	430.5	208	225.5	fgenesh1_pg.1_#_742	virtual_chr4	140395	1587	1587	-	Protein Gene	fgenesh1_pg.1_#_742:1-1587	11427	IGV
fgenesh1_pg.1_#_743	0.409593	0.320549	0.159696	12.2842	7.4317	11.106	12.5	8.5	4.5	334.25	231	330	fgenesh1_pg.1_#_743	virtual_chr4	142082	882	882	-	Protein Gene	fgenesh1_pg.1_#_743:1-882	11428	IGV
fgenesh1_pg.1_#_744	8.54319	6.78918	5.13971	26.767	16.8564	24.0197	468.5	323.5	260.25	1308.75	941.5	1282.5	fgenesh1_pg.1_#_744	virtual_chr4	143064	1506	1506	+	Protein Gene	fgenesh1_pg.1_#_744:1-1506	11429	IGV
estExt_fgenesh1_pg2.C_1_t20244	14.436	7.8833	10.4716	69.9962	32.6311	35.2817	911.5	432.5	610.5	3940.5	2098.5	2169	estExt_fgenesh1_pg2.C_1_t20244	virtual_chr4	144670	1877	1719	-	Protein Gene	estExt_fgenesh1_pg2.C_1_t20244:1-1877	75038	IGV
fgenesh1_pm.2_#_1	47.1137	58.8049	79.8311	55.965	157.824	207.279	2479	2688.5	3878.5	2625.5	8458	10619	fgenesh1_pm.2_#_1	virtual_chr4	146647	3286	1449	-	Protein Gene	fgenesh1_pm.2_#_1:1-3286	23055	IGV
fgenesh1_kg.2_#_1_#_isotig00914	691.629	737.639	713.334	1186.43	1269.01	1278.52	22482	20834	21410	34385	42014	40464	fgenesh1_kg.2_#_1_#_isotig00914	virtual_chr4	150033	933	933	-	Protein Gene	fgenesh1_kg.2_#_1_#_isotig00914:1-933	15489	IGV
estExt_Genewise1Plus2.C_2_t10010	0.384766	0.442823	0.662949	2.8443	3.9151	6.25106	22	22	35	145	228	348	estExt_Genewise1Plus2.C_2_t10010	virtual_chr4	151066	1566	1566	-	Protein Gene	estExt_Genewise1Plus2.C_2_t10010:1-1566	97464	IGV
fgenesh1_kg.2_#_2_#_isotig03363	12.2961	21.2666	20.459	23.2292	29.6925	30.126	358	538	550	603	880.5	854	fgenesh1_kg.2_#_2_#_isotig03363	virtual_chr4	152732	902	846	+	Protein Gene	fgenesh1_kg.2_#_2_#_isotig03363:1-902	15490	IGV
e_gw1.2.524.1	8.42896	8.18651	9.70765	39.4754	33.87	65.1185	205	173	218	856	839	1542	e_gw1.2.524.1	virtual_chr4	153734	723	723	+	Protein Gene	e_gw1.2.524.1:1-723	46684	IGV
fgenesh1_pg.2_#_7	1.17457	1.90096	2.6833	71.0355	74.7969	97.8095	64	90	135	3451	4151	5189	fgenesh1_pg.2_#_7	virtual_chr4	154557	1570	1497	-	Protein Gene	fgenesh1_pg.2_#_7:1-1570	11437	IGV
gm1.826_g	0.225072	0.259032	0	1.3884	1.98883	4.73887	2	2	0	11	18	41	gm1.826_g	virtual_chr4	156227	327	327	+	Protein Gene	gm1.826_g:1-327	6568	IGV
estExt_Genemark12.C_2_t10009	19.2262	20.859	13.3235	52.0006	46.651	61.1658	1169	1102	748	2819	2889	3621	estExt_Genemark12.C_2_t10009	virtual_chr4	156654	1659	1659	-	Protein Gene	estExt_Genemark12.C_2_t10009:1-1659	92371	IGV
fgenesh1_pg.2_#_10	36.3307	30.4057	35.7211	50.1916	44.588	50.4899	1096	797	995	1350	1370	1483	fgenesh1_pg.2_#_10	virtual_chr4	158413	873	873	+	Protein Gene	fgenesh1_pg.2_#_10:1-873	11440	IGV
estExt_fgenesh1_pg2.C_2_t10011	24.7067	19.2663	21.7151	71.0175	59.6644	71.2791	1560	1057	1266	3998	3837	4382	estExt_fgenesh1_pg2.C_2_t10011	virtual_chr4	159386	1766	1719	+	Protein Gene	estExt_fgenesh1_pg2.C_2_t10011:1-1766	75046	IGV
estExt_Genewise1Plus2.C_2_t10018	246.352	240.255	183.113	186.328	168.97	217.178	12876	10911	8837	8683	8995	11052	estExt_Genewise1Plus2.C_2_t10018	virtual_chr4	161252	1440	1440	-	Protein Gene	estExt_Genewise1Plus2.C_2_t10018:1-1440	97471	IGV
estExt_Genewise1Plus2.C_2_t10022	18.4957	15.2562	10.6986	22.8391	22.8682	21.7205	3417	2449	1825	3762	4303	3907	estExt_Genewise1Plus2.C_2_t10022	virtual_chr4	162792	4896	4839	+	Protein Gene	estExt_Genewise1Plus2.C_2_t10022:1-4896	97475	IGV
fgenesh1_kg.2_#_7_#_isotig00666	609.929	620.366	702.877	530.065	548.064	529.516	43575	38510	46366	33764	39880	36833	fgenesh1_kg.2_#_7_#_isotig00666	virtual_chr4	167788	1977	1932	-	Protein Gene	fgenesh1_kg.2_#_7_#_isotig00666:1-1977	15495	IGV
estExt_fgenesh1_pm2.C_2_t10012	52.012	42.7858	29.4505	23.4127	22.3802	25.742	1490	1065	779	598	653	718	estExt_fgenesh1_pm2.C_2_t10012	virtual_chr4	169865	834	834	-	Protein Gene	estExt_fgenesh1_pm2.C_2_t10012:1-834	81396	IGV
estExt_fgenesh1_pm2.C_2_t10013	131.884	119.008	58.8486	83.0029	71.8681	106.145	4580	3591	1887	2570	2542	3589	estExt_fgenesh1_pm2.C_2_t10013	virtual_chr4	170799	1023	990	-	Protein Gene	estExt_fgenesh1_pm2.C_2_t10013:1-1023	81397	IGV
estExt_fgenesh1_pm2.C_2_t10014	101.895	110.586	72.6821	75.0788	69.9599	68.3064	14333	13516	9440	9416	10023	9355	estExt_fgenesh1_pm2.C_2_t10014	virtual_chr4	171922	3822	3708	+	Protein Gene	estExt_fgenesh1_pm2.C_2_t10014:1-3822	81398	IGV
fgenesh1_kg.2_#_10_#_isotig03386	27.3821	26.1172	19.7863	76.2742	84.4753	63.7281	1857	1539	1239	4612	5835	4208	fgenesh1_kg.2_#_10_#_isotig03386	virtual_chr4	175844	1839	1839	+	Protein Gene	fgenesh1_kg.2_#_10_#_isotig03386:1-1839	15498	IGV
estExt_fgenesh1_pg2.C_2_t10019	13.6204	13.634	12.6243	73.469	70.9691	72.0925	215	187	184	1034	1141	1108	estExt_fgenesh1_pg2.C_2_t10019	virtual_chr4	177783	504	504	+	Protein Gene	estExt_fgenesh1_pg2.C_2_t10019:1-504	75054	IGV
estExt_Genemark12.C_2_t10019	223.413	203.593	291.087	801.905	939.77	999.734	6792	5378	8171	21736	29099	29592	estExt_Genemark12.C_2_t10019	virtual_chr4	178387	879	879	-	Protein Gene	estExt_Genemark12.C_2_t10019:1-879	92381	IGV
fgenesh1_kg.2_#_11_#_isotig02064	13.0147	10.3779	10.6721	2096.03	3770.54	1334.21	140	97	106	20103	41311	13974	fgenesh1_kg.2_#_11_#_isotig02064	virtual_chr4	179366	375	375	+	Protein Gene	fgenesh1_kg.2_#_11_#_isotig02064:1-375	15499	IGV
estExt_Genemark12.C_2_t10021	748.998	756.577	546.76	2562.55	2980	2836.89	37396	32822	25206	114073	151540	137907	estExt_Genemark12.C_2_t10021	virtual_chr4	179841	1380	1380	+	Protein Gene	estExt_Genemark12.C_2_t10021:1-1380	92383	IGV
estExt_fgenesh1_pm2.C_2_t10018	228.422	189.27	167.629	185.292	177.438	238.001	10363	7461	7022	7495	8199	10513	estExt_fgenesh1_pm2.C_2_t10018	virtual_chr4	181321	1263	1263	+	Protein Gene	estExt_fgenesh1_pm2.C_2_t10018:1-1263	81402	IGV
gw1.2.442.1	32.855	33.5687	35.3675	47.6141	47.4545	49.9891	4464	3963	4437	5768	6567	6613	gw1.2.442.1	virtual_chr4	182684	3585	3585	-	Protein Gene	gw1.2.442.1:1-3585	38451	IGV
estExt_fgenesh1_pm2.C_2_t10020	26.5031	27.3023	25.7578	35.2165	34.6853	33.6765	877	785	787	1039	1169	1085	estExt_fgenesh1_pm2.C_2_t10020	virtual_chr4	186369	1169	948	+	Protein Gene	estExt_fgenesh1_pm2.C_2_t10020:1-1169	81404	IGV
estExt_Genemark12.C_2_t10026	48.2516	48.4333	33.2829	28.7274	31.0104	35.652	2206	1924	1405	1171	1444	1587	estExt_Genemark12.C_2_t10026	virtual_chr4	187638	1272	1272	+	Protein Gene	estExt_Genemark12.C_2_t10026:1-1272	92388	IGV
gm1.844_g	8.68063	4.1137	3.87114	8.73378	7.01882	59.6557	68	28	28	61	56	455	gm1.844_g	virtual_chr4	189010	300	300	+	Protein Gene	gm1.844_g:1-300	6586	IGV
fgenesh1_kg.2_#_13_#_isotig04868	64.7336	66.8988	71.8399	61.0625	61.5772	73.5558	931	836	954	783	902	1030	fgenesh1_kg.2_#_13_#_isotig04868	virtual_chr4	189410	468	468	-	Protein Gene	fgenesh1_kg.2_#_13_#_isotig04868:1-468	15501	IGV
gw1.2.1169.1	75.0937	44.8126	31.0252	77.6733	53.0438	64.4149	1080	560	412	996	777	902	gw1.2.1169.1	virtual_chr4	189978	468	468	+	Protein Gene	gw1.2.1169.1:1-468	42550	IGV
fgenesh1_kg.2_#_14_#_isotig04360	229.096	216.584	168.567	133.484	144.344	185.315	6054	4973	4113	3145	3885	4768	fgenesh1_kg.2_#_14_#_isotig04360	virtual_chr4	190546	777	777	-	Protein Gene	fgenesh1_kg.2_#_14_#_isotig04360:1-777	15502	IGV
estExt_fgenesh1_pg2.C_2_t10029	23.2813	21.2166	20.4543	26.2719	31.7331	28.7792	1960	1552	1590	1972	2721	2359	estExt_fgenesh1_pg2.C_2_t10029	virtual_chr4	191423	2259	2259	-	Protein Gene	estExt_fgenesh1_pg2.C_2_t10029:1-2259	75064	IGV
fgenesh1_kg.2_#_15_#_isotig05055	199.201	197.036	116.218	74.4655	72.5003	74.5469	8851	7607	4768	2950	3281	3225	fgenesh1_kg.2_#_15_#_isotig05055	virtual_chr4	193782	1239	1239	+	Protein Gene	fgenesh1_kg.2_#_15_#_isotig05055:1-1239	15503	IGV
gw1.2.245.1	157.834	171.932	123.231	35.9706	41.5806	42.1173	5758	5450	4151	1170	1545	1496	gw1.2.245.1	virtual_chr4	195121	1035	1035	-	Protein Gene	gw1.2.245.1:1-1035	37314	IGV
fgenesh1_kg.2_#_16_#_isotig03741	53.865	46.6642	26.7251	20.895	18.0951	15.8612	5933	4466	2718	2052	2030	1701	fgenesh1_kg.2_#_16_#_isotig03741	virtual_chr4	196256	2925	2925	+	Protein Gene	fgenesh1_kg.2_#_16_#_isotig03741:1-2925	15504	IGV
estExt_fgenesh1_pg2.C_2_t10033	126.337	130.262	62.1769	54.3556	62.1589	64.2407	4476	4010	2034	1717	2243	2216	estExt_fgenesh1_pg2.C_2_t10033	virtual_chr4	199281	1008	1008	-	Protein Gene	estExt_fgenesh1_pg2.C_2_t10033:1-1008	75067	IGV
fgenesh1_pg.2_#_34	32.8905	31.2691	34.424	47.3736	49.0483	39.7562	1696	1401	1639	2178	2576	1996	fgenesh1_pg.2_#_34	virtual_chr4	200389	1422	1422	+	Protein Gene	fgenesh1_pg.2_#_34:1-1422	11464	IGV
fgenesh1_kg.2_#_17_#_isotig03456	188.019	130.412	197.676	25.202	31.2478	66.8321	12861	7751	12485	1537	2177	4451	fgenesh1_kg.2_#_17_#_isotig03456	virtual_chr4	201911	1854	1854	+	Protein Gene	fgenesh1_kg.2_#_17_#_isotig03456:1-1854	15505	IGV
estExt_Genewise1Plus2.C_2_t10063	0.709	1.03697	1.53573	56.4264	102.981	34.6043	48	61	96	3406	7101	2281	estExt_Genewise1Plus2.C_2_t10063	virtual_chr4	203865	3838	1836	+	Protein Gene	estExt_Genewise1Plus2.C_2_t10063:1-3838	97513	IGV
estExt_Genemark12.C_2_t10038	1.00379	0.924201	0.913189	3.37752	4.41525	3.34033	25	20	21	75	112	81	estExt_Genemark12.C_2_t10038	virtual_chr4	207803	738	738	+	Protein Gene	estExt_Genemark12.C_2_t10038:1-738	92399	IGV
estExt_Genemark12.C_2_t10039	35.2404	43.4663	45.9833	57.5983	57.8847	45.1235	1743	1868	2100	2540	2916	2173	estExt_Genemark12.C_2_t10039	virtual_chr4	208641	1403	1368	-	Protein Gene	estExt_Genemark12.C_2_t10039:1-1403	92400	IGV
fgenesh1_kg.2_#_18_#_isotig03872	99.7769	110.366	146.611	116.749	124.359	145.99	2520	2422	3419	2629	3199	3590	fgenesh1_kg.2_#_18_#_isotig03872	virtual_chr4	210144	747	747	-	Protein Gene	fgenesh1_kg.2_#_18_#_isotig03872:1-747	15506	IGV
estExt_fgenesh1_pm2.C_2_t10029	112.402	105.902	138.587	33.1038	30.1782	28.2007	5244	4293	5970	1377	1434	1281	estExt_fgenesh1_pm2.C_2_t10029	virtual_chr4	210991	1443	1296	-	Protein Gene	estExt_fgenesh1_pm2.C_2_t10029:1-1443	81411	IGV
fgenesh1_kg.2_#_19_#_isotig03724	75.1819	71.0265	60.4636	39.8209	34.6663	23.5343	8826	7245	6554	4168	4145	2690	fgenesh1_kg.2_#_19_#_isotig03724	virtual_chr4	212534	3111	3111	+	Protein Gene	fgenesh1_kg.2_#_19_#_isotig03724:1-3111	15507	IGV
gm1.862_g	34.6809	31.3811	34.4839	49.9736	47.9547	40.9701	3382	2659	3105	4345	4763	3890	gm1.862_g	virtual_chr4	215745	2601	2601	+	Protein Gene	gm1.862_g:1-2601	6604	IGV
fgenesh1_kg.2_#_20_#_isotig04766	54.1318	42.8976	41.3604	43.1758	45.67	38.9402	5494	3783	3876	3907	4721	3848	fgenesh1_kg.2_#_20_#_isotig04766	virtual_chr4	218446	2703	2703	-	Protein Gene	fgenesh1_kg.2_#_20_#_isotig04766:1-2703	15508	IGV
fgenesh1_kg.2_#_21_#_isotig00437	10.9124	16.8557	11.8807	465.806	394.834	612.312	663.5	890.5	667	25251.8	24451.2	36248.8	fgenesh1_kg.2_#_21_#_isotig00437	virtual_chr4	221249	1659	1659	-	Protein Gene	fgenesh1_kg.2_#_21_#_isotig00437:1-1659	15509	IGV
fgenesh1_kg.2_#_23_#_isotig03813	285.106	258.221	214.452	119.967	119.213	113.98	9801	7713	6807	3677	4174	3815	fgenesh1_kg.2_#_23_#_isotig03813	virtual_chr4	223008	981	981	-	Protein Gene	fgenesh1_kg.2_#_23_#_isotig03813:1-981	15511	IGV
fgenesh1_kg.2_#_24_#_isotig02048	660.852	694.662	630.175	1279.72	465.782	733.576	21327	19479	18778	36822	15310	23050	fgenesh1_kg.2_#_24_#_isotig02048	virtual_chr4	224089	927	927	-	Protein Gene	fgenesh1_kg.2_#_24_#_isotig02048:1-927	15512	IGV
fgenesh1_kg.2_#_25_#_isotig03445	0.763368	0.863659	2.22801	648.842	1515.64	401.066	59	58	159	44712	119311	30181	fgenesh1_kg.2_#_25_#_isotig03445	virtual_chr4	225116	2082	2082	-	Protein Gene	fgenesh1_kg.2_#_25_#_isotig03445:1-2082	15513	IGV
estExt_Genemark12.C_2_t10050	16.6026	17.2093	9.8643	325.028	235.359	309.091	926	834	508	16163	13370	16785	estExt_Genemark12.C_2_t10050	virtual_chr4	227298	1530	1530	-	Protein Gene	estExt_Genemark12.C_2_t10050:1-1530	92410	IGV
fgenesh1_kg.2_#_26_#_isotig00910	250.726	208.004	123.886	372.21	328.845	347.373	16564	11940	7557	21924	22127	22344	fgenesh1_kg.2_#_26_#_isotig00910	virtual_chr4	228928	1794	1794	+	Protein Gene	fgenesh1_kg.2_#_26_#_isotig00910:1-1794	15514	IGV
fgenesh1_kg.2_#_27_#_isotig00908	194.29	176.297	159.552	1370.14	1258.58	1498.92	2817	2221	2136	17712	18586	21160	fgenesh1_kg.2_#_27_#_isotig00908	virtual_chr4	230822	471	471	-	Protein Gene	fgenesh1_kg.2_#_27_#_isotig00908:1-471	15515	IGV
fgenesh1_kg.2_#_29_#_isotig03708	335.831	388.435	339.561	1704.76	1411.43	1557.29	10406	10458	9715	47097	44544	46982	fgenesh1_kg.2_#_29_#_isotig03708	virtual_chr4	231393	894	894	+	Protein Gene	fgenesh1_kg.2_#_29_#_isotig03708:1-894	15517	IGV
fgenesh1_pm.2_#_39	297.213	248.876	382.631	473.203	332.531	471.903	11086	8066	13178	15737	12633	17138	fgenesh1_pm.2_#_39	virtual_chr4	232387	1056	1056	+	Protein Gene	fgenesh1_pm.2_#_39:1-1056	23093	IGV
fgenesh1_pm.2_#_40	60.9878	66.8015	76.7307	46.3883	51.8954	39.3592	1305	1242	1516	885	1131	820	fgenesh1_pm.2_#_40	virtual_chr4	233543	944	648	-	Protein Gene	fgenesh1_pm.2_#_40:1-944	23094	IGV
estExt_Genemark12.C_2_t10056	46.6322	38.1618	35.3127	98.9399	91.4425	91.4539	2530	1799	1769	4786	5053	4831	estExt_Genemark12.C_2_t10056	virtual_chr4	234587	1491	1491	+	Protein Gene	estExt_Genemark12.C_2_t10056:1-1491	92413	IGV
fgenesh1_kg.2_#_32_#_isotig00513	0.213808	0.513534	0.795354	49.0869	172.948	60.5702	23	48	79	4708	18949	6344	fgenesh1_kg.2_#_32_#_isotig00513	virtual_chr4	236178	2859	2859	+	Protein Gene	fgenesh1_kg.2_#_32_#_isotig00513:1-2859	15520	IGV
gm1.876_g	2.51557	10.5672	16.7552	11.1446	10.9908	34.7502	20	73	123	79	89	269	gm1.876_g	virtual_chr4	239137	303	303	+	Protein Gene	gm1.876_g:1-303	6618	IGV
estExt_Genemark12.C_2_t10059	283.157	283.464	282.407	304.861	303.658	397.901	9734	8467	8964	9344	10632	13318	estExt_Genemark12.C_2_t10059	virtual_chr4	239540	981	981	+	Protein Gene	estExt_Genemark12.C_2_t10059:1-981	92416	IGV
gm1.878_g	6304.46	5317.96	6159.46	437.413	448.607	540.392	138587	101575	125020	8573	10044	11566	gm1.878_g	virtual_chr4	240621	663	663	-	Protein Gene	gm1.878_g:1-663	6620	IGV
e_gw1.2.69.1	151.31	133.721	136.195	85.4781	70.7026	77.3392	2990	2296	2485	1506	1423	1488	e_gw1.2.69.1	virtual_chr4	241384	606	606	-	Protein Gene	e_gw1.2.69.1:1-606	46847	IGV
fgenesh1_kg.2_#_33_#_isotig00444	45.3346	41.821	43.3446	53.7743	50.9446	50.9157	2449	1963	2162	2590	2803	2678	fgenesh1_kg.2_#_33_#_isotig00444	virtual_chr4	242090	1485	1485	-	Protein Gene	fgenesh1_kg.2_#_33_#_isotig00444:1-1485	15521	IGV
fgenesh1_kg.2_#_37_#_isotig03968	48.4135	41.1897	42.7075	45.5836	42.2034	50.5833	2604	1925	2121	2186	2312	2649	fgenesh1_kg.2_#_37_#_isotig03968	virtual_chr4	243675	1479	1479	-	Protein Gene	fgenesh1_kg.2_#_37_#_isotig03968:1-1479	15525	IGV
estExt_fgenesh1_pg2.C_2_t10062	402.343	399.874	505.295	256.366	261.436	296.218	13596	11741	15766	7724	8998	9746	estExt_fgenesh1_pg2.C_2_t10062	virtual_chr4	245254	966	966	-	Protein Gene	estExt_fgenesh1_pg2.C_2_t10062:1-966	75091	IGV
fgenesh1_kg.2_#_39_#_isotig02577	63.8672	54.3365	71.6072	64.5648	63.3447	68.935	1277	944	1322	1151	1290	1342	fgenesh1_kg.2_#_39_#_isotig02577	virtual_chr4	246320	612	612	+	Protein Gene	fgenesh1_kg.2_#_39_#_isotig02577:1-612	15527	IGV
gm1.882_g	15.883	20.4356	6.08675	578.823	553.239	528.791	195	218	69	6336	6918	6321	gm1.882_g	virtual_chr4	247032	414	414	+	Protein Gene	gm1.882_g:1-414	6624	IGV
estExt_Genewise1Plus2.C_2_t10117	88.4358	86.1596	44.3989	48.5864	53.8494	53.6577	2854	2416	1323	1398	1770	1686	estExt_Genewise1Plus2.C_2_t10117	virtual_chr4	247546	927	927	+	Protein Gene	estExt_Genewise1Plus2.C_2_t10117:1-927	97555	IGV
estExt_fgenesh1_pm2.C_2_t10048	131.701	105.941	94.0847	49.3032	44.826	39.8736	6052	4230	3992	2020	2098	1784	estExt_fgenesh1_pm2.C_2_t10048	virtual_chr4	248573	1278	1278	-	Protein Gene	estExt_fgenesh1_pm2.C_2_t10048:1-1278	81427	IGV
fgenesh1_kg.2_#_41_#_isotig03792	165.609	137.986	113.552	295.941	359.126	309.776	8133	5888	5149	12958	17963	14812	fgenesh1_kg.2_#_41_#_isotig03792	virtual_chr4	249951	1359	1359	-	Protein Gene	fgenesh1_kg.2_#_41_#_isotig03792:1-1359	15529	IGV
e_gw1.2.791.1	891.878	848.016	829.435	476.157	438.324	482.946	22317	18437.5	19163.5	10623	11171	11766	e_gw1.2.791.1	virtual_chr4	251410	741	741	-	Protein Gene	e_gw1.2.791.1:1-741	46226	IGV
estExt_Genemark12.C_2_t10069	46.1973	40.1675	37.0092	41.4598	41.6324	56.7267	3738	2824	2765	2991	3431	4469	estExt_Genemark12.C_2_t10069	virtual_chr4	252251	2175	2175	+	Protein Gene	estExt_Genemark12.C_2_t10069:1-2175	92425	IGV
fgenesh1_kg.2_#_42_#_isotig01641	31.8831	30.7091	21.5237	58.3245	56.1622	74.378	5469	4577	3409	8920	9812	12422	fgenesh1_kg.2_#_42_#_isotig01641	virtual_chr4	254526	4500	4500	-	Protein Gene	fgenesh1_kg.2_#_42_#_isotig01641:1-4500	15530	IGV
estExt_Genewise12.C_2_t10130	101.422	92.3703	53.7335	68.5901	70.5928	55.5182	3700	2928	1810	2231	2623	1972	estExt_Genewise12.C_2_t10130	virtual_chr4	259126	1035	1035	+	Protein Gene	estExt_Genewise12.C_2_t10130:1-1035	85337	IGV
gw1.2.944.1	72.5159	77.0645	50.1835	37.9677	34.0194	37.4513	2637	2435	1685	1231	1260	1326	gw1.2.944.1	virtual_chr4	260261	1032	1032	-	Protein Gene	gw1.2.944.1:1-1032	41218	IGV
estExt_Genewise1Plus2.C_2_t10136	55.3249	59.1479	53.6221	68.9784	72.501	52.6394	6262	5817	5604	6961	8358	5801	estExt_Genewise1Plus2.C_2_t10136	virtual_chr4	261393	3003	3003	-	Protein Gene	estExt_Genewise1Plus2.C_2_t10136:1-3003	97571	IGV
fgenesh1_kg.2_#_43_#_isotig04960	49.5929	28.886	24.3419	110.088	88.9402	102.273	9510	4813	4310	18822	17371	19095	fgenesh1_kg.2_#_43_#_isotig04960	virtual_chr4	264496	5019	5019	+	Protein Gene	fgenesh1_kg.2_#_43_#_isotig04960:1-5019	15531	IGV
estExt_fgenesh1_pg2.C_2_t10073	48.9219	57.0827	54.01	74.8644	72.1377	81.4415	2168	2198	2210	2958	3256	3514	estExt_fgenesh1_pg2.C_2_t10073	virtual_chr4	269615	1236	1236	-	Protein Gene	estExt_fgenesh1_pg2.C_2_t10073:1-1236	75101	IGV
fgenesh1_pg.2_#_74	40.1455	47.2452	38.7929	24.9961	24.4003	27.6949	798	816	712	443	494	536	fgenesh1_pg.2_#_74	virtual_chr4	270951	609	609	-	Protein Gene	fgenesh1_pg.2_#_74:1-609	11504	IGV
estExt_Genewise12.C_2_t10141	115.471	83.5068	57.1124	63.5862	56.1373	71.2948	3821	2401	1745	1876	1892	2297	estExt_Genewise12.C_2_t10141	virtual_chr4	271660	984	948	-	Protein Gene	estExt_Genewise12.C_2_t10141:1-984	85348	IGV
estExt_Genemark12.C_2_t10078	111.039	112.637	92.4495	97.723	97.648	109.55	5531	4875	4252	4340	4954	5313	estExt_Genemark12.C_2_t10078	virtual_chr4	272744	1377	1377	-	Protein Gene	estExt_Genemark12.C_2_t10078:1-1377	92434	IGV
fgenesh1_kg.2_#_44_#_isotig03331	32.0168	28.7326	41.0923	195.078	229.469	186.955	1621	1264	1921	8806	11833	9216	fgenesh1_kg.2_#_44_#_isotig03331	virtual_chr4	274221	1434	1398	+	Protein Gene	fgenesh1_kg.2_#_44_#_isotig03331:1-1434	15532	IGV
fgenesh1_pg.2_#_78	136.528	133.689	113.297	134.587	124.698	141.175	3097	2635	2373	2722	2881	3118	fgenesh1_pg.2_#_78	virtual_chr4	275755	681	681	-	Protein Gene	fgenesh1_pg.2_#_78:1-681	11508	IGV
fgenesh1_kg.2_#_45_#_isotig04002	344.275	333.717	293.945	332.899	297.261	311.836	17350	14613	13678	14958	15258	15301	fgenesh1_kg.2_#_45_#_isotig04002	virtual_chr4	276536	1392	1392	+	Protein Gene	fgenesh1_kg.2_#_45_#_isotig04002:1-1392	15533	IGV
estExt_Genewise1Plus2.C_2_t10149	11.9779	11.2374	5.95617	188.027	163.59	134.175	514	419	236	7194	7150	5606	estExt_Genewise1Plus2.C_2_t10149	virtual_chr4	278028	1251	1200	-	Protein Gene	estExt_Genewise1Plus2.C_2_t10149:1-1251	97583	IGV
estExt_Genemark12.C_2_t10083	50.9949	50.2691	52.465	31.5267	28.5376	39.0051	2558	2191	2430	1410	1458	1905	estExt_Genemark12.C_2_t10083	virtual_chr4	279379	1386	1386	-	Protein Gene	estExt_Genemark12.C_2_t10083:1-1386	92438	IGV
fgenesh1_kg.2_#_46_#_isotig04538	62.9479	40.5249	38.279	160.007	143.413	138.3	1423	796	799	3225	3302	3044	fgenesh1_kg.2_#_46_#_isotig04538	virtual_chr4	280865	679	679	-	Protein Gene	fgenesh1_kg.2_#_46_#_isotig04538:1-679	15534	IGV
estExt_Genemark12.C_2_t10085	363.708	260.765	323.294	288.685	277.557	366.815	6209	3868	5096	4394	4826	6097	estExt_Genemark12.C_2_t10085	virtual_chr4	281644	537	537	+	Protein Gene	estExt_Genemark12.C_2_t10085:1-537	92440	IGV
estExt_Genewise12.C_2_t10152	89.2214	91.8253	68.0908	135.139	125.664	152.929	4246	3797	2992	5734	6091	7086	estExt_Genewise12.C_2_t10152	virtual_chr4	282281	1320	1320	-	Protein Gene	estExt_Genewise12.C_2_t10152:1-1320	85358	IGV
fgenesh1_kg.2_#_47_#_isotig03201	201.864	200.257	187.278	121.888	114.271	91.3825	13454	11597	11525	7243	7757	5930	fgenesh1_kg.2_#_47_#_isotig03201	virtual_chr4	283701	1809	1809	+	Protein Gene	fgenesh1_kg.2_#_47_#_isotig03201:1-1809	15535	IGV
estExt_Genewise1Plus2.C_2_t10160	237.163	232.657	103.329	48.9391	43.9586	70.9673	9789	8344	3938	1801	1848	2852	estExt_Genewise1Plus2.C_2_t10160	virtual_chr4	285610	1192	1158	+	Protein Gene	estExt_Genewise1Plus2.C_2_t10160:1-1192	97594	IGV
fgenesh1_kg.2_#_48_#_isotig00572	287.989	276.018	365.095	557.269	577.812	721.541	6297	5244	7371	10864	12868	15361	fgenesh1_kg.2_#_48_#_isotig00572	virtual_chr4	286902	660	660	+	Protein Gene	fgenesh1_kg.2_#_48_#_isotig00572:1-660	15536	IGV
estExt_Genewise12.C_2_t10163	84.5769	86.281	46.7847	60.8592	60.8862	68.6259	2324	2060	1187	1491	1704	1836	estExt_Genewise12.C_2_t10163	virtual_chr4	287662	804	804	+	Protein Gene	estExt_Genewise12.C_2_t10163:1-804	85369	IGV
gm1.909_g	13.8232	13.9761	18.077	20.4594	11.0351	13.932	535	470	646	706	435	525	gm1.909_g	virtual_chr4	288566	1092	1092	+	Protein Gene	gm1.909_g:1-1092	6651	IGV
estExt_fgenesh1_pg2.C_2_t10088	22.2526	20.004	15.782	86.5157	84.6616	110.167	1608	1256	1053	5574	6231	7751	estExt_fgenesh1_pg2.C_2_t10088	virtual_chr4	289758	2262	1953	+	Protein Gene	estExt_fgenesh1_pg2.C_2_t10088:1-2262	75115	IGV
estExt_Genemark12.C_2_t10094	73.6091	67.3279	59.452	63.4614	58.4071	43.9456	8572.5	6813	6393	6589.5	6928	4983	estExt_Genemark12.C_2_t10094	virtual_chr4	292120	3087	3087	-	Protein Gene	estExt_Genemark12.C_2_t10094:1-3087	92449	IGV
fgenesh1_kg.2_#_50_#_isotig03035	78.7287	53.0688	26.0889	73.7264	57.4019	66.4642	3314	1941	1014	2767	2461	2724	fgenesh1_kg.2_#_50_#_isotig03035	virtual_chr4	295307	1179	1179	-	Protein Gene	fgenesh1_kg.2_#_50_#_isotig03035:1-1179	15538	IGV
estExt_Genewise1Plus2.C_2_t10171	3251.38	3788.05	1956.31	1292.59	1110	1503.24	41819	42334	23233	14823	14541	18825	estExt_Genewise1Plus2.C_2_t10171	virtual_chr4	296586	429	429	-	Protein Gene	estExt_Genewise1Plus2.C_2_t10171:1-429	97605	IGV
gm1.915_g	1498.07	1710.75	699.98	192.922	158.515	283.685	17166	17033	7406	1971	1850	3165	gm1.915_g	virtual_chr4	297115	393	393	-	Protein Gene	gm1.915_g:1-393	6657	IGV
fgenesh1_pm.2_#_66	452.189	411.845	313.017	378.562	394.883	576.484	7719.5	6109	4934	5762	6866	9582	fgenesh1_pm.2_#_66	virtual_chr4	297608	615	537	-	Protein Gene	fgenesh1_pm.2_#_66:1-615	23120	IGV
fgenesh1_kg.2_#_51_#_isotig01042	14.1113	11.9455	7.45198	159.666	165.151	140.182	363	267	177	3662	4327	3511	fgenesh1_kg.2_#_51_#_isotig01042	virtual_chr4	298323	759	759	-	Protein Gene	fgenesh1_kg.2_#_51_#_isotig01042:1-759	15539	IGV
estExt_fgenesh1_pm2.C_2_t10069	103.49	109.058	80.7677	109.584	113.277	122.989	6958	6371	5014	6569	7757	8051	estExt_fgenesh1_pm2.C_2_t10069	virtual_chr4	299182	2248	1824	+	Protein Gene	estExt_fgenesh1_pm2.C_2_t10069:1-2248	81446	IGV
estExt_fgenesh1_pm2.C_2_t10070	89.6882	74.498	31.1552	62.4114	51.1227	62.6275	8075	5828	2590	5010	4688	5490	estExt_fgenesh1_pm2.C_2_t10070	virtual_chr4	301530	2442	2409	-	Protein Gene	estExt_fgenesh1_pm2.C_2_t10070:1-2442	81447	IGV
estExt_Genewise1Plus2.C_2_t10191	381.348	376.551	247.399	272.195	320.35	304.833	21537	18478	12901	13706	18427	16762	estExt_Genewise1Plus2.C_2_t10191	virtual_chr4	304072	1548	1548	+	Protein Gene	estExt_Genewise1Plus2.C_2_t10191:1-1548	97622	IGV
estExt_fgenesh1_pm2.C_2_t10073	26.5347	14.8159	10.2373	68.382	58.4245	34.4187	1179	572	420	2709	2644	1489	estExt_fgenesh1_pm2.C_2_t10073	virtual_chr4	305720	1239	1239	+	Protein Gene	estExt_fgenesh1_pm2.C_2_t10073:1-1239	81450	IGV
e_gw1.2.1166.1	110.591	106.398	89.781	164.667	179.185	173.391	3694	3088	2769	4904	6096	5639	e_gw1.2.1166.1	virtual_chr4	307059	956	956	+	Protein Gene	e_gw1.2.1166.1:1-956	46489	IGV
fgenesh1_kg.2_#_56_#_isotig04574	44.9555	43.842	28.7708	36.1587	38.5954	31.8342	3217	2726	1901	2307	2813	2218	fgenesh1_kg.2_#_56_#_isotig04574	virtual_chr4	308115	1935	1935	-	Protein Gene	fgenesh1_kg.2_#_56_#_isotig04574:1-1935	15544	IGV
gm1.924_g	38.3055	36.4086	19.7537	39.8587	35.5983	41.6165	1384	1143	659	1284	1310	1464	gm1.924_g	virtual_chr4	310150	1026	1026	+	Protein Gene	gm1.924_g:1-1026	6666	IGV
e_gw1.2.914.1	230.138	153.169	125.981	156.742	166.234	169.12	7427	4295	3754	4510	5464	5314	e_gw1.2.914.1	virtual_chr4	311276	927	927	-	Protein Gene	e_gw1.2.914.1:1-927	46183	IGV
estExt_fgenesh1_pm2.C_2_t10076	58.5512	50.9058	32.3846	64.2768	66.3921	63.0819	5655	4272	2888	5535	6531	5932	estExt_fgenesh1_pm2.C_2_t10076	virtual_chr4	312303	2615	2577	-	Protein Gene	estExt_fgenesh1_pm2.C_2_t10076:1-2615	81453	IGV
estExt_Genemark12.C_2_t10109	60.4513	54.3941	64.5927	109.906	102.884	116.131	1343	1050	1325	2177	2328	2512	estExt_Genemark12.C_2_t10109	virtual_chr4	315018	669	669	+	Protein Gene	estExt_Genemark12.C_2_t10109:1-669	92463	IGV
fgenesh1_kg.2_#_57_#_isotig02019	35.4432	37.9902	39.4624	34.1589	35.876	37.406	2068	1926	2126	1777	2132	2125	fgenesh1_kg.2_#_57_#_isotig02019	virtual_chr4	315787	1596	1596	-	Protein Gene	fgenesh1_kg.2_#_57_#_isotig02019:1-1596	15545	IGV
estExt_Genemark12.C_2_t10111	55.7845	54.4334	29.9624	35.5347	33.3967	36.067	861	730	427	489	525	542	estExt_Genemark12.C_2_t10111	virtual_chr4	317483	495	495	+	Protein Gene	estExt_Genemark12.C_2_t10111:1-495	92465	IGV
estExt_fgenesh1_pg2.C_2_t10105	120.149	123.314	136.149	106.84	108.613	107.352	3456	3082	3616	2740	3182	3006.5	estExt_fgenesh1_pg2.C_2_t10105	virtual_chr4	318078	837	837	-	Protein Gene	estExt_fgenesh1_pg2.C_2_t10105:1-837	75131	IGV
estExt_Genemark12.C_2_t10113	55.6707	52.4915	47.3166	41.7621	43.3151	39.6183	6900	5653	5415	4615	5468	4781	estExt_Genemark12.C_2_t10113	virtual_chr4	319015	3279	3279	-	Protein Gene	estExt_Genemark12.C_2_t10113:1-3279	92467	IGV
fgenesh1_pg.2_#_107	69.6192	68.4479	65.5928	59.6968	58.4893	47.8328	5682	4854	4943	4344	4862	3801	fgenesh1_pg.2_#_107	virtual_chr4	322394	2193	2193	+	Protein Gene	fgenesh1_pg.2_#_107:1-2193	11537	IGV
fgenesh1_pg.2_#_108	37.2043	43.2333	27.8652	34.6046	34.7566	43.4002	1031	1041	713	855	981	1171	fgenesh1_pg.2_#_108	virtual_chr4	324687	1097	810	+	Protein Gene	fgenesh1_pg.2_#_108:1-1097	11538	IGV
estExt_fgenesh1_pg2.C_2_t10109	125.85	100.008	52.7683	92.1058	89.4541	103.194	4032	2784	1561	2631	2919	3219	estExt_fgenesh1_pg2.C_2_t10109	virtual_chr4	325884	962	921	-	Protein Gene	estExt_fgenesh1_pg2.C_2_t10109:1-962	75133	IGV
fgenesh1_kg.2_#_61_#_isotig00843	270.815	296.041	214.141	152.694	169.689	169.452	11083	10527	8091.84	5571.5	7073	6752	fgenesh1_kg.2_#_61_#_isotig00843	virtual_chr4	326946	1273	1149	+	Protein Gene	fgenesh1_kg.2_#_61_#_isotig00843:1-1273	15549	IGV
estExt_fgenesh1_pg2.C_2_t10111	21.7997	25.3255	33.6423	44.7162	35.3103	43.091	1379	1392	1965	2522	2275	2654	estExt_fgenesh1_pg2.C_2_t10111	virtual_chr4	328319	1722	1722	-	Protein Gene	estExt_fgenesh1_pg2.C_2_t10111:1-1722	75135	IGV
gm1.937_g	146.075	135.438	85.2148	72.5175	62.8093	91.8799	1708	1376	920	756	748	1046	gm1.937_g	virtual_chr4	330141	439	399	+	Protein Gene	gm1.937_g:1-439	6679	IGV
estExt_Genemark12.C_2_t10120	60.7601	114.881	159.952	348.124	258.757	334.792	9108	14963	22139	46527	39506	48863	estExt_Genemark12.C_2_t10120	virtual_chr4	330680	4147	3945	+	Protein Gene	estExt_Genemark12.C_2_t10120:1-4147	92472	IGV
estExt_fgenesh1_pg2.C_2_t10114	37.8903	30.006	31.6389	48.6903	42.3104	44.3028	2738	1884	2111	3137	3114	3117	estExt_fgenesh1_pg2.C_2_t10114	virtual_chr4	334927	1953	1953	+	Protein Gene	estExt_fgenesh1_pg2.C_2_t10114:1-1953	75138	IGV
fgenesh1_kg.2_#_62_#_isotig04849	43.914	42.5123	49.0708	41.5661	39.364	43.047	724	609	747	611	661	691	fgenesh1_kg.2_#_62_#_isotig04849	virtual_chr4	336980	522	522	-	Protein Gene	fgenesh1_kg.2_#_62_#_isotig04849:1-522	15550	IGV
estExt_fgenesh1_pg2.C_2_t10115	47.3506	36.4902	53.8798	30.7651	27.4946	30.3149	908	608	954	526	537	566	estExt_fgenesh1_pg2.C_2_t10115	virtual_chr4	337602	591	591	-	Protein Gene	estExt_fgenesh1_pg2.C_2_t10115:1-591	75139	IGV
fgenesh1_pg.2_#_116	32.1942	27.7579	68.8012	38.3342	38.4806	42.4025	4186	3136	8260	4444	5096	5368	fgenesh1_pg.2_#_116	virtual_chr4	338293	3435	3435	-	Protein Gene	fgenesh1_pg.2_#_116:1-3435	11546	IGV
fgenesh1_kg.2_#_64_#_isotig02143	24.5274	15.7391	34.1221	32.0795	24.7549	29.9147	608	339	781	709	625	722	fgenesh1_kg.2_#_64_#_isotig02143	virtual_chr4	341828	735	735	+	Protein Gene	fgenesh1_kg.2_#_64_#_isotig02143:1-735	15552	IGV
fgenesh1_kg.2_#_65_#_isotig03996	32.3058	24.3168	22.8641	59.5611	56.5252	46.0526	3717	2431	2429	6110	6624	5159	fgenesh1_kg.2_#_65_#_isotig03996	virtual_chr4	342663	3051	3051	+	Protein Gene	fgenesh1_kg.2_#_65_#_isotig03996:1-3051	15553	IGV
estExt_fgenesh1_pg2.C_2_t10119	128.024	130.613	115.005	102.76	104.817	94.735	7874	6980	6531	5635	6566	5673	estExt_fgenesh1_pg2.C_2_t10119	virtual_chr4	345814	1677	1677	+	Protein Gene	estExt_fgenesh1_pg2.C_2_t10119:1-1677	75143	IGV
estExt_Genemark12.C_2_t10127	48.5329	50.9674	47.8589	120.404	111.665	133.538	2548	2325	2320	5636	5971	6826	estExt_Genemark12.C_2_t10127	virtual_chr4	347591	1446	1446	+	Protein Gene	estExt_Genemark12.C_2_t10127:1-1446	92479	IGV
estExt_Genewise1Plus2.C_2_t10226	437.512	417.493	277.606	330.519	300.848	328.013	12533.5	10392	7343	8442	8778	9149	estExt_Genewise1Plus2.C_2_t10226	virtual_chr4	349137	834	834	-	Protein Gene	estExt_Genewise1Plus2.C_2_t10226:1-834	97657	IGV
estExt_Genemark12.C_2_t10129	94.5688	95.1465	43.3431	48.0223	48.6049	59.7976	1725	1508	730	781	903	1062	estExt_Genemark12.C_2_t10129	virtual_chr4	350071	567	567	-	Protein Gene	estExt_Genemark12.C_2_t10129:1-567	92481	IGV
fgenesh1_kg.2_#_66_#_isotig00702	42.545	41.8175	30.6329	44.6383	47.3278	46.8504	4323	3692	2874	4044	4898	4635	fgenesh1_kg.2_#_66_#_isotig00702	virtual_chr4	350738	2706	2706	+	Protein Gene	fgenesh1_kg.2_#_66_#_isotig00702:1-2706	15554	IGV
estExt_Genemark12.C_2_t10131	135.53	131.92	90.115	182.384	191.845	202.394	2282	1930	1401	2738	3290	3318	estExt_Genemark12.C_2_t10131	virtual_chr4	353544	531	531	-	Protein Gene	estExt_Genemark12.C_2_t10131:1-531	92483	IGV
fgenesh1_kg.2_#_67_#_isotig04021	1519.43	1164.54	1748.02	1502.77	1373.72	1546.41	47436	31590	50389	41830	43681	47006	fgenesh1_kg.2_#_67_#_isotig04021	virtual_chr4	354175	900	900	-	Protein Gene	fgenesh1_kg.2_#_67_#_isotig04021:1-900	15555	IGV
fgenesh1_kg.2_#_68_#_isotig02063	836.928	611.535	1035.11	347.456	389.264	404.419	30728	19509	35091	11374	14556.5	14457	fgenesh1_kg.2_#_68_#_isotig02063	virtual_chr4	355175	1041	1041	+	Protein Gene	fgenesh1_kg.2_#_68_#_isotig02063:1-1041	15556	IGV
estExt_Genemark12.C_2_t10134	166.437	134.135	167.803	444.224	530.635	456.929	3503	2453	3261	8336	11375	9363.5	estExt_Genemark12.C_2_t10134	virtual_chr4	356316	639	639	-	Protein Gene	estExt_Genemark12.C_2_t10134:1-639	92486	IGV
fgenesh1_kg.2_#_69_#_isotig03029	104.881	80.9366	64.2107	185.233	190.972	169.623	1815	1217	1026	2858	3366	2858	fgenesh1_kg.2_#_69_#_isotig03029	virtual_chr4	357055	543	543	+	Protein Gene	fgenesh1_kg.2_#_69_#_isotig03029:1-543	15557	IGV
estExt_Genewise1Plus2.C_2_t10234	76.2395	72.485	61.8064	80.5885	72.8248	94.1077	2398	1981	1795	2260	2333	2882	estExt_Genewise1Plus2.C_2_t10234	virtual_chr4	357698	906	906	+	Protein Gene	estExt_Genewise1Plus2.C_2_t10234:1-906	97665	IGV
estExt_fgenesh1_pg2.C_2_t10128	122.988	148.033	197.877	109.928	108.921	133.205	2531	2647	3760	2017	2283	2669	estExt_fgenesh1_pg2.C_2_t10128	virtual_chr4	358704	627	627	+	Protein Gene	estExt_fgenesh1_pg2.C_2_t10128:1-627	75152	IGV
fgenesh1_kg.2_#_70_#_isotig03465	387.184	373.653	236.982	244.419	242.803	276.372	15619	13097	8827	8791	9976	10855	fgenesh1_kg.2_#_70_#_isotig03465	virtual_chr4	359431	1134	1134	-	Protein Gene	fgenesh1_kg.2_#_70_#_isotig03465:1-1134	15558	IGV
estExt_fgenesh1_pm2.C_2_t10091	244.28	267.761	328.768	211.307	212.449	266.926	5884	5604	7312	4538	5212	6260	estExt_fgenesh1_pm2.C_2_t10091	virtual_chr4	360665	752	717	+	Protein Gene	estExt_fgenesh1_pm2.C_2_t10091:1-752	81468	IGV
estExt_Genewise1Plus2.C_2_t10239	59.0151	54.2854	30.0228	29.6365	28.2846	34.1747	7004	5598	3290	3136	3419	3949	estExt_Genewise1Plus2.C_2_t10239	virtual_chr4	361517	3144	3144	-	Protein Gene	estExt_Genewise1Plus2.C_2_t10239:1-3144	97670	IGV
estExt_Genemark12.C_2_t10141	5.9391	10.0554	4.23095	5.4178	6.27173	12.4709	225	331	148	183	242	460	estExt_Genemark12.C_2_t10141	virtual_chr4	364761	1071	1071	+	Protein Gene	estExt_Genemark12.C_2_t10141:1-1071	92493	IGV
fgenesh1_kg.2_#_72_#_isotig02006	47.774	37.611	45.913	38.7816	33.9489	29.5799	1687	1154	1497	1221	1221	1017	fgenesh1_kg.2_#_72_#_isotig02006	virtual_chr4	365932	1005	1005	-	Protein Gene	fgenesh1_kg.2_#_72_#_isotig02006:1-1005	15560	IGV
fgenesh1_kg.2_#_73_#_isotig04298	69.5327	78.2221	63.7276	198.869	181.715	193.337	2309	2257	1954	5888	6146	6251	fgenesh1_kg.2_#_73_#_isotig04298	virtual_chr4	367037	951	951	-	Protein Gene	fgenesh1_kg.2_#_73_#_isotig04298:1-951	15561	IGV
fgenesh1_kg.2_#_74_#_isotig01560	7.06874	8.53707	9.51438	9.03752	8.71103	12.6379	243	255	302	277	305	423	fgenesh1_kg.2_#_74_#_isotig01560	virtual_chr4	368088	981	981	-	Protein Gene	fgenesh1_kg.2_#_74_#_isotig01560:1-981	15562	IGV
estExt_Genemark12.C_2_t10144	613.774	424.858	448.447	425.719	372.826	420.75	23109	13899	15590	14291	14297	15424	estExt_Genemark12.C_2_t10144	virtual_chr4	369169	1065	1065	-	Protein Gene	estExt_Genemark12.C_2_t10144:1-1065	92496	IGV
estExt_fgenesh1_pg2.C_2_t10135	104.537	125.714	101.506	75.47	76.968	65.9087	5366	5607	4811	3454	4024	3294	estExt_fgenesh1_pg2.C_2_t10135	virtual_chr4	370334	1416	1416	+	Protein Gene	estExt_fgenesh1_pg2.C_2_t10135:1-1416	75159	IGV
estExt_Genewise1Plus2.C_2_t10253	111.256	75.5564	112.571	137.116	125.698	125.911	6860	4048	6409	7538	7894	7559	estExt_Genewise1Plus2.C_2_t10253	virtual_chr4	371850	1681	1681	+	Protein Gene	estExt_Genewise1Plus2.C_2_t10253:1-1681	97684	IGV
e_gw1.2.279.1	63.3929	45.7637	63.8815	32.4354	29.086	37.1275	1438	902	1338	656	672	820	e_gw1.2.279.1	virtual_chr4	373631	681	681	-	Protein Gene	e_gw1.2.279.1:1-681	46930	IGV
estExt_fgenesh1_pg2.C_2_t10137	72.7427	59.3145	60.1185	39.195	36.1348	41.8465	2271	1609	1733	1091	1149	1272	estExt_fgenesh1_pg2.C_2_t10137	virtual_chr4	374412	900	900	+	Protein Gene	estExt_fgenesh1_pg2.C_2_t10137:1-900	75161	IGV
fgenesh1_kg.2_#_75_#_isotig04698	40.8199	34.5294	46.6121	60.2492	54.33	70.1281	883	649	931	1162	1197	1477	fgenesh1_kg.2_#_75_#_isotig04698	virtual_chr4	375412	654	654	+	Protein Gene	fgenesh1_kg.2_#_75_#_isotig04698:1-654	15563	IGV
estExt_Genewise1Plus2.C_2_t10257	91.9669	89.2232	67.4084	55.769	53.9694	48.3262	12431	10479	8413	6721	7430	6360	estExt_Genewise1Plus2.C_2_t10257	virtual_chr4	376166	3666	3567	-	Protein Gene	estExt_Genewise1Plus2.C_2_t10257:1-3666	97685	IGV
estExt_Genewise12.C_2_t10260	198.922	245.101	301.007	165.615	167.48	141.203	11118	11903	15534	8253	9534	7684	estExt_Genewise12.C_2_t10260	virtual_chr5	1	1533	1533	-	Protein Gene	estExt_Genewise12.C_2_t10260:1-1533	85460	IGV
estExt_fgenesh1_pg2.C_2_t10142	99.6438	67.3038	70.7908	67.6722	63.4378	77.7754	4241	2489	2782	2568	2750	3223	estExt_fgenesh1_pg2.C_2_t10142	virtual_chr5	1634	1191	1191	-	Protein Gene	estExt_fgenesh1_pg2.C_2_t10142:1-1191	75166	IGV
fgenesh1_pg.2_#_140	47.0923	48.6273	28.3783	24.8172	21.1172	15.9604	1294	1161	720	608	591	427	fgenesh1_pg.2_#_140	virtual_chr5	2925	804	804	-	Protein Gene	fgenesh1_pg.2_#_140:1-804	11570	IGV
fgenesh1_pg.2_#_141	53.9758	48.0404	52.8752	103.227	103.042	106.278	953	737	862	1625	1853	1827	fgenesh1_pg.2_#_141	virtual_chr5	3829	552	552	-	Protein Gene	fgenesh1_pg.2_#_141:1-552	11571	IGV
estExt_Genemark12.C_2_t10154	456.009	389.133	242.951	259.132	236.036	280.643	10664	7907	5246	5403	5622	6390	estExt_Genemark12.C_2_t10154	virtual_chr5	4481	734	699	-	Protein Gene	estExt_Genemark12.C_2_t10154:1-734	92506	IGV
estExt_Genemark12.C_2_t10155	194.61	168.367	80.5628	171.123	170.55	154.845	7532	5662	2879	5905	6723	5835	estExt_Genemark12.C_2_t10155	virtual_chr5	5315	1092	1092	+	Protein Gene	estExt_Genemark12.C_2_t10155:1-1092	92507	IGV
fgenesh1_kg.2_#_79_#_isotig00997	3870.04	3896.19	5455.54	501.909	602.777	679.396	232592	203464	302747	26895	36898	39756	fgenesh1_kg.2_#_79_#_isotig00997	virtual_chr5	6507	1641	1641	-	Protein Gene	fgenesh1_kg.2_#_79_#_isotig00997:1-1641	15567	IGV
fgenesh1_pg.2_#_145	125.9	146.884	146.149	87.8974	89.9433	91.5122	3062	3104	3282	1906	2228	2167	fgenesh1_pg.2_#_145	virtual_chr5	8248	723	723	-	Protein Gene	fgenesh1_pg.2_#_145:1-723	11575	IGV
gm1.976_g	57.7038	51.5625	42.7857	42.0747	42.6284	46.9385	2375	1844	1626	1544	1787	1881	gm1.976_g	virtual_chr5	9071	1155	1155	+	Protein Gene	gm1.976_g:1-1155	6718	IGV
estExt_Genewise1Plus2.C_2_t10271	58.6275	56.2869	47.7171	56.865	49.8021	42.6712	4970	4146	3735	4298	4300	3522	estExt_Genewise1Plus2.C_2_t10271	virtual_chr5	10326	2274	2274	-	Protein Gene	estExt_Genewise1Plus2.C_2_t10271:1-2274	97699	IGV
estExt_fgenesh1_pg2.C_2_t10147	22.477	23.1948	21.3553	34.0041	35.8257	39.4452	1548	1388	1358	2088	2513	2645	estExt_fgenesh1_pg2.C_2_t10147	virtual_chr5	12700	1885	1866	+	Protein Gene	estExt_fgenesh1_pg2.C_2_t10147:1-1885	75171	IGV
fgenesh1_kg.2_#_80_#_isotig03010	27.8584	28.268	23.7176	240.076	402.846	150.698	2417	2131	1900	18571	35598	12730	fgenesh1_kg.2_#_80_#_isotig03010	virtual_chr5	14685	2325	2325	-	Protein Gene	fgenesh1_kg.2_#_80_#_isotig03010:1-2325	15568	IGV
fgenesh1_pg.2_#_149	68.4192	65.7126	63.1611	90.3497	89.3275	112.35	840	701	716	989	1117	1343	fgenesh1_pg.2_#_149	virtual_chr5	17110	450	414	-	Protein Gene	fgenesh1_pg.2_#_149:1-450	11579	IGV
fgenesh1_kg.2_#_81_#_isotig01480	33.088	41.9913	35.2031	49.5456	42.6471	55.7875	1928	2126	1894	2574	2531	3165	fgenesh1_kg.2_#_81_#_isotig01480	virtual_chr5	17660	1594	1594	+	Protein Gene	fgenesh1_kg.2_#_81_#_isotig01480:1-1594	15569	IGV
estExt_Genemark12.C_2_t10163	25.1343	25.5364	7.35842	1234.88	1317.14	1305.86	529	467	143	23173	28235	26760	estExt_Genemark12.C_2_t10163	virtual_chr5	19354	639	639	-	Protein Gene	estExt_Genemark12.C_2_t10163:1-639	92513	IGV
gw1.2.1002.1	36.9289	33.5257	35.4347	57.8838	48.9173	49.6404	2254	1778	1997	3150	3041	2950	gw1.2.1002.1	virtual_chr5	20093	1665	1665	+	Protein Gene	gw1.2.1002.1:1-1665	41575	IGV
fgenesh1_kg.2_#_82_#_isotig00127	3252.26	3788.47	2151.36	1481.16	1252.81	1529.68	87464	88527	53422	35515	34316	40054	fgenesh1_kg.2_#_82_#_isotig00127	virtual_chr5	21858	789	789	+	Protein Gene	fgenesh1_kg.2_#_82_#_isotig00127:1-789	15570	IGV
e_gw1.2.108.1	127.485	128.921	121.146	148.813	132.466	180.397	3190	2803	2799	3320	3376	4395	e_gw1.2.108.1	virtual_chr5	22747	741	741	-	Protein Gene	e_gw1.2.108.1:1-741	46566	IGV
fgenesh1_pm.2_#_109	358.453	320.441	227.086	124.896	141.152	156.782	18316	14227	10714	5690	7346	7800	fgenesh1_pm.2_#_109	virtual_chr5	23588	1410	1410	+	Protein Gene	fgenesh1_pm.2_#_109:1-1410	23163	IGV
estExt_Genewise1Plus2.C_2_t10290	73.5625	77.616	56.2918	64.9506	61.1019	90.1719	2331	2137	1647	1835	1972	2782	estExt_Genewise1Plus2.C_2_t10290	virtual_chr5	25098	912	912	-	Protein Gene	estExt_Genewise1Plus2.C_2_t10290:1-912	97718	IGV
fgenesh1_pg.2_#_157	31.1483	29.5433	20.2463	37.3962	39.224	36.4711	2371	1954	1423	2538	3041	2703	fgenesh1_pg.2_#_157	virtual_chr5	26110	2052	2052	+	Protein Gene	fgenesh1_pg.2_#_157:1-2052	11587	IGV
estExt_Genemark12.C_2_t10170	25.7164	23.1319	15.7379	21.1194	20.3277	19.3448	5187	4054	2931	3798	4176	3799	estExt_Genemark12.C_2_t10170	virtual_chr5	28262	5451	5274	-	Protein Gene	estExt_Genemark12.C_2_t10170:1-5451	92520	IGV
fgenesh1_kg.2_#_87_#_isotig02468	367.281	335.924	263.116	315.912	250.068	300.034	19626	15597	12982	15051	13610	15610	fgenesh1_kg.2_#_87_#_isotig02468	virtual_chr5	33813	1470	1470	+	Protein Gene	fgenesh1_kg.2_#_87_#_isotig02468:1-1470	15575	IGV
estExt_Genemark12.C_2_t10172	139.314	137.415	114.985	56.4692	54.4051	69.1298	12543	10750	9559	4533	4989	6060	estExt_Genemark12.C_2_t10172	virtual_chr5	35383	2646	2409	+	Protein Gene	estExt_Genemark12.C_2_t10172:1-2646	92522	IGV
fgenesh1_kg.2_#_88_#_isotig02497	0.287287	0.534102	0.550475	9.71609	7.48557	8.32987	13	21	23	392	345	367	fgenesh1_kg.2_#_88_#_isotig02497	virtual_chr5	38129	1260	1260	-	Protein Gene	fgenesh1_kg.2_#_88_#_isotig02497:1-1260	15576	IGV
fgenesh1_kg.2_#_89_#_isotig02049	0.496987	0.428982	0.336405	0.975475	1.0979	1.65893	8	6	5	14	18	26	fgenesh1_kg.2_#_89_#_isotig02049	virtual_chr5	39489	512	512	-	Protein Gene	fgenesh1_kg.2_#_89_#_isotig02049:1-512	15577	IGV
fgenesh1_kg.2_#_90_#_isotig02379	16.8776	21.635	20.0621	10.1573	11.0472	13.5293	123	137	135	66	82	96	fgenesh1_kg.2_#_90_#_isotig02379	virtual_chr5	40101	286	286	-	Protein Gene	fgenesh1_kg.2_#_90_#_isotig02379:1-286	15578	IGV
estExt_fgenesh1_pg2.C_2_t10163	49.0642	45.4944	32.9887	39.4901	39.9508	41.2234	2748	2214	1706	1972	2279	2248	estExt_fgenesh1_pg2.C_2_t10163	virtual_chr5	40487	1536	1536	+	Protein Gene	estExt_fgenesh1_pg2.C_2_t10163:1-1536	75186	IGV
fgenesh1_kg.2_#_91_#_isotig04999	103.146	88.5848	99.2196	97.0118	79.4523	100.082	1592	1188	1414	1335	1249	1504	fgenesh1_kg.2_#_91_#_isotig04999	virtual_chr5	42123	495	495	-	Protein Gene	fgenesh1_kg.2_#_91_#_isotig04999:1-495	15579	IGV
estExt_Genewise12.C_2_t10306	109.066	109.692	64.1691	100.768	83.0177	147.154	1237	1081	672	1019	959	1625	estExt_Genewise12.C_2_t10306	virtual_chr5	42718	390	390	+	Protein Gene	estExt_Genewise12.C_2_t10306:1-390	85506	IGV
estExt_Genemark12.C_2_t10179	182.09	188.985	170.609	126.554	118.476	126.557	9134	8237	7902	5660	6053	6181	estExt_Genemark12.C_2_t10179	virtual_chr5	43208	1386	1386	-	Protein Gene	estExt_Genemark12.C_2_t10179:1-1386	92529	IGV
estExt_Genewise1Plus2.C_2_t10313	63.1348	66.7735	64.6303	72.1547	76.2751	69.9371	5640	5183	5331	5747	6940	6083	estExt_Genewise1Plus2.C_2_t10313	virtual_chr5	44694	2391	2391	+	Protein Gene	estExt_Genewise1Plus2.C_2_t10313:1-2391	97741	IGV
fgenesh1_kg.2_#_92_#_isotig03139	184.667	160.6	165.845	247.151	224.704	226.085	15957	12058	13232	19041	19776	19021	fgenesh1_kg.2_#_92_#_isotig03139	virtual_chr5	47185	2316	2316	-	Protein Gene	fgenesh1_kg.2_#_92_#_isotig03139:1-2316	15580	IGV
estExt_Genemark12.C_2_t10182	96.5566	131.388	210.318	269.054	105.66	143.957	3658	4325	7357	9088	4077	5310	estExt_Genemark12.C_2_t10182	virtual_chr5	49601	1123	1071	+	Protein Gene	estExt_Genemark12.C_2_t10182:1-1123	92532	IGV
estExt_fgenesh1_pg2.C_2_t10170	61.4125	59.1291	57.8982	53.8365	57.9414	62.8481	1946	1628	1694	1521	1870	1939	estExt_fgenesh1_pg2.C_2_t10170	virtual_chr5	50824	912	912	-	Protein Gene	estExt_fgenesh1_pg2.C_2_t10170:1-912	75193	IGV
fgenesh1_kg.2_#_93_#_isotig04727	88.1545	98.6472	98.9669	142.05	135.662	145.532	4154	4039	4306	5968	6511	6677	fgenesh1_kg.2_#_93_#_isotig04727	virtual_chr5	51836	1308	1308	-	Protein Gene	fgenesh1_kg.2_#_93_#_isotig04727:1-1308	15581	IGV
e_gw1.2.266.1	470.596	530.166	538.19	369.026	350.45	382.421	19369	18960	20453	13542	14691	15325	e_gw1.2.266.1	virtual_chr5	53244	1155	1155	-	Protein Gene	e_gw1.2.266.1:1-1155	47169	IGV
estExt_Genewise1Plus2.C_2_t10324	38.2737	30.7464	18.9832	725.396	750.854	658.265	904	631	414	15276	18063	15138	estExt_Genewise1Plus2.C_2_t10324	virtual_chr5	54499	705	705	+	Protein Gene	estExt_Genewise1Plus2.C_2_t10324:1-705	97752	IGV
estExt_Genemark12.C_2_t10186	53.8412	45.4823	35.8881	99.7585	84.9462	81.0733	2109	1548	1298	3484	3389	3092	estExt_Genemark12.C_2_t10186	virtual_chr5	55304	1104	1104	-	Protein Gene	estExt_Genemark12.C_2_t10186:1-1104	92536	IGV
fgenesh1_kg.2_#_95_#_isotig00583	2424.45	2459	3031.84	1827.94	1534.84	1852.38	34585	30479	39934	23249	22300	25728	fgenesh1_kg.2_#_95_#_isotig00583	virtual_chr5	56508	465	465	-	Protein Gene	fgenesh1_kg.2_#_95_#_isotig00583:1-465	15583	IGV
fgenesh1_kg.2_#_97_#_isotig02850	2443.11	3159.71	1618.54	1216.6	901.446	1256.12	25138	28249	15377	11161	9447	12584	fgenesh1_kg.2_#_97_#_isotig02850	virtual_chr5	57073	363	363	+	Protein Gene	fgenesh1_kg.2_#_97_#_isotig02850:1-363	15585	IGV
fgenesh1_kg.2_#_99_#_isotig00604	86.5871	91.3804	74.0118	137.983	140.973	150.748	4313	3955	3404	6128	7152	7311	fgenesh1_kg.2_#_99_#_isotig00604	virtual_chr5	57536	1377	1377	+	Protein Gene	fgenesh1_kg.2_#_99_#_isotig00604:1-1377	15587	IGV
estExt_Genemark12.C_2_t10190	1844.53	1838.47	2291.96	1660.89	1435.96	1878.37	21783	18865	24992	17488	17272	21598	estExt_Genemark12.C_2_t10190	virtual_chr5	59013	402	402	-	Protein Gene	estExt_Genemark12.C_2_t10190:1-402	92540	IGV
estExt_Genemark12.C_2_t10191	155.148	111.526	113.381	189.187	144.254	161.082	7075	4419	4774	7692	6700	7152	estExt_Genemark12.C_2_t10191	virtual_chr5	59515	1269	1269	-	Protein Gene	estExt_Genemark12.C_2_t10191:1-1269	92541	IGV
fgenesh1_kg.2_#_100_#_isotig03288	1505.66	1496.21	961.216	884.844	897.546	919.073	75703	65365	44624	39666	45963	44992	fgenesh1_kg.2_#_100_#_isotig03288	virtual_chr5	60884	1389	1389	+	Protein Gene	fgenesh1_kg.2_#_100_#_isotig03288:1-1389	15588	IGV
e_gw1.2.818.1	39.5576	39.0736	38.3366	55.5824	56.0383	66.1838	1531	1314	1370	1918	2209	2494	e_gw1.2.818.1	virtual_chr5	62373	1092	1092	+	Protein Gene	e_gw1.2.818.1:1-1092	46982	IGV
fgenesh1_kg.2_#_101_#_isotig02137	94.5923	222.316	120.4	174.988	203.988	191.005	10065	20554	11829	16601	22107	19788	fgenesh1_kg.2_#_101_#_isotig02137	virtual_chr5	63565	2829	2829	+	Protein Gene	fgenesh1_kg.2_#_101_#_isotig02137:1-2829	15589	IGV
fgenesh1_pm.2_#_125	3.51013	6.36095	1.28119	651.832	645.302	515.138	181	285	61	29968	33891	25863	fgenesh1_pm.2_#_125	virtual_chr5	66494	1878	1422	-	Protein Gene	fgenesh1_pm.2_#_125:1-1878	23179	IGV
estExt_fgenesh1_pm2.C_2_t10128	68.3848	59.1146	38.5992	83.1761	80.8611	73.4002	4062	3051	2117	4405	4892	4245	estExt_fgenesh1_pm2.C_2_t10128	virtual_chr5	68472	1623	1623	-	Protein Gene	estExt_fgenesh1_pm2.C_2_t10128:1-1623	81505	IGV
fgenesh1_kg.2_#_102_#_isotig04288	11.2143	11.1464	10.4431	21.0107	21.6455	20.5053	264	228	227	441	519	470	fgenesh1_kg.2_#_102_#_isotig04288	virtual_chr5	70195	703	703	+	Protein Gene	fgenesh1_kg.2_#_102_#_isotig04288:1-703	15590	IGV
estExt_Genemark12.C_2_t10199	63.4226	50.578	49.8654	136.38	123.376	174.285	2996	2076	2175	5744	5936	8016	estExt_Genemark12.C_2_t10199	virtual_chr5	70998	1311	1311	+	Protein Gene	estExt_Genemark12.C_2_t10199:1-1311	92549	IGV
fgenesh1_kg.2_#_103_#_isotig02909	0	0	0	0	0	0.43945	0	0	0	0	0	1	fgenesh1_kg.2_#_103_#_isotig02909	virtual_chr5	72409	159	159	+	Protein Gene	fgenesh1_kg.2_#_103_#_isotig02909:1-159	15591	IGV
fgenesh1_kg.2_#_104_#_isotig02492	124.619	306.232	120.523	491.241	573.284	498.542	4794	10236	4281	16849	22462	18673	fgenesh1_kg.2_#_104_#_isotig02492	virtual_chr5	72668	1086	1086	+	Protein Gene	fgenesh1_kg.2_#_104_#_isotig02492:1-1086	15592	IGV
estExt_fgenesh1_pm2.C_2_t10133	47.4164	43.2217	21.2246	51.029	46.2297	47.7559	6448	5107	2665	6187	6403	6323	estExt_fgenesh1_pm2.C_2_t10133	virtual_chr5	73854	3622	3588	+	Protein Gene	estExt_fgenesh1_pm2.C_2_t10133:1-3622	81510	IGV
estExt_fgenesh1_pg2.C_2_t10190	41.8412	40.611	25.7085	51.6743	53.8633	46.6972	3728	3144	2115	4105	4888	4051	estExt_fgenesh1_pg2.C_2_t10190	virtual_chr5	77576	2385	2385	-	Protein Gene	estExt_fgenesh1_pg2.C_2_t10190:1-2385	75213	IGV
fgenesh1_kg.2_#_105_#_isotig01097	63.2366	59.5842	77.7987	66.3737	67.5351	75.3807	2758	2258	3133	2581	3000	3201	fgenesh1_kg.2_#_105_#_isotig01097	virtual_chr5	80061	1218	1218	-	Protein Gene	fgenesh1_kg.2_#_105_#_isotig01097:1-1218	15593	IGV
fgenesh1_kg.2_#_106_#_isotig03743	161.379	172.009	183.759	120.89	112.594	128.031	6227	5767	6547	4159	4425	4810	fgenesh1_kg.2_#_106_#_isotig03743	virtual_chr5	81379	1089	1089	+	Protein Gene	fgenesh1_kg.2_#_106_#_isotig03743:1-1089	15594	IGV
estExt_Genemark12.C_2_t10205	70.4511	58.346	52.5247	83.6612	78.5727	70.5953	4679	3367	3221	4954	5315	4565	estExt_Genemark12.C_2_t10205	virtual_chr5	82568	1803	1803	+	Protein Gene	estExt_Genemark12.C_2_t10205:1-1803	92555	IGV
e_gw1.2.243.1	137.603	135.653	90.2466	128.82	138.369	141.203	7900	6767	4784	6594	8091	7893	e_gw1.2.243.1	virtual_chr5	84471	1572	1572	+	Protein Gene	e_gw1.2.243.1:1-1572	46474	IGV
fgenesh1_pg.2_#_196	67.7119	80.5318	62.8464	107.655	104.718	97.6386	958	990	821	1358	1509	1345	fgenesh1_pg.2_#_196	virtual_chr5	86143	462	462	-	Protein Gene	fgenesh1_pg.2_#_196:1-462	11626	IGV
fgenesh1_kg.2_#_107_#_isotig02582	29.3794	30.5315	31.0531	40.0334	38.3526	34.5787	1247	1126	1217	1515	1658	1429	fgenesh1_kg.2_#_107_#_isotig02582	virtual_chr5	86705	1188	1188	+	Protein Gene	fgenesh1_kg.2_#_107_#_isotig02582:1-1188	15595	IGV
fgenesh1_kg.2_#_108_#_isotig02065	43.0165	43.0749	46.1177	61.8273	60.6455	55.5058	6242	5431	6179	7999	8963	7842	fgenesh1_kg.2_#_108_#_isotig02065	virtual_chr5	87993	3822	3822	-	Protein Gene	fgenesh1_kg.2_#_108_#_isotig02065:1-3822	15596	IGV
estExt_fgenesh1_pm2.C_2_t10137	29.8892	22.9664	11.6848	29.17	29.4105	32.0947	1363	910	492	1186	1366	1425	estExt_fgenesh1_pm2.C_2_t10137	virtual_chr5	91915	1308	1269	+	Protein Gene	estExt_fgenesh1_pm2.C_2_t10137:1-1308	81514	IGV
gm1.1029_g	5.82371	6.09312	5.55741	101.334	96.304	118.561	286	260	252	4437	4817	5669	gm1.1029_g	virtual_chr5	93323	1359	1359	-	Protein Gene	gm1.1029_g:1-1359	6771	IGV
fgenesh1_pg.2_#_201	31.8694	31.2792	29.5471	32.5642	32.7048	28.3402	2765	2358	2367	2519	2890	2394	fgenesh1_pg.2_#_201	virtual_chr5	94782	2325	2325	-	Protein Gene	fgenesh1_pg.2_#_201:1-2325	11631	IGV
estExt_Genewise1Plus2.C_2_t10355	30.6564	32.8336	28.0174	41.2797	37.6397	41.2752	1441	1341	1216	1730	1802	1889	estExt_Genewise1Plus2.C_2_t10355	virtual_chr5	97207	1305	1305	+	Protein Gene	estExt_Genewise1Plus2.C_2_t10355:1-1305	97783	IGV
fgenesh1_kg.2_#_110_#_isotig02544	260.695	194.61	222.513	71.6608	74.7615	82.5473	10425	6762	8216	2555	3045	3214	fgenesh1_kg.2_#_110_#_isotig02544	virtual_chr5	98612	1125	1125	-	Protein Gene	fgenesh1_kg.2_#_110_#_isotig02544:1-1125	15598	IGV
fgenesh1_kg.2_#_111_#_isotig04296	109.774	89.8533	117.941	44.9766	44.6713	53.5227	2888	2054	2865	1055	1197	1371	fgenesh1_kg.2_#_111_#_isotig04296	virtual_chr5	99837	774	774	-	Protein Gene	fgenesh1_kg.2_#_111_#_isotig04296:1-774	15599	IGV
estExt_Genewise1Plus2.C_2_t10363	37.3928	34.3629	39.1712	76.9486	78.9379	75.1461	1985	1585	1920	3642	4268	3884	estExt_Genewise1Plus2.C_2_t10363	virtual_chr5	100711	1503	1461	-	Protein Gene	estExt_Genewise1Plus2.C_2_t10363:1-1503	97791	IGV
estExt_Genewise12.C_2_t10366	52.2043	50.6869	33.1516	40.5534	44.2429	42.0709	2814	2374	1650	1949	2429	2208	estExt_Genewise12.C_2_t10366	virtual_chr5	102314	1482	1482	+	Protein Gene	estExt_Genewise12.C_2_t10366:1-1482	85566	IGV
fgenesh1_kg.2_#_113_#_isotig00814	94.285	95.2912	131.761	137.582	136.861	118.797	2249	1975	2902	2926	3325	2759	fgenesh1_kg.2_#_113_#_isotig00814	virtual_chr5	103896	711	711	+	Protein Gene	fgenesh1_kg.2_#_113_#_isotig00814:1-711	15601	IGV
estExt_fgenesh1_pg2.C_2_t10207	534.073	588.299	1188.13	1071.84	1005.9	1514	6494.5	6216	13340.5	11621	12458.5	17925.5	estExt_fgenesh1_pg2.C_2_t10207	virtual_chr5	104707	411	411	-	Protein Gene	estExt_fgenesh1_pg2.C_2_t10207:1-411	75228	IGV
estExt_fgenesh1_pm2.C_2_t10144	664.834	808.402	1549.39	1425.4	1225.19	1888.89	5519	5831	11876	10550	10359	15267	estExt_fgenesh1_pm2.C_2_t10144	virtual_chr5	105218	312	312	+	Protein Gene	estExt_fgenesh1_pm2.C_2_t10144:1-312	81520	IGV
gm1.1037_g	18.9424	8.29721	6.88938	9.75074	10.1318	16.624	268	102	90	123	146	229	gm1.1037_g	virtual_chr5	105630	462	462	+	Protein Gene	gm1.1037_g:1-462	6779	IGV
estExt_fgenesh1_pg2.C_2_t10210	1.63768	1.93713	1.5273	692.651	941.141	514.204	72	74	62	27151	42143	22011	estExt_fgenesh1_pg2.C_2_t10210	virtual_chr5	106192	1227	1227	-	Protein Gene	estExt_fgenesh1_pg2.C_2_t10210:1-1227	75230	IGV
estExt_Genemark12.C_2_t10221	62.338	69.6052	75.0758	101.689	103.526	106.036	3455	3352	3842	5025	5844	5722	estExt_Genemark12.C_2_t10221	virtual_chr5	107519	1521	1521	-	Protein Gene	estExt_Genemark12.C_2_t10221:1-1521	92568	IGV
fgenesh1_pm.2_#_146	13.3878	17.609	17.8994	358.027	395.644	479.737	371	424	458	8846	11167	12944	fgenesh1_pm.2_#_146	virtual_chr5	109140	810	810	+	Protein Gene	fgenesh1_pm.2_#_146:1-810	23200	IGV
gm1.1040_g	48.8904	54.4483	56.2588	76.4222	75.3648	86.3231	2784	2694	2958	3880	4371	4786	gm1.1040_g	virtual_chr5	110050	1560	1560	+	Protein Gene	gm1.1040_g:1-1560	6782	IGV
fgenesh1_pg.2_#_215	15073.1	17996.2	22891.1	1774.46	2232.01	2495.66	380691	394928	533825	39958	57416	61370	fgenesh1_pg.2_#_215	virtual_chr5	111710	747	747	+	Protein Gene	fgenesh1_pg.2_#_215:1-747	11645	IGV
fgenesh1_kg.2_#_116_#_isotig00027	54.7469	46.4944	83.5689	93.4868	122.87	62.9593	5422	4001	7642	8255	12394	6071	fgenesh1_kg.2_#_116_#_isotig00027	virtual_chr5	112557	2640	2640	+	Protein Gene	fgenesh1_kg.2_#_116_#_isotig00027:1-2640	15604	IGV
fgenesh1_kg.2_#_119_#_isotig00029	1867.21	2186.05	1908.85	1555.62	1447.97	1862.22	18994	19322	17929	14109	15002	18444	fgenesh1_kg.2_#_119_#_isotig00029	virtual_chr5	115297	360	360	+	Protein Gene	fgenesh1_kg.2_#_119_#_isotig00029:1-360	15607	IGV
estExt_Genewise12.C_2_t10393	19.5542	16.5834	22.9952	20.7529	19.6398	18.3511	2307	1700	2505	2183	2360	2108	estExt_Genewise12.C_2_t10393	virtual_chr5	115757	4621	3126	+	Protein Gene	estExt_Genewise12.C_2_t10393:1-4621	85593	IGV
fgenesh1_kg.2_#_122_#_isotig04953	438.858	474.479	319.083	210.381	216.84	238.117	13701	12871	9198	5856	6895	7238	fgenesh1_kg.2_#_122_#_isotig04953	virtual_chr5	120478	900	900	+	Protein Gene	fgenesh1_kg.2_#_122_#_isotig04953:1-900	15610	IGV
fgenesh1_kg.2_#_123_#_isotig02290	183.129	155.497	90.3716	82.0614	80.5405	82.7613	4668	3444	2127	1865	2091	2054	fgenesh1_kg.2_#_123_#_isotig02290	virtual_chr5	121478	753	753	+	Protein Gene	fgenesh1_kg.2_#_123_#_isotig02290:1-753	15611	IGV
estExt_fgenesh1_pg2.C_2_t10220	53.5171	57.0212	56.202	33.5238	33.5163	31.1304	3692	3418	3580	2062	2355	2091	estExt_fgenesh1_pg2.C_2_t10220	virtual_chr5	122331	1869	1869	+	Protein Gene	estExt_fgenesh1_pg2.C_2_t10220:1-1869	75240	IGV
fgenesh1_kg.2_#_124_#_isotig04730	320.561	289.203	312.904	105.796	108.418	128.295	12744	9990	11486	3750	4390	4966	fgenesh1_kg.2_#_124_#_isotig04730	virtual_chr5	124300	1119	1119	+	Protein Gene	fgenesh1_kg.2_#_124_#_isotig04730:1-1119	15612	IGV
e_gw1.2.98.1	69.153	59.5999	37.2009	44.273	45.6247	49.4516	3954	2961	1964	2257	2657	2753	e_gw1.2.98.1	virtual_chr5	125519	1698	1566	+	Protein Gene	e_gw1.2.98.1:1-1698	46265	IGV
fgenesh1_kg.2_#_125_#_isotig02023	28.7493	25.4999	13.3231	21.1917	21.0533	14.7987	846	652	362	556	631	424	fgenesh1_kg.2_#_125_#_isotig02023	virtual_chr5	127317	854	854	-	Protein Gene	fgenesh1_kg.2_#_125_#_isotig02023:1-854	15613	IGV
gw1.2.1239.1	106.65	111.861	78.5797	84.0481	77.3646	76.3005	4614	4205	3139	3242	3409	3214	gw1.2.1239.1	virtual_chr5	128271	1209	1209	-	Protein Gene	gw1.2.1239.1:1-1209	42952	IGV
estExt_Genemark12.C_2_t10235	139.507	131.752	106.082	89.442	87.4473	114.279	7993	6559	5612	4569	5103	6375	estExt_Genemark12.C_2_t10235	virtual_chr5	129580	1569	1569	-	Protein Gene	estExt_Genemark12.C_2_t10235:1-1569	92582	IGV
fgenesh1_kg.2_#_127_#_isotig01265	839.91	885.222	657.339	872.276	834.319	1110.03	9035	8274	6529	8366	9141	11626	fgenesh1_kg.2_#_127_#_isotig01265	virtual_chr5	131249	432	375	-	Protein Gene	fgenesh1_kg.2_#_127_#_isotig01265:1-432	15615	IGV
estExt_Genewise1Plus2.C_2_t10409	44.5224	45.5227	53.3948	43.729	45.0714	43.79	708	629	784	620	730	678	estExt_Genewise1Plus2.C_2_t10409	virtual_chr5	131781	507	507	-	Protein Gene	estExt_Genewise1Plus2.C_2_t10409:1-507	97837	IGV
estExt_Genewise1Plus2.C_2_t10411	8.98075	9.52034	6.92445	110.911	96.5558	116.796	545	502	388	6001	5968	6901	estExt_Genewise1Plus2.C_2_t10411	virtual_chr5	132388	1656	1656	-	Protein Gene	estExt_Genewise1Plus2.C_2_t10411:1-1656	97839	IGV
gw1.2.1210.1	15.2378	15.6425	15.1086	28.694	31.1226	27.6737	1657	1478	1517	2782	3447	2930	gw1.2.1210.1	virtual_chr5	134144	2964	2889	+	Protein Gene	gw1.2.1210.1:1-2964	42777	IGV
gw1.2.554.1	141.956	86.499	126.402	87.6845	82.9697	73.1441	4465	2364	3671	2459	2658	2240	gw1.2.554.1	virtual_chr5	137208	906	906	-	Protein Gene	gw1.2.554.1:1-906	39076	IGV
fgenesh1_pm.2_#_161	222.994	146.693	196.294	79.2243	72.7729	79.8353	3520	2012	2861	1115	1170	1227	fgenesh1_pm.2_#_161	virtual_chr5	138214	504	504	-	Protein Gene	fgenesh1_pm.2_#_161:1-504	23215	IGV
estExt_fgenesh1_pm2.C_2_t10162	336.089	314.021	423.901	133.983	131.793	127.365	12261	9954	14279	4358	4897	4524	estExt_fgenesh1_pm2.C_2_t10162	virtual_chr5	138818	1035	1035	+	Protein Gene	estExt_fgenesh1_pm2.C_2_t10162:1-1035	81537	IGV
fgenesh1_kg.2_#_129_#_isotig03426	59.9032	54.6038	45.0086	26.3058	28.6984	30.7053	3236	2563	2245	1267	1579	1615	fgenesh1_kg.2_#_129_#_isotig03426	virtual_chr5	139953	1485	1485	-	Protein Gene	fgenesh1_kg.2_#_129_#_isotig03426:1-1485	15617	IGV
fgenesh1_kg.2_#_130_#_isotig01506	86.814	107.806	72.0191	76.4115	82.2259	66.6576	5380	5805	4121	4222	5190	4022	fgenesh1_kg.2_#_130_#_isotig01506	virtual_chr5	141538	1689	1689	+	Protein Gene	fgenesh1_kg.2_#_130_#_isotig01506:1-1689	15618	IGV
gm1.1060_g	98.1843	112.834	54.9014	91.206	85.8919	105.798	2055	2052	1061	1702	1831	2156	gm1.1060_g	virtual_chr5	143327	636	636	+	Protein Gene	gm1.1060_g:1-636	6802	IGV
estExt_Genemark12.C_2_t10243	87.8848	85.9489	71.7347	121.929	109.862	119.372	2456	2087	1851	3038	3127	3248	estExt_Genemark12.C_2_t10243	virtual_chr5	144063	816	816	-	Protein Gene	estExt_Genemark12.C_2_t10243:1-816	92588	IGV
fgenesh1_kg.2_#_131_#_isotig03691	341.672	327.945	255.55	211.275	206.126	188.04	17059	14227	11781	9405	10482	9141	fgenesh1_kg.2_#_131_#_isotig03691	virtual_chr5	144979	1380	1380	+	Protein Gene	fgenesh1_kg.2_#_131_#_isotig03691:1-1380	15619	IGV
estExt_Genemark12.C_2_t10245	51.764	54.8031	37.152	320.846	323.64	284.391	2185	2010	1448	12075	13914	11688	estExt_Genemark12.C_2_t10245	virtual_chr5	146459	1182	1182	-	Protein Gene	estExt_Genemark12.C_2_t10245:1-1182	92590	IGV
fgenesh1_kg.2_#_132_#_isotig00795	250.786	242.346	265.897	431.473	463.763	500.905	11319	9504	11081	17363	21319	22012	fgenesh1_kg.2_#_132_#_isotig00795	virtual_chr5	147741	1257	1257	-	Protein Gene	fgenesh1_kg.2_#_132_#_isotig00795:1-1257	15620	IGV
estExt_fgenesh1_pg2.C_2_t10237	1159.94	1404.64	1103.62	2228.92	1607.37	2210.48	11935	12558	10485	20448	16845	22145	estExt_fgenesh1_pg2.C_2_t10237	virtual_chr5	149098	407	363	+	Protein Gene	estExt_fgenesh1_pg2.C_2_t10237:1-407	75255	IGV
estExt_fgenesh1_pg2.C_2_t10238	140.12	145.145	120.981	78.0784	77.9993	89.8156	6914	6223	5512	3435	3920	4315	estExt_fgenesh1_pg2.C_2_t10238	virtual_chr5	149605	1365	1365	+	Protein Gene	estExt_fgenesh1_pg2.C_2_t10238:1-1365	75256	IGV
estExt_Genewise1Plus2.C_2_t10440	75.9862	79.6751	67.0318	54.868	51.0256	45.4657	3936	3586	3206	2534	2692	2293	estExt_Genewise1Plus2.C_2_t10440	virtual_chr5	151070	1428	1428	-	Protein Gene	estExt_Genewise1Plus2.C_2_t10440:1-1428	97868	IGV
estExt_fgenesh1_pg2.C_2_t10240	32.7054	32.2457	28.6471	23.2277	25.3907	20.8372	4654	3987	3764	2947	3680	2887	estExt_fgenesh1_pg2.C_2_t10240	virtual_chr5	152598	3750	3750	+	Protein Gene	estExt_fgenesh1_pg2.C_2_t10240:1-3750	75258	IGV
estExt_fgenesh1_pm2.C_2_t10168	71.126	76.8624	68.3738	54.5645	58.0607	66.9601	1655	1554	1469	1132	1376	1517	estExt_fgenesh1_pm2.C_2_t10168	virtual_chr5	156448	696	696	-	Protein Gene	estExt_fgenesh1_pm2.C_2_t10168:1-696	81543	IGV
estExt_fgenesh1_pm2.C_2_t10169	125.614	134.414	86.4486	102.754	99.4954	102.324	4186	3892	2660	3053	3377	3320	estExt_fgenesh1_pm2.C_2_t10169	virtual_chr5	157244	954	954	-	Protein Gene	estExt_fgenesh1_pm2.C_2_t10169:1-954	81544	IGV
estExt_Genemark12.C_2_t10252	72.8476	63.6927	54.8325	57.1445	53.4424	43.7021	10000	7597	6950	6994	7472	5841	estExt_Genemark12.C_2_t10252	virtual_chr5	158298	3718	3621	-	Protein Gene	estExt_Genemark12.C_2_t10252:1-3718	92597	IGV
fgenesh1_kg.2_#_135_#_isotig01086	323.028	325.374	435.475	254.992	241.235	241.418	7252	6347	9027	5104	5516	5277	fgenesh1_kg.2_#_135_#_isotig01086	virtual_chr5	162116	675	675	-	Protein Gene	fgenesh1_kg.2_#_135_#_isotig01086:1-675	15623	IGV
estExt_fgenesh1_pm2.C_2_t10171	489.013	548.482	373.888	307.002	299.951	345.013	20756	20228	14653	11618	12967	14258	estExt_fgenesh1_pm2.C_2_t10171	virtual_chr5	162891	1188	1188	-	Protein Gene	estExt_fgenesh1_pm2.C_2_t10171:1-1188	81545	IGV
gw1.2.397.1	98.9333	60.6634	49.9348	125.954	100.648	118.686	3401	1812	1585	3860.5	3524	3972.5	gw1.2.397.1	virtual_chr5	164179	981	981	-	Protein Gene	gw1.2.397.1:1-981	38164	IGV
fgenesh1_kg.2_#_136_#_isotig00781	1389.68	1755.95	1261.26	1102.8	951.888	1351.24	46635	51201	39081	32996	32535	44150	fgenesh1_kg.2_#_136_#_isotig00781	virtual_chr5	165260	960	960	+	Protein Gene	fgenesh1_kg.2_#_136_#_isotig00781:1-960	15624	IGV
estExt_fgenesh1_pg2.C_2_t10245	130.068	140.573	109.61	234.99	203.989	341.246	3939	3699	3065	6345	6292	10062	estExt_fgenesh1_pg2.C_2_t10245	virtual_chr5	166320	876	876	+	Protein Gene	estExt_fgenesh1_pg2.C_2_t10245:1-876	75262	IGV
estExt_Genemark12.C_2_t10258	19.2427	17.7895	17.6516	29.9165	32.4174	37.0792	549	441	465	761	942	1030	estExt_Genemark12.C_2_t10258	virtual_chr5	167296	831	831	+	Protein Gene	estExt_Genemark12.C_2_t10258:1-831	92602	IGV
fgenesh1_kg.2_#_137_#_isotig03857	31.4524	30.0923	25.3189	81.8357	100.173	67.3384	2567	2134	1908	5955	8327	5351	fgenesh1_kg.2_#_137_#_isotig03857	virtual_chr5	168227	2193	2193	+	Protein Gene	fgenesh1_kg.2_#_137_#_isotig03857:1-2193	15625	IGV
gw1.2.1106.1	218.405	235.315	245.693	153.475	144.154	152.574	4418	4136	4589	2768	2970	3005	gw1.2.1106.1	virtual_chr5	170520	618	618	-	Protein Gene	gw1.2.1106.1:1-618	42159	IGV
fgenesh1_pg.2_#_251	29.5899	24.8903	27.1491	73.8724	52.7955	76.7342	301	220	255	670	547	760	fgenesh1_pg.2_#_251	virtual_chr5	171238	360	360	-	Protein Gene	fgenesh1_pg.2_#_251:1-360	11681	IGV
fgenesh1_kg.2_#_138_#_isotig02436	155.104	133.465	103.899	256.434	219.961	247.427	3337	2495	2064	4919	4820	5183	fgenesh1_kg.2_#_138_#_isotig02436	virtual_chr5	171698	684	651	+	Protein Gene	fgenesh1_kg.2_#_138_#_isotig02436:1-684	15626	IGV
fgenesh1_kg.2_#_139_#_isotig02182	73.1842	77.7612	43.5767	50.918	66.9345	69.2391	482	445	265	299	449	444	fgenesh1_kg.2_#_139_#_isotig02182	virtual_chr5	172482	268	268	-	Protein Gene	fgenesh1_kg.2_#_139_#_isotig02182:1-268	15627	IGV
fgenesh1_kg.2_#_140_#_isotig03958	79.2975	74.9785	49.9213	61.7143	58.3767	71.6592	2522	2072	1466	1750	1891	2219	fgenesh1_kg.2_#_140_#_isotig03958	virtual_chr5	172850	915	915	+	Protein Gene	fgenesh1_kg.2_#_140_#_isotig03958:1-915	15628	IGV
estExt_fgenesh1_pg2.C_2_t10253	125.021	146.18	117.236	118.394	125.805	161.678	4137	4203	3582	3493	4240	5209	estExt_fgenesh1_pg2.C_2_t10253	virtual_chr5	173865	1057	948	+	Protein Gene	estExt_fgenesh1_pg2.C_2_t10253:1-1057	75269	IGV
fgenesh1_kg.2_#_141_#_isotig02531	96.9479	119.653	94.1436	326.756	403.145	452.802	2970	3185	2663	8925	12579	13506	fgenesh1_kg.2_#_141_#_isotig02531	virtual_chr5	175022	885	885	+	Protein Gene	fgenesh1_kg.2_#_141_#_isotig02531:1-885	15629	IGV
estExt_Genemark12.C_2_t10265	57.8018	56.9634	38.7794	113.452	110.462	126.28	2352	2014	1457	4116	4578	5003	estExt_Genemark12.C_2_t10265	virtual_chr5	176007	1143	1143	+	Protein Gene	estExt_Genemark12.C_2_t10265:1-1143	92608	IGV
estExt_Genewise1Plus2.C_2_t10468	146.347	136.897	102.145	107.051	114.757	113.027	6725	5466	4334	4386	5371	5057	estExt_Genewise1Plus2.C_2_t10468	virtual_chr5	177250	1278	1278	-	Protein Gene	estExt_Genewise1Plus2.C_2_t10468:1-1278	97893	IGV
fgenesh1_kg.2_#_143_#_isotig02265	42.673	42.7625	44.3442	95.1266	101.741	114.622	642	559	616	1276	1559	1679	fgenesh1_kg.2_#_143_#_isotig02265	virtual_chr5	178628	485	485	-	Protein Gene	fgenesh1_kg.2_#_143_#_isotig02265:1-485	15631	IGV
fgenesh1_kg.2_#_144_#_isotig01638	116.362	124.223	70.8621	60.4057	63.1794	68.3766	3660	3395	2058	1694	2024	2094	fgenesh1_kg.2_#_144_#_isotig01638	virtual_chr5	179213	906	906	-	Protein Gene	fgenesh1_kg.2_#_144_#_isotig01638:1-906	15632	IGV
estExt_fgenesh1_pg2.C_2_t10258	55.6156	37.8386	17.0272	67.0303	59.0294	55.438	1086	642	307	1167	1174	1054	estExt_fgenesh1_pg2.C_2_t10258	virtual_chr5	180219	600	600	+	Protein Gene	estExt_fgenesh1_pg2.C_2_t10258:1-600	75274	IGV
estExt_fgenesh1_pg2.C_2_t10259	0.687239	0.629818	0.441064	1.52732	1.48694	2.9018	54	43	32	107	119	222	estExt_fgenesh1_pg2.C_2_t10259	virtual_chr5	180919	2115	2115	+	Protein Gene	estExt_fgenesh1_pg2.C_2_t10259:1-2115	75275	IGV
fgenesh1_kg.2_#_146_#_isotig01150	96.8978	60.1067	98.6222	16.8517	36.817	23.0602	4566	2461	4291	708	1767	1058	fgenesh1_kg.2_#_146_#_isotig01150	virtual_chr5	183134	1308	1308	-	Protein Gene	fgenesh1_kg.2_#_146_#_isotig01150:1-1308	15634	IGV
estExt_fgenesh1_pg2.C_2_t10261	0.526296	0.403805	0.308745	22.4309	137.493	18.3559	24	16	13	912	6386	815	estExt_fgenesh1_pg2.C_2_t10261	virtual_chr5	184542	1269	1269	+	Protein Gene	estExt_fgenesh1_pg2.C_2_t10261:1-1269	75277	IGV
fgenesh1_kg.2_#_147_#_isotig03301	34.918	35.1021	29.0152	59.4078	63.3012	60.7345	1478	1291	1134	2242	2729	2503	fgenesh1_kg.2_#_147_#_isotig03301	virtual_chr5	185911	1185	1185	+	Protein Gene	fgenesh1_kg.2_#_147_#_isotig03301:1-1185	15635	IGV
estExt_Genewise1Plus2.C_2_t10472	256.458	210.429	174.471	265.885	229.075	310.878	4588	3271	2882	4241	4174	5415	estExt_Genewise1Plus2.C_2_t10472	virtual_chr5	187196	558	558	-	Protein Gene	estExt_Genewise1Plus2.C_2_t10472:1-558	97897	IGV
estExt_fgenesh1_pg2.C_2_t10264	21.0601	23.3414	24.1483	18.7561	13.7199	23.6693	1379	1328	1460	1095	915	1509	estExt_fgenesh1_pg2.C_2_t10264	virtual_chr5	187854	1779	1779	-	Protein Gene	estExt_fgenesh1_pg2.C_2_t10264:1-1779	75280	IGV
fgenesh1_kg.2_#_148_#_isotig04043	79.3464	68.8992	80.2269	159.724	175.274	182.109	1837	1386	1715	3297	4133	4105	fgenesh1_kg.2_#_148_#_isotig04043	virtual_chr5	189733	693	693	+	Protein Gene	fgenesh1_kg.2_#_148_#_isotig04043:1-693	15636	IGV
fgenesh1_kg.2_#_149_#_isotig01407	633.635	642.417	488.472	383.204	355.483	439.682	13262	11683	9440	7151	7578	8960	fgenesh1_kg.2_#_149_#_isotig01407	virtual_chr5	190526	636	636	-	Protein Gene	fgenesh1_kg.2_#_149_#_isotig01407:1-636	15637	IGV
fgenesh1_pg.2_#_269	28.0403	28.9366	31.2288	62.6374	60.5216	93.1181	600	538	617	1195	1319	1940	fgenesh1_pg.2_#_269	virtual_chr5	191262	648	648	+	Protein Gene	fgenesh1_pg.2_#_269:1-648	11699	IGV
estExt_Genemark12.C_2_t10279	140.1	148.935	118.209	112.14	102.265	111.37	1376	1271	1072	982	1023	1065	estExt_Genemark12.C_2_t10279	virtual_chr5	192010	351	351	-	Protein Gene	estExt_Genemark12.C_2_t10279:1-351	92622	IGV
fgenesh1_kg.2_#_151_#_isotig00674	230.822	266.62	242.843	226.159	213.381	216.039	7665	7693	7446	6696	7217	6985	fgenesh1_kg.2_#_151_#_isotig00674	virtual_chr5	192461	951	951	+	Protein Gene	fgenesh1_kg.2_#_151_#_isotig00674:1-951	15639	IGV
fgenesh1_kg.2_#_152_#_isotig02996	55.1997	47.6611	48.9397	57.3532	62.0351	50.9949	6506	4881	5326	6027	7447	5852	fgenesh1_kg.2_#_152_#_isotig02996	virtual_chr5	193512	3123	3123	+	Protein Gene	fgenesh1_kg.2_#_152_#_isotig02996:1-3123	15640	IGV
estExt_Genewise1Plus2.C_2_t10482	381.027	362.237	463.164	133.595	127.296	152.86	17821	14721	20002	5571	6064	6961	estExt_Genewise1Plus2.C_2_t10482	virtual_chr5	196735	1299	1299	-	Protein Gene	estExt_Genewise1Plus2.C_2_t10482:1-1299	97907	IGV
estExt_Genemark12.C_2_t10283	270.867	273.118	262.316	151.498	159.669	212.086	4149	3635	3710	2069	2491	3163	estExt_Genemark12.C_2_t10283	virtual_chr5	198134	492	492	+	Protein Gene	estExt_Genemark12.C_2_t10283:1-492	92626	IGV
estExt_Genewise12.C_2_t10485	275.287	253.235	246.102	203.413	195.153	222.331	7339	5866	6058	4835	5299	5771	estExt_Genewise12.C_2_t10485	virtual_chr5	198726	783	783	-	Protein Gene	estExt_Genewise12.C_2_t10485:1-783	85682	IGV
fgenesh1_kg.2_#_153_#_isotig02820	59.7048	55.3143	25.6287	36.2783	36.3045	34.6464	7400	5957	2933	4009	4583	4181	fgenesh1_kg.2_#_153_#_isotig02820	virtual_chr5	199609	3279	3279	+	Protein Gene	fgenesh1_kg.2_#_153_#_isotig02820:1-3279	15641	IGV
estExt_Genewise12.C_2_t10489	41.7717	42.3329	44.425	52.0464	54.3075	72.4665	1055	929	1036	1172	1397	1782	estExt_Genewise12.C_2_t10489	virtual_chr5	202988	747	747	+	Protein Gene	estExt_Genewise12.C_2_t10489:1-747	85686	IGV
fgenesh1_kg.2_#_154_#_isotig04850	70.1736	53.6943	60.8619	73.015	67.3942	89.3131	2199	1462	1761	2040	2151	2725	fgenesh1_kg.2_#_154_#_isotig04850	virtual_chr5	203835	903	903	-	Protein Gene	fgenesh1_kg.2_#_154_#_isotig04850:1-903	15642	IGV
fgenesh1_kg.2_#_156_#_isotig00831	138.35	120.693	144.378	461.561	498.134	563.924	9690	7345	9337	28823	35535	38456	fgenesh1_kg.2_#_156_#_isotig00831	virtual_chr5	204838	1896	1896	+	Protein Gene	fgenesh1_kg.2_#_156_#_isotig00831:1-1896	15644	IGV
fgenesh1_kg.2_#_157_#_isotig02826	32.5643	28.2676	44.533	70.5702	62.046	48.467	118	89	149	228	229	171	fgenesh1_kg.2_#_157_#_isotig02826	virtual_chr5	206834	192	192	-	Protein Gene	fgenesh1_kg.2_#_157_#_isotig02826:1-192	15645	IGV
fgenesh1_kg.2_#_158_#_isotig03847	151.803	150.703	105.694	52.8635	58.3815	87.3502	6390	5512	4108	1984	2503	3580	fgenesh1_kg.2_#_158_#_isotig03847	virtual_chr5	207126	1179	1179	+	Protein Gene	fgenesh1_kg.2_#_158_#_isotig03847:1-1179	15646	IGV
estExt_fgenesh1_pg2.C_2_t10277	35.7506	33.7629	23.4251	20.5228	21.041	19.7381	1438	1180	870	736	862	773	estExt_fgenesh1_pg2.C_2_t10277	virtual_chr5	208405	1210	1131	-	Protein Gene	estExt_fgenesh1_pg2.C_2_t10277:1-1210	75293	IGV
fgenesh1_kg.2_#_159_#_isotig02496	24.0206	22.4851	24.42	22.3899	21.4795	23.0743	1468	1194	1378	1220	1337	1373	fgenesh1_kg.2_#_159_#_isotig02496	virtual_chr5	209715	1667	1667	+	Protein Gene	fgenesh1_kg.2_#_159_#_isotig02496:1-1667	15647	IGV
fgenesh1_kg.2_#_160_#_isotig02734	182.134	177.028	258.096	522.155	410.072	401.146	10414	8795	13626	26619	23881	22332	fgenesh1_kg.2_#_160_#_isotig02734	virtual_chr5	211482	1566	1566	+	Protein Gene	fgenesh1_kg.2_#_160_#_isotig02734:1-1566	15648	IGV
fgenesh1_kg.2_#_161_#_isotig00961	498.587	487.379	535.899	491.746	420.878	647.879	12301	10448	12208	10817	10576	15563	fgenesh1_kg.2_#_161_#_isotig00961	virtual_chr5	213148	776	732	+	Protein Gene	fgenesh1_kg.2_#_161_#_isotig00961:1-776	15649	IGV
fgenesh1_kg.2_#_162_#_isotig00960	265.312	217.634	174.595	215.238	220.744	320.073	5584	3980	3393	4039	4732	6559	fgenesh1_kg.2_#_162_#_isotig00960	virtual_chr5	214024	639	639	-	Protein Gene	fgenesh1_kg.2_#_162_#_isotig00960:1-639	15650	IGV
estExt_fgenesh1_pg2.C_2_t10281	76.3599	65.9698	15.6945	441.468	336.741	319.006	2250	1689	427	11598	10106	9152	estExt_fgenesh1_pg2.C_2_t10281	virtual_chr5	214763	855	855	-	Protein Gene	estExt_fgenesh1_pg2.C_2_t10281:1-855	75297	IGV
fgenesh1_kg.2_#_174_#_isotig00252	1890	1474.64	1294.15	7792.24	7057.59	8499.17	26961	18278	17046	99107	102541	118046	fgenesh1_kg.2_#_174_#_isotig00252	virtual_chr5	215718	504	465	+	Protein Gene	fgenesh1_kg.2_#_174_#_isotig00252:1-504	15662	IGV
fgenesh1_kg.2_#_175_#_isotig00250	131.435	132.299	138.86	170.601	170.691	177.419	3796	3320	3703	4393	5021	4989	fgenesh1_kg.2_#_175_#_isotig00250	virtual_chr5	216322	840	840	-	Protein Gene	fgenesh1_kg.2_#_175_#_isotig00250:1-840	15663	IGV
fgenesh1_kg.2_#_176_#_isotig03163	209.577	184.813	159.283	98.7279	89.373	94.7064	4607	3530	3233	1935	2001	2027	fgenesh1_kg.2_#_176_#_isotig03163	virtual_chr5	217262	663	663	+	Protein Gene	fgenesh1_kg.2_#_176_#_isotig03163:1-663	15664	IGV
estExt_Genemark12.C_2_t10298	42.6358	40.6737	29.0129	35.3594	35.522	49.2583	1017	843	639	752	863	1144	estExt_Genemark12.C_2_t10298	virtual_chr5	218025	711	711	-	Protein Gene	estExt_Genemark12.C_2_t10298:1-711	92641	IGV
fgenesh1_pg.2_#_287	51.914	45.3572	33.9619	67.1452	62.0189	90.6634	1038	788	627	1197	1263	1765	fgenesh1_pg.2_#_287	virtual_chr5	218836	647	612	+	Protein Gene	fgenesh1_pg.2_#_287:1-647	11717	IGV
fgenesh1_kg.2_#_177_#_isotig00031	203.302	231.821	133.647	124.892	131.628	156.912	12908	12789	7835	7070	8512	9700	fgenesh1_kg.2_#_177_#_isotig00031	virtual_chr5	219583	1728	1728	+	Protein Gene	fgenesh1_kg.2_#_177_#_isotig00031:1-1728	15665	IGV
e_gw1.2.1142.1	89.2861	97.5962	88.4657	135.996	153.159	128.088	2349	2231	2149	3190	4104	3281	e_gw1.2.1142.1	virtual_chr5	221411	774	774	-	Protein Gene	e_gw1.2.1142.1:1-774	46610	IGV
fgenesh1_kg.2_#_179_#_isotig00899	42.9585	37.9895	22.5262	43.6801	41.7173	40.5385	4581	3520	2218	4153	4531	4209	fgenesh1_kg.2_#_179_#_isotig00899	virtual_chr5	222285	2835	2835	-	Protein Gene	fgenesh1_kg.2_#_179_#_isotig00899:1-2835	15667	IGV
fgenesh1_kg.2_#_180_#_isotig03600	62.7428	62.0271	58.117	39.136	40.366	38.6648	4035	3466	3451	2244	2644	2421	fgenesh1_kg.2_#_180_#_isotig03600	virtual_chr5	225220	1749	1749	-	Protein Gene	fgenesh1_kg.2_#_180_#_isotig03600:1-1749	15668	IGV
fgenesh1_kg.2_#_181_#_isotig04277	54.6999	54.1279	25.5894	32.8396	33.0252	32.3352	4394	3778	1898	2352	2702	2529	fgenesh1_kg.2_#_181_#_isotig04277	virtual_chr5	227069	2160	2160	+	Protein Gene	fgenesh1_kg.2_#_181_#_isotig04277:1-2160	15669	IGV
fgenesh1_kg.2_#_182_#_isotig02593	1751.43	1756.13	2093.93	807.924	832.898	977.818	68400	59592	75507	28132	33130	37181	fgenesh1_kg.2_#_182_#_isotig02593	virtual_chr5	229329	1101	1101	-	Protein Gene	fgenesh1_kg.2_#_182_#_isotig02593:1-1101	15670	IGV
estExt_Genewise12.C_2_t20033	0.322053	0.247098	0.736337	5.29776	2.24853	4.52054	9	6	19	132	64	123	estExt_Genewise12.C_2_t20033	virtual_chr5	230530	816	816	-	Protein Gene	estExt_Genewise12.C_2_t20033:1-816	85730	IGV
fgenesh1_kg.2_#_183_#_isotig02499	156.528	116.987	86.4501	139.088	117.646	168.451	1757	1141	896	1392	1345	1841	fgenesh1_kg.2_#_183_#_isotig02499	virtual_chr5	231446	387	387	-	Protein Gene	fgenesh1_kg.2_#_183_#_isotig02499:1-387	15671	IGV
fgenesh1_kg.2_#_184_#_isotig04210	35.3927	30.3228	32.9599	27.4175	24.4021	28.7826	2512	1870	2160	1735	1764	1989	fgenesh1_kg.2_#_184_#_isotig04210	virtual_chr5	231933	1920	1920	+	Protein Gene	fgenesh1_kg.2_#_184_#_isotig04210:1-1920	15672	IGV
estExt_fgenesh1_pm2.C_2_t10209	20.7034	19.6855	21.4134	18.0922	16.4404	24.873	978	808	934	762	791	1144	estExt_fgenesh1_pm2.C_2_t10209	virtual_chr5	233953	1345	1311	-	Protein Gene	estExt_fgenesh1_pm2.C_2_t10209:1-1345	81583	IGV
fgenesh1_kg.2_#_186_#_contig00877	110.763	94.9148	116.665	93.1388	89.2827	80.7232	10089	7512	9812	7564	8283	7159	fgenesh1_kg.2_#_186_#_contig00877	virtual_chr5	235398	2436	2436	+	Protein Gene	fgenesh1_kg.2_#_186_#_contig00877:1-2436	15674	IGV
fgenesh1_kg.2_#_187_#_isotig01374	248.046	235.515	202.594	133.631	143.151	211.928	8440	6963	6365	4054	4961	7021	fgenesh1_kg.2_#_187_#_isotig01374	virtual_chr5	237934	972	972	+	Protein Gene	fgenesh1_kg.2_#_187_#_isotig01374:1-972	15675	IGV
estExt_Genewise1Plus2.C_2_t20043	33.9125	34.6825	32.7834	41.1525	41.7459	42.9216	1257	1117	1122	1360	1576	1549	estExt_Genewise1Plus2.C_2_t20043	virtual_chr5	239006	1050	1050	+	Protein Gene	estExt_Genewise1Plus2.C_2_t20043:1-1050	97968	IGV
estExt_fgenesh1_pg2.C_2_t10299	53.0708	46.7686	31.2414	41.2305	46.4906	42.953	9817	7517	5336	6800	8759	7736	estExt_fgenesh1_pg2.C_2_t10299	virtual_chr5	240156	4845	4845	+	Protein Gene	estExt_fgenesh1_pg2.C_2_t10299:1-4845	75314	IGV
fgenesh1_kg.2_#_191_#_isotig00213	617.381	368.781	464.03	3397.36	3526.01	4363.84	8807	4571	6112	43210	51230	60610	fgenesh1_kg.2_#_191_#_isotig00213	virtual_chr5	245101	465	465	-	Protein Gene	fgenesh1_kg.2_#_191_#_isotig00213:1-465	15679	IGV
fgenesh1_kg.2_#_194_#_isotig00492	2576.33	2780.63	1475.19	994.908	864.34	1027.35	51814	48591	27394	17840	17705	20117	fgenesh1_kg.2_#_194_#_isotig00492	virtual_chr5	245666	615	615	+	Protein Gene	fgenesh1_kg.2_#_194_#_isotig00492:1-615	15682	IGV
fgenesh1_kg.2_#_198_#_isotig04115	636.487	614.254	652.188	369.519	389.268	435.618	37137	31141	35136	19223	23133	24747	fgenesh1_kg.2_#_198_#_isotig04115	virtual_chr5	246381	1596	1596	+	Protein Gene	fgenesh1_kg.2_#_198_#_isotig04115:1-1596	15686	IGV
fgenesh1_kg.2_#_199_#_isotig03840	172.971	177.571	115.59	212.029	232.519	228.351	37194	33177	22950	40650	50924	47808	fgenesh1_kg.2_#_199_#_isotig03840	virtual_chr5	248077	5616	5616	-	Protein Gene	fgenesh1_kg.2_#_199_#_isotig03840:1-5616	15687	IGV
estExt_fgenesh1_pg2.C_2_t10303	99.8133	88.8257	53.6506	39.8192	37.6115	31.9548	10959	8474	5439	3898	4206	3416	estExt_fgenesh1_pg2.C_2_t10303	virtual_chr5	253793	2916	2916	-	Protein Gene	estExt_fgenesh1_pg2.C_2_t10303:1-2916	75318	IGV
estExt_fgenesh1_pg2.C_2_t10304	37.0234	29.9472	27.6556	47.1312	47.7883	38.1265	6407	4503	4419	7272	8423	6424	estExt_fgenesh1_pg2.C_2_t10304	virtual_chr5	256809	4539	4539	-	Protein Gene	estExt_fgenesh1_pg2.C_2_t10304:1-4539	75319	IGV
fgenesh1_kg.2_#_201_#_isotig03477	99.1661	88.5894	119.541	138.186	124.371	182.452	858	666	955	1066	1096	1537	fgenesh1_kg.2_#_201_#_isotig03477	virtual_chr5	261448	359	321	-	Protein Gene	fgenesh1_kg.2_#_201_#_isotig03477:1-359	15689	IGV
gm1.1137_g	101.226	83.3675	81.7415	103.208	116.363	126.813	2166	1550	1615	1969	2536	2642	gm1.1137_g	virtual_chr5	261907	648	648	+	Protein Gene	gm1.1137_g:1-648	6879	IGV
estExt_fgenesh1_pg2.C_2_t10306	43.2983	37.5177	30.6936	41.4992	44.3382	55.8636	1210	911	792	1034	1262	1520	estExt_fgenesh1_pg2.C_2_t10306	virtual_chr5	262655	816	816	+	Protein Gene	estExt_fgenesh1_pg2.C_2_t10306:1-816	75321	IGV
estExt_fgenesh1_pg2.C_2_t10308	695.234	892.822	590.786	246.04	226.786	251.584	9755	10885	7654	3078	3241	3437	estExt_fgenesh1_pg2.C_2_t10308	virtual_chr5	263571	459	459	-	Protein Gene	estExt_fgenesh1_pg2.C_2_t10308:1-459	75323	IGV
estExt_fgenesh1_pg2.C_2_t10309	88.9936	70.4683	52.386	72.6711	70.3085	88.1883	2872	1976	1561	2091	2311	2771	estExt_fgenesh1_pg2.C_2_t10309	virtual_chr5	264130	927	927	-	Protein Gene	estExt_fgenesh1_pg2.C_2_t10309:1-927	75324	IGV
fgenesh1_kg.2_#_205_#_isotig00518	748.802	914.604	684.104	519.769	519.672	722.58	34672	36797	29248	21458	24508	32576	fgenesh1_kg.2_#_205_#_isotig00518	virtual_chr5	265157	1287	1287	-	Protein Gene	fgenesh1_kg.2_#_205_#_isotig00518:1-1287	15693	IGV
estExt_Genewise12.C_2_t20060	131.592	124.562	59.749	85.1954	82.5829	88.7469	6247	5138	2619	3606	3993	4102	estExt_Genewise12.C_2_t20060	virtual_chr5	266544	1317	1317	+	Protein Gene	estExt_Genewise12.C_2_t20060:1-1317	85757	IGV
estExt_fgenesh1_pm2.C_2_t10221	69.2555	77.6948	35.1575	54.5325	54.8833	57.6742	1903	1855	892	1336	1536	1543	estExt_fgenesh1_pm2.C_2_t10221	virtual_chr5	267961	837	804	-	Protein Gene	estExt_fgenesh1_pm2.C_2_t10221:1-837	81595	IGV
estExt_Genewise1Plus2.C_2_t20066	50.4083	51.298	31.0997	25.1428	30.1497	33.3372	2505	2215	1427	1114	1526	1613	estExt_Genewise1Plus2.C_2_t20066	virtual_chr5	268898	1440	1374	+	Protein Gene	estExt_Genewise1Plus2.C_2_t20066:1-1440	97991	IGV
gm1.1145_g	262.611	257.943	156.568	262.421	255.218	197.374	13388	11426	7370	11928	13252	9797	gm1.1145_g	virtual_chr5	270438	1407	1407	+	Protein Gene	gm1.1145_g:1-1407	6887	IGV
gm1.1146_g	20.7588	21.408	24.6715	43.0557	41.679	51.2256	1068	957	1172	1975	2184	2566	gm1.1146_g	virtual_chr5	271945	1419	1419	+	Protein Gene	gm1.1146_g:1-1419	6888	IGV
fgenesh1_kg.2_#_208_#_isotig02440	1542.99	1412.93	2027.48	850.517	786.09	766.266	149386	118860	181245	73417	77515	72231.5	fgenesh1_kg.2_#_208_#_isotig02440	virtual_chr5	273464	2583	2583	+	Protein Gene	fgenesh1_kg.2_#_208_#_isotig02440:1-2583	15696	IGV
fgenesh1_kg.2_#_209_#_isotig01318	96.4548	81.7763	50.9082	136.31	114.968	161.279	1500	1105	731	1890	1821	2442	fgenesh1_kg.2_#_209_#_isotig01318	virtual_chr5	276147	498	498	-	Protein Gene	fgenesh1_kg.2_#_209_#_isotig01318:1-498	15697	IGV
fgenesh1_kg.2_#_211_#_isotig01598	2.19586	2.74887	1.58545	0.777743	0.189118	0.395667	57	62	38	18	5	10	fgenesh1_kg.2_#_211_#_isotig01598	virtual_chr5	276745	765	765	-	Protein Gene	fgenesh1_kg.2_#_211_#_isotig01598:1-765	15699	IGV
estExt_fgenesh1_pg2.C_2_t10318	35.2926	33.6648	42.7987	86.9513	89.1994	75.6377	1846	1530	2067	4055	4752	3852	estExt_fgenesh1_pg2.C_2_t10318	virtual_chr5	277610	1441	1441	+	Protein Gene	estExt_fgenesh1_pg2.C_2_t10318:1-1441	75333	IGV
estExt_Genewise1Plus2.C_2_t20074	59.1101	51.7695	40.785	19.9263	20.505	28.0985	1251	952	797	376	442	579	estExt_Genewise1Plus2.C_2_t20074	virtual_chr5	279151	642	642	-	Protein Gene	estExt_Genewise1Plus2.C_2_t20074:1-642	97999	IGV
estExt_Genewise1Plus2.C_2_t20077	32.9486	32.397	23.2257	11.8898	10.1972	12.5798	2300	1965	1497	740	725	855	estExt_Genewise1Plus2.C_2_t20077	virtual_chr5	279893	1890	1890	+	Protein Gene	estExt_Genewise1Plus2.C_2_t20077:1-1890	98002	IGV
estExt_Genemark12.C_2_t10334	15.0327	12.4101	17.8293	16.9273	18.074	17.5404	757	543	829	760	927	860	estExt_Genemark12.C_2_t10334	virtual_chr5	281883	1391	1391	-	Protein Gene	estExt_Genemark12.C_2_t10334:1-1391	92677	IGV
gm1.1153_g	14.4899	11.222	18.4657	24.4997	25.8591	27.3305	532	358	626	802	967	977	gm1.1153_g	virtual_chr5	283374	1041	1041	+	Protein Gene	gm1.1153_g:1-1041	6895	IGV
estExt_Genewise12.C_2_t20083	105.616	79.6689	124.967	52.0616	50.0898	50.1668	9966	6532	10888	4380	4814	4609	estExt_Genewise12.C_2_t20083	virtual_chr5	284515	2520	2520	-	Protein Gene	estExt_Genewise12.C_2_t20083:1-2520	85780	IGV
fgenesh1_kg.2_#_213_#_isotig04070	203.17	232.289	267.606	129.034	162.968	155.943	17342	17228	21091	9820	14168	12960	fgenesh1_kg.2_#_213_#_isotig04070	virtual_chr5	287135	2289	2289	+	Protein Gene	fgenesh1_kg.2_#_213_#_isotig04070:1-2289	15701	IGV
estExt_fgenesh1_pg2.C_2_t10323	15.055	15.0965	12.1076	12.9149	14.6716	15.1373	808	704	600	618	802	791	estExt_fgenesh1_pg2.C_2_t10323	virtual_chr5	289524	1476	1476	-	Protein Gene	estExt_fgenesh1_pg2.C_2_t10323:1-1476	75338	IGV
fgenesh1_kg.2_#_214_#_isotig03075	45.4201	36.4587	34.6557	40.9194	37.4242	36.2538	1418	989	999	1139	1190	1102	fgenesh1_kg.2_#_214_#_isotig03075	virtual_chr5	291100	900	900	-	Protein Gene	fgenesh1_kg.2_#_214_#_isotig03075:1-900	15702	IGV
fgenesh1_kg.2_#_215_#_isotig04222	273.939	239.728	174.987	135.586	129.6	132.783	17553	13347	10353	7746	8458	8284	fgenesh1_kg.2_#_215_#_isotig04222	virtual_chr5	292100	1743	1743	+	Protein Gene	fgenesh1_kg.2_#_215_#_isotig04222:1-1743	15703	IGV
estExt_fgenesh1_pg2.C_2_t10326	256.811	224.03	208.343	24.1653	28.1047	28.1127	11681	8854	8750	980	1302	1245	estExt_fgenesh1_pg2.C_2_t10326	virtual_chr5	293943	1266	1266	-	Protein Gene	estExt_fgenesh1_pg2.C_2_t10326:1-1266	75341	IGV
fgenesh1_pm.2_#_232	29.1351	26.8909	21.361	50.7146	44.3547	60.7723	712	571	482	1105	1104	1446	fgenesh1_pm.2_#_232	virtual_chr5	295309	726	726	+	Protein Gene	fgenesh1_pm.2_#_232:1-726	23286	IGV
fgenesh1_kg.2_#_216_#_isotig00132	4576.9	4231.01	4263.98	232.43	235.057	254.189	242965	195157	209002	11001	12709	13138	fgenesh1_kg.2_#_216_#_isotig00132	virtual_chr5	296135	1461	1461	+	Protein Gene	fgenesh1_kg.2_#_216_#_isotig00132:1-1461	15704	IGV
fgenesh1_pg.2_#_331	60.9867	51.3946	51.8442	47.2955	48.9089	42.8867	3701	2710	2905	2559	3023	2534	fgenesh1_pg.2_#_331	virtual_chr5	297696	1656	1656	+	Protein Gene	fgenesh1_pg.2_#_331:1-1656	11761	IGV
estExt_fgenesh1_pm2.C_2_t10236	51.9289	46.2811	25.0908	34.9523	35.6291	42.1443	1773	1373	791	1064	1239	1401	estExt_fgenesh1_pm2.C_2_t10236	virtual_chr5	299452	1008	975	-	Protein Gene	estExt_fgenesh1_pm2.C_2_t10236:1-1008	81610	IGV
gm1.1163_g	16.0301	16.365	9.72467	12.729	13.5275	11.4447	1089	966	610	771	936	757	gm1.1163_g	virtual_chr5	300560	1842	1842	+	Protein Gene	gm1.1163_g:1-1842	6905	IGV
fgenesh1_kg.2_#_220_#_isotig02546	437.882	381.348	202.725	186.628	164.303	175.733	24013	18171	10265	9125	9177	9383	fgenesh1_kg.2_#_220_#_isotig02546	virtual_chr5	302502	1506	1506	+	Protein Gene	fgenesh1_kg.2_#_220_#_isotig02546:1-1506	15708	IGV
estExt_Genemark12.C_2_t10347	82.9823	74.4625	52.2854	53.7301	50.9289	52.8303	1339	1044	779	773	837	830	estExt_Genemark12.C_2_t10347	virtual_chr5	304108	513	513	+	Protein Gene	estExt_Genemark12.C_2_t10347:1-513	92689	IGV
fgenesh1_kg.2_#_221_#_isotig04958	37.0717	32.9711	37.1637	36.2371	38.2524	29.2312	3160	2442	2925	2754	3321	2426	fgenesh1_kg.2_#_221_#_isotig04958	virtual_chr5	304721	2286	2286	-	Protein Gene	fgenesh1_kg.2_#_221_#_isotig04958:1-2286	15709	IGV
fgenesh1_kg.2_#_222_#_isotig04066	123.91	115.601	124.665	62.25	64.3181	69.8543	11924	9666	11077	5341	6304	6545	fgenesh1_kg.2_#_222_#_isotig04066	virtual_chr5	307107	2568	2568	+	Protein Gene	fgenesh1_kg.2_#_222_#_isotig04066:1-2568	15710	IGV
estExt_Genewise1Plus2.C_2_t20099	19.7431	15.148	14.2548	15.7148	15.96	13.238	651	434	434	462	536	425	estExt_Genewise1Plus2.C_2_t20099	virtual_chr5	309775	945	945	+	Protein Gene	estExt_Genewise1Plus2.C_2_t20099:1-945	98024	IGV
estExt_fgenesh1_pg2.C_2_t10335	49.5667	49.9517	28.5949	17.6798	21.1046	19.1537	2525	2211	1345	803	1095	950	estExt_fgenesh1_pg2.C_2_t10335	virtual_chr5	310820	1406	1406	-	Protein Gene	estExt_fgenesh1_pg2.C_2_t10335:1-1406	75349	IGV
fgenesh1_kg.2_#_223_#_isotig01674	109.55	104.865	63.1194	28.1879	30.2331	37.7039	9812	8161	5220	2251	2758	3288	fgenesh1_kg.2_#_223_#_isotig01674	virtual_chr5	312326	2397	2397	+	Protein Gene	fgenesh1_kg.2_#_223_#_isotig01674:1-2397	15711	IGV
gm1.1171_g	42.0471	39.8546	36.2529	17.9824	17.3714	18.1719	2001	1648	1593	763	842	842	gm1.1171_g	virtual_chr5	314823	1360	1320	+	Protein Gene	gm1.1171_g:1-1360	6913	IGV
gm1.1172_g	153.521	158.452	245.984	190.625	154.688	207.284	4380	3928	6480	4849	4495	5758	gm1.1172_g	virtual_chr5	316283	831	831	-	Protein Gene	gm1.1172_g:1-831	6914	IGV
gm1.1173_g	2.61854	2.40539	6.7126	1.18555	0.377387	0.740209	109	87	258	44	16	30	gm1.1173_g	virtual_chr5	317214	1167	1167	-	Protein Gene	gm1.1173_g:1-1167	6915	IGV
gw1.2.771.1	143.354	156.724	251.989	161.956	152.412	147.941	5213	4952	8461	5251	5645	5238	gw1.2.771.1	virtual_chr5	318481	1032	1032	+	Protein Gene	gw1.2.771.1:1-1032	40273	IGV
gm1.1175_g	44.9129	53.8443	37.3499	29.3845	26.51	28.0062	168	175	129	98	101	102	gm1.1175_g	virtual_chr5	319613	223	195	-	Protein Gene	gm1.1175_g:1-223	6917	IGV
fgenesh1_kg.2_#_224_#_isotig01145	14.5983	14.2578	12.3313	7.98582	6.36795	9.56133	1427	1211	1113	696	634	910	fgenesh1_kg.2_#_224_#_isotig01145	virtual_chr5	319936	2607	2607	+	Protein Gene	fgenesh1_kg.2_#_224_#_isotig01145:1-2607	15712	IGV
estExt_fgenesh1_pg2.C_2_t10341	9.96081	10.6162	9.16264	169.933	245.669	109.405	1082	1002	919	16458	27180	11571	estExt_fgenesh1_pg2.C_2_t10341	virtual_chr5	322643	3142	2886	+	Protein Gene	estExt_fgenesh1_pg2.C_2_t10341:1-3142	75355	IGV
gm1.1179_g	53.166	53.0738	49.3185	27.0928	23.8303	49.382	460	399	394	209	210	416	gm1.1179_g	virtual_chr5	325885	321	321	+	Protein Gene	gm1.1179_g:1-321	6921	IGV
estExt_fgenesh1_pg2.C_2_t10342	29.856	27.6513	24.5327	13.6537	11.4354	13.9011	2325	1871	1764	948	907	1054	estExt_fgenesh1_pg2.C_2_t10342	virtual_chr5	326306	2097	2097	+	Protein Gene	estExt_fgenesh1_pg2.C_2_t10342:1-2097	75356	IGV
estExt_Genemark12.C_2_t10363	65.4278	67.2688	59.2677	205.025	166.134	117.639	1247	1114	1043	3484	3225	2183	estExt_Genemark12.C_2_t10363	virtual_chr5	328503	629	588	-	Protein Gene	estExt_Genemark12.C_2_t10363:1-629	92704	IGV
fgenesh1_kg.2_#_225_#_isotig04383	58.9187	73.909	77.482	32.5674	38.7915	40.3424	2301	2508	2794	1134	1543	1534	fgenesh1_kg.2_#_225_#_isotig04383	virtual_chr5	329232	1101	1101	-	Protein Gene	fgenesh1_kg.2_#_225_#_isotig04383:1-1101	15713	IGV
fgenesh1_kg.2_#_226_#_isotig01709	1303.7	1334.06	1588.87	1698.74	1573.44	2108	10670	9487	12007	12396	13116	16798	fgenesh1_kg.2_#_226_#_isotig01709	virtual_chr5	330433	309	309	+	Protein Gene	fgenesh1_kg.2_#_226_#_isotig01709:1-309	15714	IGV
estExt_Genewise12.C_2_t20121	140.476	154.954	79.9803	72.7389	77.4397	74.0459	7605	7289	3998	3511	4270	3903	estExt_Genewise12.C_2_t20121	virtual_chr5	330842	1488	1488	-	Protein Gene	estExt_Genewise12.C_2_t20121:1-1488	85817	IGV
gw1.2.565.1	50.8738	38.6223	40.7999	22.7036	23.8193	22.5392	2659	1754	1969	1058	1268	1147	gw1.2.565.1	virtual_chr5	332430	1440	1440	-	Protein Gene	gw1.2.565.1:1-1440	39142	IGV
fgenesh1_pm.2_#_247	78.7162	75.2602	72.5236	55.7259	57.0644	74.0948	1353	1124	1151	854	999	1240	fgenesh1_pm.2_#_247	virtual_chr5	333970	540	540	-	Protein Gene	fgenesh1_pm.2_#_247:1-540	23301	IGV
estExt_Genewise12.C_2_t20127	184.564	164.909	130.11	128.721	138.829	180.842	8697	6752	5661	5408	6663	8297	estExt_Genewise12.C_2_t20127	virtual_chr5	334610	1308	1308	+	Protein Gene	estExt_Genewise12.C_2_t20127:1-1308	85823	IGV
fgenesh1_kg.2_#_227_#_isotig00785	123.889	120.413	116.602	68.3554	67.3711	73.39	3100	2618	2694	1525	1717	1788	fgenesh1_kg.2_#_227_#_isotig00785	virtual_chr5	336018	741	741	+	Protein Gene	fgenesh1_kg.2_#_227_#_isotig00785:1-741	15715	IGV
estExt_Genemark12.C_2_t10368	45.8642	38.6385	62.5532	79.7711	81.5862	81.424	1153	844	1452	1788	2089	1993	estExt_Genemark12.C_2_t10368	virtual_chr5	336859	744	744	-	Protein Gene	estExt_Genemark12.C_2_t10368:1-744	92709	IGV
fgenesh1_kg.2_#_228_#_isotig03366	168.956	157.101	179.947	64.8537	66.7784	64.7075	3556	2873	3497	1217	1431.5	1326	fgenesh1_kg.2_#_228_#_isotig03366	virtual_chr5	337703	639	639	-	Protein Gene	fgenesh1_kg.2_#_228_#_isotig03366:1-639	15716	IGV
estExt_fgenesh1_pm2.C_2_t10253	61.0556	71.8977	43.8582	65.7476	68.1759	77.6001	1078	1103	715	1035	1226	1334	estExt_fgenesh1_pm2.C_2_t10253	virtual_chr5	338442	552	552	+	Protein Gene	estExt_fgenesh1_pm2.C_2_t10253:1-552	81627	IGV
fgenesh1_kg.2_#_229_#_isotig04533	37.8526	49.5227	44.0688	313.1	328.268	358.364	987	1122	1061	7279	8718	9098	fgenesh1_kg.2_#_229_#_isotig04533	virtual_chr5	339094	768	768	+	Protein Gene	fgenesh1_kg.2_#_229_#_isotig04533:1-768	15717	IGV
estExt_Genewise1Plus2.C_2_t20136	252.128	190.582	308.5	87.5851	86.0948	92.1547	13738	9023	15521	4255	4778	4889	estExt_Genewise1Plus2.C_2_t20136	virtual_chr5	339962	1497	1497	+	Protein Gene	estExt_Genewise1Plus2.C_2_t20136:1-1497	98060	IGV
estExt_fgenesh1_pg2.C_2_t10353	79.4824	71.8678	41.3867	49.179	44.7167	62.3234	1171	920	563	646	671	894	estExt_fgenesh1_pg2.C_2_t10353	virtual_chr5	341559	477	477	-	Protein Gene	estExt_fgenesh1_pg2.C_2_t10353:1-477	75367	IGV
fgenesh1_kg.2_#_230_#_isotig01015	2663.73	2920.15	1536.36	937.901	825.487	924.954	89701.5	85444	47771	28160	28313	30327	fgenesh1_kg.2_#_230_#_isotig01015	virtual_chr5	342136	1100	963	+	Protein Gene	fgenesh1_kg.2_#_230_#_isotig01015:1-1100	15718	IGV
fgenesh1_pg.2_#_357	27.0322	26.338	19.2694	23.643	27.0261	27.4108	1258	1065	828	981	1281	1242	fgenesh1_pg.2_#_357	virtual_chr5	343336	1293	1293	-	Protein Gene	fgenesh1_pg.2_#_357:1-1293	11787	IGV
estExt_Genemark12.C_2_t10378	8.74697	7.88614	8.72825	10.0871	10.7286	9.90345	674	528	621	693	842	743	estExt_Genemark12.C_2_t10378	virtual_chr5	344729	2076	2076	+	Protein Gene	estExt_Genemark12.C_2_t10378:1-2076	92718	IGV
fgenesh1_kg.2_#_231_#_isotig03806	191.268	179.343	160.703	80.7154	74.8331	82.5553	12457	10149	9664	4687	4964	5235	fgenesh1_kg.2_#_231_#_isotig03806	virtual_chr5	346905	1770	1770	+	Protein Gene	fgenesh1_kg.2_#_231_#_isotig03806:1-1770	15719	IGV
estExt_fgenesh1_pg2.C_2_t10358	5.97284	7.1767	8.82839	6.78333	5.38481	5.28572	159	166	217	161	146	137	estExt_fgenesh1_pg2.C_2_t10358	virtual_chr5	348775	782	782	-	Protein Gene	estExt_fgenesh1_pg2.C_2_t10358:1-782	75371	IGV
estExt_fgenesh1_pm2.C_2_t10257	46.9992	49.0364	25.0751	48.3497	49.9651	57.6488	1220	1106	601	1119	1321	1457	estExt_fgenesh1_pm2.C_2_t10257	virtual_chr5	349657	765	765	+	Protein Gene	estExt_fgenesh1_pm2.C_2_t10257:1-765	81631	IGV
fgenesh1_kg.2_#_233_#_isotig02053	6.44992	5.97078	3.64457	40.8884	82.4628	59.6205	46	37	24	260	599	414	fgenesh1_kg.2_#_233_#_isotig02053	virtual_chr5	350522	282	282	+	Protein Gene	fgenesh1_kg.2_#_233_#_isotig02053:1-282	15721	IGV
estExt_Genemark12.C_2_t10382	5.17264	4.14527	3.19628	34.0798	19.037	23.6462	326	227	186	1915	1222	1451	estExt_Genemark12.C_2_t10382	virtual_chr5	350904	1716	1716	+	Protein Gene	estExt_Genemark12.C_2_t10382:1-1716	92722	IGV
fgenesh1_pg.2_#_363	218.754	261.657	178.388	84.3074	62.9084	100.041	4732	4918	3563	1626	1386	2107	fgenesh1_pg.2_#_363	virtual_chr5	352720	654	654	-	Protein Gene	fgenesh1_pg.2_#_363:1-654	11793	IGV
estExt_Genemark12.C_2_t10384	21.5938	22.5516	12.8466	28.0047	24.0324	30.9285	659	598	362	762	747	919	estExt_Genemark12.C_2_t10384	virtual_chr5	353474	919	882	+	Protein Gene	estExt_Genemark12.C_2_t10384:1-919	92724	IGV
fgenesh1_kg.2_#_234_#_isotig00822	621.615	675.238	979.724	82.4968	87.72	70.2802	66215	62497	96361	7835	9517	7289	fgenesh1_kg.2_#_234_#_isotig00822	virtual_chr5	354493	2832	2832	-	Protein Gene	fgenesh1_kg.2_#_234_#_isotig00822:1-2832	15722	IGV
estExt_fgenesh1_pm2.C_2_t10261	19.4194	27.2178	56.0511	13.2797	13.8976	12.3289	1896	2309	5053	1156	1382	1172	estExt_fgenesh1_pm2.C_2_t10261	virtual_chr5	357425	2604	2604	-	Protein Gene	estExt_fgenesh1_pm2.C_2_t10261:1-2604	81635	IGV
estExt_fgenesh1_pm2.C_2_t10262	34.9251	31.5547	23.5331	20.443	20.4032	26.5303	1805	1417	1123	942	1074	1335	estExt_fgenesh1_pm2.C_2_t10262	virtual_chr5	360129	1425	1425	+	Protein Gene	estExt_fgenesh1_pm2.C_2_t10262:1-1425	81636	IGV
fgenesh1_kg.2_#_236_#_isotig03928	48.6849	51.3229	47.5759	52.0595	47.9285	46.0254	4463	4088	4027	4255	4475	4108	fgenesh1_kg.2_#_236_#_isotig03928	virtual_chr5	361654	2451	2451	-	Protein Gene	fgenesh1_kg.2_#_236_#_isotig03928:1-2451	15724	IGV
estExt_Genemark12.C_2_t10389	1.12557	0.259081	1.21901	1.76737	2.4312	2.54325	5	1	5	7	11	11	estExt_Genemark12.C_2_t10389	virtual_chr5	364205	263	213	+	Protein Gene	estExt_Genemark12.C_2_t10389:1-263	92729	IGV
e_gw1.2.14.1	439.947	448.531	349.223	153.056	156.318	144.499	17696	15676	12970	5489	6404	5659	e_gw1.2.14.1	virtual_chr5	364568	1131	1131	-	Protein Gene	e_gw1.2.14.1:1-1131	46729	IGV
estExt_Genemark12.C_2_t10391	139.955	113.838	108.516	34.5627	28.7474	32.8981	6104	4314	4370	1344	1277	1397	estExt_Genemark12.C_2_t10391	virtual_chr5	365799	1218	1218	-	Protein Gene	estExt_Genemark12.C_2_t10391:1-1218	92730	IGV
fgenesh1_kg.2_#_237_#_isotig00136	12220.7	13102.6	18102.5	1567.36	1643.47	1837.35	678745	632316	928348	77615	92969	99358	fgenesh1_kg.2_#_237_#_isotig00136	virtual_chr5	367117	1524	1524	+	Protein Gene	fgenesh1_kg.2_#_237_#_isotig00136:1-1524	15725	IGV
e_gw1.2.516.1	68.9447	55.6493	64.0384	39.1508	42.0618	41.1083	5240	3675	4494	2653	3256	3042	e_gw1.2.516.1	virtual_chr5	368741	2049	2049	+	Protein Gene	e_gw1.2.516.1:1-2049	46584	IGV
estExt_fgenesh1_pm2.C_2_t10267	13.6302	14.3167	9.20972	27.7682	25.9778	25.7775	561	512	350	1019	1089	1033	estExt_fgenesh1_pm2.C_2_t10267	virtual_chr5	370890	1155	1155	-	Protein Gene	estExt_fgenesh1_pm2.C_2_t10267:1-1155	81640	IGV
fgenesh1_kg.2_#_239_#_isotig02316	33.9057	21.8818	20.9343	15.6375	22.0883	28.9644	107	60	61	44	71	89	fgenesh1_kg.2_#_239_#_isotig02316	virtual_chr5	372145	180	180	+	Protein Gene	fgenesh1_kg.2_#_239_#_isotig02316:1-180	15727	IGV
estExt_Genewise1Plus2.C_2_t20175	378.493	410.962	341.153	125.59	138.805	139.167	19517	18413	16243	5774	7290	6987	estExt_Genewise1Plus2.C_2_t20175	virtual_chr5	372425	1422	1422	+	Protein Gene	estExt_Genewise1Plus2.C_2_t20175:1-1422	98096	IGV
estExt_Genemark12.C_2_t10396	39.8757	35.1809	37.3392	24.393	22.7419	19.8642	4173	3199	3608	2276	2424	2024	estExt_Genemark12.C_2_t10396	virtual_chr5	373947	2784	2784	+	Protein Gene	estExt_Genemark12.C_2_t10396:1-2784	92735	IGV
gm1.1215_g	23.7486	24.8916	14.6973	61.9132	54.4063	69.4723	336	306	192	781	784	957	gm1.1215_g	virtual_chr5	376831	462	462	-	Protein Gene	gm1.1215_g:1-462	6957	IGV
estExt_Genemark12.C_2_t10398	329.414	403.41	193.738	282.182	177.642	256.588	1771.5	1885	962	1353	973	1343.5	estExt_Genemark12.C_2_t10398	virtual_chr5	377393	382	237	+	Protein Gene	estExt_Genemark12.C_2_t10398:1-382	92736	IGV
fgenesh1_kg.2_#_243_#_isotig00618	1658.17	1707.52	1589.51	1093.99	1046.72	1393.54	54094	48401	47879	31820	34779	44263	fgenesh1_kg.2_#_243_#_isotig00618	virtual_chr5	377875	936	936	-	Protein Gene	fgenesh1_kg.2_#_243_#_isotig00618:1-936	15731	IGV
fgenesh1_kg.2_#_244_#_isotig04397	126.635	67.8399	77.92	49.2082	54.4478	67.4739	3302	1537	1876	1144	1446	1713	fgenesh1_kg.2_#_244_#_isotig04397	virtual_chr5	378911	768	768	-	Protein Gene	fgenesh1_kg.2_#_244_#_isotig04397:1-768	15732	IGV
fgenesh1_kg.2_#_245_#_isotig03434	327.874	187.32	367.599	107.912	113.856	115.068	12268	6090	12700	3600	4339	4192	fgenesh1_kg.2_#_245_#_isotig03434	virtual_chr5	379779	1059	1059	+	Protein Gene	fgenesh1_kg.2_#_245_#_isotig03434:1-1059	15733	IGV
fgenesh1_kg.2_#_246_#_isotig03877	98.4827	82.8481	103.894	110.634	119.445	107.076	5631	4116	5485	5640	6956	5961	fgenesh1_kg.2_#_246_#_isotig03877	virtual_chr6	1	1566	1566	+	Protein Gene	fgenesh1_kg.2_#_246_#_isotig03877:1-1566	15734	IGV
estExt_Genewise1Plus2.C_2_t20186	1353.2	1595.51	690.249	400.94	332.178	437.92	25158	25774	11849	6646	6290	7927	estExt_Genewise1Plus2.C_2_t20186	virtual_chr6	1667	576	576	+	Protein Gene	estExt_Genewise1Plus2.C_2_t20186:1-576	98107	IGV
gm1.1222_g	158.271	170.895	116.532	108.631	122.437	105.68	2961	2778	2013	1812	2333	1925	gm1.1222_g	virtual_chr6	2343	579	579	+	Protein Gene	gm1.1222_g:1-579	6964	IGV
fgenesh1_kg.2_#_248_#_isotig05013	124.563	126.077	87.0378	113.605	120.216	119.554	3816	3356	2462	3103	3751	3566	fgenesh1_kg.2_#_248_#_isotig05013	virtual_chr6	3022	885	885	+	Protein Gene	fgenesh1_kg.2_#_248_#_isotig05013:1-885	15736	IGV
gm1.1224_g	146.738	113.103	181.575	54.3988	51.5915	54.0086	3809	2551	4352	1259	1364	1365	gm1.1224_g	virtual_chr6	4007	765	765	-	Protein Gene	gm1.1224_g:1-765	6966	IGV
fgenesh1_kg.2_#_249_#_isotig03080	109.732	99.1421	82.6892	64.5152	59.6585	68.854	1591	1249	1107	834	881	972	fgenesh1_kg.2_#_249_#_isotig03080	virtual_chr6	4872	471	471	+	Protein Gene	fgenesh1_kg.2_#_249_#_isotig03080:1-471	15737	IGV
estExt_fgenesh1_pg2.C_2_t10378	132.046	120.255	183.617	43.1647	44.8221	55.0209	3335	2639	4282	972	1153	1353	estExt_fgenesh1_pg2.C_2_t10378	virtual_chr6	5443	747	747	+	Protein Gene	estExt_fgenesh1_pg2.C_2_t10378:1-747	75389	IGV
fgenesh1_kg.2_#_250_#_isotig04794	84.8334	95.7815	110.426	86.6905	78.145	78.7474	3690	3620	4435	3362	3462	3335	fgenesh1_kg.2_#_250_#_isotig04794	virtual_chr6	6290	1215	1215	+	Protein Gene	fgenesh1_kg.2_#_250_#_isotig04794:1-1215	15738	IGV
fgenesh1_kg.2_#_251_#_isotig04009	40.811	42.3928	34.6525	56.5854	54.4323	60.408	1088	982	853	1345	1478	1568	fgenesh1_kg.2_#_251_#_isotig04009	virtual_chr6	7605	783	783	+	Protein Gene	fgenesh1_kg.2_#_251_#_isotig04009:1-783	15739	IGV
fgenesh1_kg.2_#_252_#_isotig04708	88.1872	91.0063	69.4308	45.1821	45.7162	36.8258	5197	4660	3778	2374	2744	2113	fgenesh1_kg.2_#_252_#_isotig04708	virtual_chr6	8488	1611	1611	-	Protein Gene	fgenesh1_kg.2_#_252_#_isotig04708:1-1611	15740	IGV
estExt_Genemark12.C_2_t10412	41.9621	43.825	19.308	25.6028	27.4954	21.8814	3307	3001	1405	1799	2207	1679	estExt_Genemark12.C_2_t10412	virtual_chr6	10199	2121	2121	-	Protein Gene	estExt_Genemark12.C_2_t10412:1-2121	92749	IGV
estExt_Genemark12.C_2_t10413	113.926	107.182	70.3451	58.4617	59.5293	72.767	2531	2069	1443	1158	1347	1574	estExt_Genemark12.C_2_t10413	virtual_chr6	12420	669	669	+	Protein Gene	estExt_Genemark12.C_2_t10413:1-669	92750	IGV
fgenesh1_kg.2_#_253_#_isotig03192	199.016	213.285	241.882	107.209	104.086	124.89	23573	21951	26454	11322	12557	14403	fgenesh1_kg.2_#_253_#_isotig03192	virtual_chr6	13189	3138	3138	-	Protein Gene	fgenesh1_kg.2_#_253_#_isotig03192:1-3138	15741	IGV
fgenesh1_pg.2_#_386	37.9054	34.9361	26.7011	23.1094	25.152	25.0995	1928	1544	1254	1048	1303	1243	fgenesh1_pg.2_#_386	virtual_chr6	16427	1404	1404	+	Protein Gene	fgenesh1_pg.2_#_386:1-1404	11816	IGV
fgenesh1_kg.2_#_254_#_isotig03645	70.0361	47.1969	59.1428	73.2599	58.8516	60.3022	4676	2738	3646	4361	4002	3920	fgenesh1_kg.2_#_254_#_isotig03645	virtual_chr6	17931	1812	1812	+	Protein Gene	fgenesh1_kg.2_#_254_#_isotig03645:1-1812	15742	IGV
estExt_Genemark12.C_2_t10417	28.4554	28.0595	15.2514	20.4398	23.1683	17.7286	1271	1089	629	814	1054	771	estExt_Genemark12.C_2_t10417	virtual_chr6	19843	1245	1245	+	Protein Gene	estExt_Genemark12.C_2_t10417:1-1245	92754	IGV
estExt_Genemark12.C_2_t10418	26.3928	24.3904	10.4401	27.9512	28.3535	17.702	3228	2592	1179	3048	3532	2108	estExt_Genemark12.C_2_t10418	virtual_chr6	21188	3237	3237	+	Protein Gene	estExt_Genemark12.C_2_t10418:1-3237	92755	IGV
estExt_Genewise1Plus2.C_2_t20201	303.331	295.62	244.892	192.075	176.537	203.569	17592	14897	13114	9932	10428	11495	estExt_Genewise1Plus2.C_2_t20201	virtual_chr6	24525	1587	1587	-	Protein Gene	estExt_Genewise1Plus2.C_2_t20201:1-1587	98122	IGV
fgenesh1_kg.2_#_255_#_isotig01743	478.771	475.854	544.706	442.72	373.92	555.278	9069	7832	9527	7477	7214	10241	fgenesh1_kg.2_#_255_#_isotig01743	virtual_chr6	26212	585	585	+	Protein Gene	fgenesh1_kg.2_#_255_#_isotig01743:1-585	15743	IGV
estExt_Genemark12.C_2_t10421	25.3666	24.1057	11.9951	28.8015	30.9346	33.2776	1136	938	496	1150	1411	1451	estExt_Genemark12.C_2_t10421	virtual_chr6	26897	1248	1248	+	Protein Gene	estExt_Genemark12.C_2_t10421:1-1248	92758	IGV
fgenesh1_kg.2_#_256_#_isotig03675	99.7216	103.069	94.8459	111.314	113.62	115.201	8407	7550	7383	8367	9756	9456	fgenesh1_kg.2_#_256_#_isotig03675	virtual_chr6	28245	2262	2262	+	Protein Gene	fgenesh1_kg.2_#_256_#_isotig03675:1-2262	15744	IGV
estExt_fgenesh1_pg2.C_2_t10392	12.0521	13.3873	27.0427	13.803	15.3942	10.4961	947	914	1962	967	1232	803	estExt_fgenesh1_pg2.C_2_t10392	virtual_chr6	30607	2115	2115	+	Protein Gene	estExt_fgenesh1_pg2.C_2_t10392:1-2115	75403	IGV
e_gw1.2.1291.1	58.7506	45.566	90.0538	84.6216	83.6209	55.6309	3318	2236	4696	4261	4810	3059	e_gw1.2.1291.1	virtual_chr6	32822	1548	1548	+	Protein Gene	e_gw1.2.1291.1:1-1548	46514	IGV
fgenesh1_kg.2_#_257_#_isotig05047	20.555	23.6565	32.2745	263.983	300.868	301.376	1394	1394	2021	15962	20782	19900	fgenesh1_kg.2_#_257_#_isotig05047	virtual_chr6	34470	1839	1839	+	Protein Gene	fgenesh1_kg.2_#_257_#_isotig05047:1-1839	15745	IGV
fgenesh1_kg.2_#_258_#_contig05514	234.789	203.548	180.245	492.078	513.496	540.381	4118	3102	2919	7695	9173	9228	fgenesh1_kg.2_#_258_#_contig05514	virtual_chr6	36409	549	549	+	Protein Gene	fgenesh1_kg.2_#_258_#_contig05514:1-549	15746	IGV
fgenesh1_kg.2_#_259_#_contig06237	2264.81	1759.02	2462.52	470.689	269.784	267.436	71766	48431	72049	13298	8707	8251	fgenesh1_kg.2_#_259_#_contig06237	virtual_chr6	37058	912	912	+	Protein Gene	fgenesh1_kg.2_#_259_#_contig06237:1-912	15747	IGV
estExt_Genemark12.C_2_t10428	30.025	33.199	31.7683	34.7307	38.1946	30.4713	2777	2668	2713	2864	3598	2744	estExt_Genemark12.C_2_t10428	virtual_chr6	38070	2472	2472	+	Protein Gene	estExt_Genemark12.C_2_t10428:1-2472	92765	IGV
estExt_fgenesh1_pg2.C_2_t10398	68.3587	72.1686	59.1689	75.597	64.6793	86.1183	2286	2097	1827	2254	2203	2804	estExt_fgenesh1_pg2.C_2_t10398	virtual_chr6	40642	957	957	-	Protein Gene	estExt_fgenesh1_pg2.C_2_t10398:1-957	75409	IGV
estExt_Genemark12.C_2_t10430	130.478	125.175	120.686	176.867	123.549	198.24	4104	3421	3505	4960	3958	6071	estExt_Genemark12.C_2_t10430	virtual_chr6	41699	906	906	-	Protein Gene	estExt_Genemark12.C_2_t10430:1-906	92767	IGV
estExt_Genemark12.C_2_t10431	211.839	228.674	144.763	144.422	128.788	140.339	9685	9084	6111	5887	5997	6247	estExt_Genemark12.C_2_t10431	virtual_chr6	42705	1272	1272	-	Protein Gene	estExt_Genemark12.C_2_t10431:1-1272	92768	IGV
gm1.1250_g	70.5322	74.0157	49.0808	76.2422	72.849	69.3611	635	579	408	612	668	608	gm1.1250_g	virtual_chr6	44077	330	330	+	Protein Gene	gm1.1250_g:1-330	6992	IGV
estExt_Genemark12.C_2_t10433	39.1981	35.8323	35.0867	43.1647	43.7636	35.0516	1925	1529	1591	1890	2189	1676	estExt_Genemark12.C_2_t10433	virtual_chr6	44507	1359	1359	+	Protein Gene	estExt_Genemark12.C_2_t10433:1-1359	92769	IGV
estExt_Genemark12.C_2_t10434	25.6606	19.1092	15.2578	33.8594	33.5922	44.6143	153	99	84	180	204	259	estExt_Genemark12.C_2_t10434	virtual_chr6	45966	282	252	-	Protein Gene	estExt_Genemark12.C_2_t10434:1-282	92770	IGV
gm1.1253_g	63.1641	59.3459	61.749	101.533	105.784	111.865	2260	1845	2040	3239	3855	3897	gm1.1253_g	virtual_chr6	46348	1017	1017	+	Protein Gene	gm1.1253_g:1-1017	6995	IGV
estExt_fgenesh1_pg2.C_2_t10402	77.5281	74.2769	60.9365	71.1359	75.2771	85.7028	3617	3011	2625	2959	3577	3893	estExt_fgenesh1_pg2.C_2_t10402	virtual_chr6	47465	1296	1296	-	Protein Gene	estExt_fgenesh1_pg2.C_2_t10402:1-1296	75412	IGV
estExt_Genemark12.C_2_t10437	143.397	149.821	72.7792	80.1042	65.4333	75.7496	1291	1172	605	643	600	664	estExt_Genemark12.C_2_t10437	virtual_chr6	48861	330	330	+	Protein Gene	estExt_Genemark12.C_2_t10437:1-330	92773	IGV
fgenesh1_kg.2_#_261_#_isotig03661	172.302	148.77	166.935	147.447	142.978	179.464	4392	3295	3929	3351	3712	4454	fgenesh1_kg.2_#_261_#_isotig03661	virtual_chr6	49291	753	753	-	Protein Gene	fgenesh1_kg.2_#_261_#_isotig03661:1-753	15749	IGV
estExt_fgenesh1_pm2.C_2_t10291	1578.88	1781.02	891.063	647.503	597.055	691.051	28246	27685	14719	10328	10879	12037	estExt_fgenesh1_pm2.C_2_t10291	virtual_chr6	50144	558	558	+	Protein Gene	estExt_fgenesh1_pm2.C_2_t10291:1-558	81664	IGV
fgenesh1_kg.2_#_262_#_isotig00435	95.4044	108.702	75.6947	157.849	155.938	161.462	3302	3269	2419	4871	5497	5441	fgenesh1_kg.2_#_262_#_isotig00435	virtual_chr6	50802	987	987	-	Protein Gene	fgenesh1_kg.2_#_262_#_isotig00435:1-987	15750	IGV
estExt_Genewise1Plus2.C_2_t20228	8.00472	9.23545	3.51516	11.055	8.89539	10.7983	804	806	326	990	910	1056	estExt_Genewise1Plus2.C_2_t20228	virtual_chr6	51889	2676	2676	+	Protein Gene	estExt_Genewise1Plus2.C_2_t20228:1-2676	98149	IGV
fgenesh1_kg.2_#_263_#_isotig02441	64.8522	62.9327	43.9157	35.1095	34.4628	32.9648	1964	1656	1228	948	1063	972	fgenesh1_kg.2_#_263_#_isotig02441	virtual_chr6	54665	876	876	-	Protein Gene	fgenesh1_kg.2_#_263_#_isotig02441:1-876	15751	IGV
gm1.1261_g	90.0548	75.8009	58.7107	45.2857	41.449	40.4196	2643	1933	1591	1185	1239	1155	gm1.1261_g	virtual_chr6	55641	852	852	+	Protein Gene	gm1.1261_g:1-852	7003	IGV
fgenesh1_kg.2_#_264_#_isotig00254	409.008	286.584	309.989	112.206	88.0043	95.3283	18508	11268	12952	4527	4056	4200	fgenesh1_kg.2_#_264_#_isotig00254	virtual_chr6	56593	1260	1260	+	Protein Gene	fgenesh1_kg.2_#_264_#_isotig00254:1-1260	15752	IGV
estExt_Genemark12.C_2_t10445	99.8496	107.079	79.8214	61.7687	57.6549	62.7176	1833	1708	1353	1011	1078	1121	estExt_Genemark12.C_2_t10445	virtual_chr6	57953	570	570	-	Protein Gene	estExt_Genemark12.C_2_t10445:1-570	92781	IGV
fgenesh1_kg.2_#_265_#_isotig03124	348.181	367.024	314.656	275.685	268.945	324.075	4234	3878	3533	2989	3331	3837	fgenesh1_kg.2_#_265_#_isotig03124	virtual_chr6	58623	411	411	-	Protein Gene	fgenesh1_kg.2_#_265_#_isotig03124:1-411	15753	IGV
fgenesh1_kg.2_#_266_#_isotig03162	87.8279	75.7123	83.8472	91.4725	97.9157	82.68	7240	5423	6382	6723	8221	6636	fgenesh1_kg.2_#_266_#_isotig03162	virtual_chr6	59134	2214	2214	-	Protein Gene	fgenesh1_kg.2_#_266_#_isotig03162:1-2214	15754	IGV
fgenesh1_kg.2_#_268_#_isotig01058	175.188	177.886	60.187	666.882	556.011	572.487	10406	9181	3301	35318	33638	33109	fgenesh1_kg.2_#_268_#_isotig01058	virtual_chr6	61448	1661	1623	-	Protein Gene	fgenesh1_kg.2_#_268_#_isotig01058:1-1661	15756	IGV
estExt_fgenesh1_pg2.C_2_t10412	161.509	155.806	64.9645	314.641	249.971	353.498	4098	3435	1522	7118	6460	8733	estExt_fgenesh1_pg2.C_2_t10412	virtual_chr6	63209	750	750	+	Protein Gene	estExt_fgenesh1_pg2.C_2_t10412:1-750	75422	IGV
fgenesh1_kg.2_#_270_#_isotig01341	117.688	117.351	141.773	153.927	151.228	147.225	4087	3541	4546	4766	5349	4978	fgenesh1_kg.2_#_270_#_isotig01341	virtual_chr6	64059	990	990	-	Protein Gene	fgenesh1_kg.2_#_270_#_isotig01341:1-990	15758	IGV
estExt_Genewise1Plus2.C_2_t20250	427.096	392.634	331.57	265.94	279.068	334.603	12335	9853	8842	6848	8209	9409	estExt_Genewise1Plus2.C_2_t20250	virtual_chr6	65149	882	840	-	Protein Gene	estExt_Genewise1Plus2.C_2_t20250:1-882	98171	IGV
fgenesh1_pm.2_#_301	110.633	114.035	119.037	214.266	199.978	219.887	5058	4530	5025	8734	9312	9788	fgenesh1_pm.2_#_301	virtual_chr6	66131	1329	1272	-	Protein Gene	fgenesh1_pm.2_#_301:1-1329	23355	IGV
gm1.1270_g	120.068	100.386	86.001	147.323	127.376	190.223	5714	4151	3779	6251	6174	8814	gm1.1270_g	virtual_chr6	67560	1320	1320	+	Protein Gene	gm1.1270_g:1-1320	7012	IGV
fgenesh1_kg.2_#_272_#_isotig01688	234.283	212.584	132.029	126.635	130.159	135.117	14108	11123	7341	6799	7983	7922	fgenesh1_kg.2_#_272_#_isotig01688	virtual_chr6	68980	1674	1644	+	Protein Gene	fgenesh1_kg.2_#_272_#_isotig01688:1-1674	15760	IGV
fgenesh1_kg.2_#_273_#_isotig05024	29.7149	27.5446	34.8283	47.814	42.2199	41.992	1362	1097	1474	1954	1971	1874	fgenesh1_kg.2_#_273_#_isotig05024	virtual_chr6	70754	1275	1275	+	Protein Gene	fgenesh1_kg.2_#_273_#_isotig05024:1-1275	15761	IGV
estExt_Genewise1Plus2.C_2_t20260	42.4414	34.6864	46.6585	37.1376	32.9139	35.2762	928	659	942	724	733	751	estExt_Genewise1Plus2.C_2_t20260	virtual_chr6	72129	660	660	-	Protein Gene	estExt_Genewise1Plus2.C_2_t20260:1-660	98175	IGV
estExt_Genemark12.C_2_t10455	35.1526	42.3852	49.9414	53.0284	46.8835	43.8426	2832	2967	3715	3809	3847	3439	estExt_Genemark12.C_2_t10455	virtual_chr6	72889	2166	2166	-	Protein Gene	estExt_Genemark12.C_2_t10455:1-2166	92790	IGV
estExt_Genewise1Plus2.C_2_t20266	212.074	138.542	120.856	288.062	211.638	238.31	7216	4096	3797	8739	7334.5	7895	estExt_Genewise1Plus2.C_2_t20266	virtual_chr6	75155	972	972	-	Protein Gene	estExt_Genewise1Plus2.C_2_t20266:1-972	98181	IGV
estExt_Genemark12.C_2_t10457	44.2269	48.6618	45.2441	23.3678	18.5463	19.7841	1660	1587	1568	782	709	723	estExt_Genemark12.C_2_t10457	virtual_chr6	76227	1062	1062	-	Protein Gene	estExt_Genemark12.C_2_t10457:1-1062	92792	IGV
estExt_Genewise1Plus2.C_2_t20269	72.3919	59.5355	33.6887	56.1524	52.3132	63.4689	1913	1367	822	1323	1408	1633	estExt_Genewise1Plus2.C_2_t20269	virtual_chr6	77389	777	777	+	Protein Gene	estExt_Genewise1Plus2.C_2_t20269:1-777	98184	IGV
gm1.1277_g	23.244	22.2571	22.3544	19.3961	13.1451	19.2894	125	104	111	93	72	101	gm1.1277_g	virtual_chr6	78266	276	237	+	Protein Gene	gm1.1277_g:1-276	7019	IGV
estExt_Genemark12.C_2_t10460	24.5564	24.9687	20.1592	19.4665	20.9304	21.5074	781	690	592	552	678	666	estExt_Genemark12.C_2_t10460	virtual_chr6	78642	915	915	+	Protein Gene	estExt_Genemark12.C_2_t10460:1-915	92794	IGV
estExt_Genewise1Plus2.C_2_t20270	6.376	5.78109	3.63104	3.4041	3.3726	2.68227	542	427	285	258	292	222	estExt_Genewise1Plus2.C_2_t20270	virtual_chr6	79657	2409	2280	-	Protein Gene	estExt_Genewise1Plus2.C_2_t20270:1-2409	98185	IGV
gm1.1280_g	14.2463	11.2975	8.00434	19.9251	21.1319	10.7605	1251	862	649	1560	1890	920	gm1.1280_g	virtual_chr6	82166	2390	2352	+	Protein Gene	gm1.1280_g:1-2390	7022	IGV
estExt_Genewise1Plus2.C_2_t20275	27.7011	39.8991	20.9193	9.21784	12.5338	15.6823	664	831	463	197	306	366	estExt_Genewise1Plus2.C_2_t20275	virtual_chr6	84656	714	714	-	Protein Gene	estExt_Genewise1Plus2.C_2_t20275:1-714	98190	IGV
fgenesh1_kg.2_#_274_#_isotig03323	53.3562	51.3194	35.114	43.7136	46.4543	50.5616	1254	1048	762	916	1112	1157	fgenesh1_kg.2_#_274_#_isotig03323	virtual_chr6	85470	702	702	-	Protein Gene	fgenesh1_kg.2_#_274_#_isotig03323:1-702	15762	IGV
estExt_Genemark12.C_2_t10465	21.7695	20.3193	14.525	9.59216	10.0508	8.48437	672	545	414	264	316	255	estExt_Genemark12.C_2_t10465	virtual_chr6	86272	921	891	-	Protein Gene	estExt_Genemark12.C_2_t10465:1-921	92799	IGV
e_gw1.2.59.1	16.2584	14.1321	15.2682	15.2263	13.2228	10.1892	903	682	783	754	748	551	e_gw1.2.59.1	virtual_chr6	87293	1524	1524	+	Protein Gene	e_gw1.2.59.1:1-1524	46418	IGV
estExt_Genemark12.C_2_t10467	190.227	167.726	132.762	126.347	125.022	116.498	2202	1687	1419	1304	1474	1313	estExt_Genemark12.C_2_t10467	virtual_chr6	88917	434	396	+	Protein Gene	estExt_Genemark12.C_2_t10467:1-434	92801	IGV
estExt_fgenesh1_pm2.C_2_t10310	25.3292	15.4241	14.7275	12.3118	12.0323	17.534	773	409	415	335	374	521	estExt_fgenesh1_pm2.C_2_t10310	virtual_chr6	89451	882	882	-	Protein Gene	estExt_fgenesh1_pm2.C_2_t10310:1-882	81682	IGV
fgenesh1_kg.2_#_277_#_isotig04502	40.2347	41.737	34.8552	29.5311	28.6257	24.0941	1794	1617	1435	1174	1300	1046	fgenesh1_kg.2_#_277_#_isotig04502	virtual_chr6	90433	1243	1243	-	Protein Gene	fgenesh1_kg.2_#_277_#_isotig04502:1-1243	15765	IGV
estExt_Genemark12.C_2_t10470	15.7959	16.1082	17.0581	80.9167	66.7109	43.4524	1738	1540	1733	7938	7476	4655	estExt_Genemark12.C_2_t10470	virtual_chr6	91776	2922	2922	-	Protein Gene	estExt_Genemark12.C_2_t10470:1-2922	92804	IGV
fgenesh1_kg.2_#_278_#_isotig00936	903.679	1002.62	706.296	3246.54	2683.52	2521.94	51881.5	50015	37441	166182	156917	140972	fgenesh1_kg.2_#_278_#_isotig00936	virtual_chr6	94798	1705	1572	+	Protein Gene	fgenesh1_kg.2_#_278_#_isotig00936:1-1705	15766	IGV
fgenesh1_kg.2_#_280_#_isotig00112	2695.69	3218.93	1650.72	959.987	859.329	994.022	70605	73256	39921	22418	22924	25349	fgenesh1_kg.2_#_280_#_isotig00112	virtual_chr6	96603	771	771	-	Protein Gene	fgenesh1_kg.2_#_280_#_isotig00112:1-771	15768	IGV
e_gw1.2.115.1	16.4394	15.2016	20.0684	28.8831	30.2753	25.8147	346	278	390	542	649	529	e_gw1.2.115.1	virtual_chr6	97474	639	639	+	Protein Gene	e_gw1.2.115.1:1-639	47065	IGV
fgenesh1_kg.2_#_281_#_isotig04302	28.382	31.6424	28.7225	12.4848	10.7618	11.0953	2333	2260	2180	915	901	888	fgenesh1_kg.2_#_281_#_isotig04302	virtual_chr6	98213	2208	2208	-	Protein Gene	fgenesh1_kg.2_#_281_#_isotig04302:1-2208	15769	IGV
fgenesh1_kg.2_#_282_#_isotig02569	0.202023	0.387509	0.607765	0.0503526	0.110195	0.461093	9	15	25	2	5	20	fgenesh1_kg.2_#_282_#_isotig02569	virtual_chr6	100521	1242	1242	+	Protein Gene	fgenesh1_kg.2_#_282_#_isotig02569:1-1242	15770	IGV
estExt_Genemark12.C_2_t10476	21.6323	19.9026	12.9401	5.85405	5.1863	5.23155	344	275	190	83	84	81	estExt_Genemark12.C_2_t10476	virtual_chr6	101863	507	507	-	Protein Gene	estExt_Genemark12.C_2_t10476:1-507	92810	IGV
fgenesh1_kg.2_#_283_#_isotig01762	15.0257	12.925	23.6046	24.9429	12.203	10.1211	677	506	982	1002	560	444	fgenesh1_kg.2_#_283_#_isotig01762	virtual_chr6	102470	1255	1255	+	Protein Gene	fgenesh1_kg.2_#_283_#_isotig01762:1-1255	15771	IGV
fgenesh1_kg.2_#_284_#_isotig02402	13.9695	13.4264	12.2651	48.1283	40.3301	30.7543	655	547	531	2012	1926	1404	fgenesh1_kg.2_#_284_#_isotig02402	virtual_chr6	103825	1302	1302	+	Protein Gene	fgenesh1_kg.2_#_284_#_isotig02402:1-1302	15772	IGV
fgenesh1_kg.2_#_285_#_isotig02368	10.0795	11.6443	13.48	153.132	141.959	128.385	264	265	326	3576	3787	3274	fgenesh1_kg.2_#_285_#_isotig02368	virtual_chr6	105227	771	771	+	Protein Gene	fgenesh1_kg.2_#_285_#_isotig02368:1-771	15773	IGV
estExt_Genemark12.C_2_t10479	32.7989	34.8442	23.7514	25.4679	30.3735	22.1655	845	780	565	585	797	556	estExt_Genemark12.C_2_t10479	virtual_chr6	106098	760	760	-	Protein Gene	estExt_Genemark12.C_2_t10479:1-760	92813	IGV
estExt_Genemark12.C_2_t10480	11.3303	7.06787	4.40884	18.3809	16.0218	17.5228	1297	703	466	1876	1868	1953	estExt_Genemark12.C_2_t10480	virtual_chr6	106958	3036	3036	+	Protein Gene	estExt_Genemark12.C_2_t10480:1-3036	92814	IGV
gm1.1299_g	31.9529	31.3711	23.8456	16.8169	16.5079	13.9046	878	749	605	412	462	372	gm1.1299_g	virtual_chr6	110094	804	804	+	Protein Gene	gm1.1299_g:1-804	7041	IGV
e_gw1.2.298.1	317.574	352.794	331.589	459.62	403.565	595.94	2562	2473	2470	3306	3316	4681	e_gw1.2.298.1	virtual_chr6	110998	306	306	+	Protein Gene	e_gw1.2.298.1:1-306	46465	IGV
e_gw1.2.292.1	40.6046	46.3561	44.7363	6.55418	6.82091	3.86385	1619	1606	1647	233	277	150	e_gw1.2.292.1	virtual_chr6	111404	1122	1122	+	Protein Gene	e_gw1.2.292.1:1-1122	46855	IGV
estExt_fgenesh1_pg2.C_2_t10439	68.6405	60.8228	41.8374	129.862	210.329	90.5447	7111	5475	4002	11995	22193	9133	estExt_fgenesh1_pg2.C_2_t10439	virtual_chr6	112626	2757	2757	-	Protein Gene	estExt_fgenesh1_pg2.C_2_t10439:1-2757	75446	IGV
estExt_fgenesh1_pm2.C_2_t10320	111.899	99.2821	101.938	182.009	208.134	156.165	4671	3601	3929	6774	8849	6347	estExt_fgenesh1_pm2.C_2_t10320	virtual_chr6	115483	1597	1170	+	Protein Gene	estExt_fgenesh1_pm2.C_2_t10320:1-1597	81692	IGV
estExt_fgenesh1_pg2.C_2_t10441	1226.23	1407.06	1364.44	687.663	695.9	1137.61	18496	18441	19003	9248	10691	16707	estExt_fgenesh1_pg2.C_2_t10441	virtual_chr6	117180	529	486	+	Protein Gene	estExt_fgenesh1_pg2.C_2_t10441:1-529	75448	IGV
estExt_fgenesh1_pg2.C_2_t10442	64.4712	60.1253	84.828	56.6415	40.9964	46.5026	1666	1350	2024	1305	1079	1170	estExt_fgenesh1_pg2.C_2_t10442	virtual_chr6	117809	762	762	+	Protein Gene	estExt_fgenesh1_pg2.C_2_t10442:1-762	75449	IGV
gm1.1307_g	53.1831	66.0725	52.8076	45.9773	43.0472	48.2618	541	584	496	417	446	478	gm1.1307_g	virtual_chr6	118671	399	360	+	Protein Gene	gm1.1307_g:1-399	7049	IGV
fgenesh1_kg.2_#_287_#_isotig04072	125.473	151.57	203.536	228.128	251.019	209.626	2499	2623	3743	4051	5092	4065	fgenesh1_kg.2_#_287_#_isotig04072	virtual_chr6	119170	610	610	+	Protein Gene	fgenesh1_kg.2_#_287_#_isotig04072:1-610	15775	IGV
fgenesh1_kg.2_#_288_#_isotig01011	42.4985	39.2953	42.3932	35.1959	35.5253	53.649	646	519	595	477	550	794	fgenesh1_kg.2_#_288_#_isotig01011	virtual_chr6	119880	523	489	+	Protein Gene	fgenesh1_kg.2_#_288_#_isotig01011:1-523	15776	IGV
estExt_Genemark12.C_2_t10491	65.2002	63.0004	75.9867	92.546	95.5399	85.0072	4376	3674	4709	5538	6531	5555	estExt_Genemark12.C_2_t10491	virtual_chr6	120503	1821	1821	+	Protein Gene	estExt_Genemark12.C_2_t10491:1-1821	92823	IGV
estExt_Genemark12.C_2_t10492	28.2056	28.4853	33.3077	37.1617	34.8108	43.4537	498	437	543	585	626	747	estExt_Genemark12.C_2_t10492	virtual_chr6	122424	614	552	-	Protein Gene	estExt_Genemark12.C_2_t10492:1-614	92824	IGV
fgenesh1_kg.2_#_290_#_isotig01978	37.4681	35.3385	26.9914	18.0223	20.5483	17.1033	1989	1630	1323	853	1111	884	fgenesh1_kg.2_#_290_#_isotig01978	virtual_chr6	123138	1461	1461	+	Protein Gene	fgenesh1_kg.2_#_290_#_isotig01978:1-1461	15778	IGV
gm1.1312_g	38.0823	39.0927	32.9428	70.7653	69.1559	53.2834	472	421	377	782	873	643	gm1.1312_g	virtual_chr6	124699	417	417	-	Protein Gene	gm1.1312_g:1-417	7054	IGV
estExt_Genewise1Plus2.C_2_t20309	20.1506	20.4675	20.504	76.0015	74.9046	46.7107	860	759	808	2892	3256	1941	estExt_Genewise1Plus2.C_2_t20309	virtual_chr6	125216	1194	1194	+	Protein Gene	estExt_Genewise1Plus2.C_2_t20309:1-1194	98223	IGV
estExt_fgenesh1_pg2.C_2_t10446	34.0327	33.7571	21.8091	36.425	38.9911	35.5967	2121	1828	1255	2024	2475	2160	estExt_fgenesh1_pg2.C_2_t10446	virtual_chr6	126510	2010	1698	-	Protein Gene	estExt_fgenesh1_pg2.C_2_t10446:1-2010	75453	IGV
estExt_Genemark12.C_2_t10497	7.03713	4.41761	3.11784	36.9903	32.3312	42.0863	418	228	171	1959	1956	2434	estExt_Genemark12.C_2_t10497	virtual_chr6	128620	1623	1623	+	Protein Gene	estExt_Genemark12.C_2_t10497:1-1623	92829	IGV
fgenesh1_pm.2_#_328	25.5097	21.9895	24.0407	26.8944	28.9338	26.1247	1733	1298	1508	1629	2002	1728	fgenesh1_pm.2_#_328	virtual_chr6	130343	1842	1842	-	Protein Gene	fgenesh1_pm.2_#_328:1-1842	23382	IGV
gm1.1317_g	34.7041	34.0023	33.6814	16.9647	20.333	16.1158	491	418	440	214	293	222	gm1.1317_g	virtual_chr6	132285	462	462	-	Protein Gene	gm1.1317_g:1-462	7059	IGV
fgenesh1_kg.2_#_293_#_isotig04847	41.8163	31.8076	43.9718	28.1202	29.3448	26.0278	929	614	902	557	664	563	fgenesh1_kg.2_#_293_#_isotig04847	virtual_chr6	132847	669	669	+	Protein Gene	fgenesh1_kg.2_#_293_#_isotig04847:1-669	15781	IGV
estExt_Genemark12.C_2_t20001	180.882	165.535	150.022	70.8884	58.6993	79.4993	11273	8964	8633	3939	3726	4824	estExt_Genemark12.C_2_t20001	virtual_chr6	133616	1698	1698	-	Protein Gene	estExt_Genemark12.C_2_t20001:1-1698	92831	IGV
estExt_fgenesh1_pm2.C_2_t10329	78.798	59.2609	43.9755	30.3989	27.1092	55.6743	3105	2029	1600	1068	1088	2136	estExt_fgenesh1_pm2.C_2_t10329	virtual_chr6	135414	1110	1110	+	Protein Gene	estExt_fgenesh1_pm2.C_2_t10329:1-1110	81700	IGV
estExt_fgenesh1_pm2.C_2_t10330	44.9385	43.0098	49.1466	240.618	192.186	243.019	1734	1442	1751	8278	7553	9130	estExt_fgenesh1_pm2.C_2_t10330	virtual_chr6	136624	1089	1089	-	Protein Gene	estExt_fgenesh1_pm2.C_2_t10330:1-1089	81701	IGV
estExt_Genemark12.C_2_t20004	26.4806	27.1079	33.6329	19.1057	18.3939	16.2177	1511	1344	1772	972	1069	901	estExt_Genemark12.C_2_t20004	virtual_chr6	137813	1563	1563	-	Protein Gene	estExt_Genemark12.C_2_t20004:1-1563	92834	IGV
estExt_fgenesh1_pg2.C_2_t10453	20.6899	20.2013	24.2075	21.4044	25.0256	22.8226	1108	940	1197	1022	1365	1190	estExt_fgenesh1_pg2.C_2_t10453	virtual_chr6	139476	1473	1473	-	Protein Gene	estExt_fgenesh1_pg2.C_2_t10453:1-1473	75459	IGV
fgenesh1_kg.2_#_294_#_isotig02867	4.72629	7.07125	8.26301	4.46794	5.63475	4.71554	70	91	113	59	85	68	fgenesh1_kg.2_#_294_#_isotig02867	virtual_chr6	141049	479	479	+	Protein Gene	fgenesh1_kg.2_#_294_#_isotig02867:1-479	15782	IGV
estExt_Genewise12.C_2_t20324	26.4062	27.3872	18.1049	10.1718	7.8895	8.4123	1022	921	647	351	311	317	estExt_Genewise12.C_2_t20324	virtual_chr6	141628	1092	1092	+	Protein Gene	estExt_Genewise12.C_2_t20324:1-1092	86007	IGV
estExt_fgenesh1_pm2.C_2_t10331	83.8187	65.3826	68.4948	211.406	138.631	166.64	5459	3700	4119	12276	9196	10567	estExt_fgenesh1_pm2.C_2_t10331	virtual_chr6	142820	1911	1770	-	Protein Gene	estExt_fgenesh1_pm2.C_2_t10331:1-1911	81702	IGV
fgenesh1_kg.2_#_295_#_isotig01127	114.359	149.601	166.907	422.798	347.355	407.592	6044	6870	8145	19923	18698	20974	fgenesh1_kg.2_#_295_#_isotig01127	virtual_chr6	144831	1455	1455	+	Protein Gene	fgenesh1_kg.2_#_295_#_isotig01127:1-1455	15783	IGV
gm1.1328_g	67.2617	80.4681	67.7347	61.8734	52.1348	81.8065	228	237	212	187	180	270	gm1.1328_g	virtual_chr6	146386	221	186	-	Protein Gene	gm1.1328_g:1-221	7070	IGV
gw1.2.315.1	51.6828	68.5744	89.4733	67.9486	62.3371	74.5064	2381	2745	3806	2791	2925	3342	gw1.2.315.1	virtual_chr6	146707	1281	1281	+	Protein Gene	gw1.2.315.1:1-1281	37729	IGV
fgenesh1_kg.2_#_296_#_isotig03764	27.3901	33.3541	59.6052	471.864	398.837	421.098	964	1020	1937	14807	14297	14430	fgenesh1_kg.2_#_296_#_isotig03764	virtual_chr6	148088	1002	1002	+	Protein Gene	fgenesh1_kg.2_#_296_#_isotig03764:1-1002	15784	IGV
fgenesh1_kg.2_#_297_#_isotig01332	73.3764	90.7958	96.1138	516.935	615.345	578.014	1184	1273	1432	7437	10113	9081	fgenesh1_kg.2_#_297_#_isotig01332	virtual_chr6	149190	513	513	-	Protein Gene	fgenesh1_kg.2_#_297_#_isotig01332:1-513	15785	IGV
fgenesh1_kg.2_#_298_#_isotig00734	74.0421	80.463	58.3072	4.26318	9.37573	5.85588	4753	4488	3456	244	613	366	fgenesh1_kg.2_#_298_#_isotig00734	virtual_chr6	149803	1746	1746	-	Protein Gene	fgenesh1_kg.2_#_298_#_isotig00734:1-1746	15786	IGV
fgenesh1_kg.2_#_300_#_isotig01447	178.97	151.965	84.9446	794.069	785.786	365.949	11384	8399	4989	45034	50908	22664	fgenesh1_kg.2_#_300_#_isotig01447	virtual_chr6	151649	1731	1731	-	Protein Gene	fgenesh1_kg.2_#_300_#_isotig01447:1-1731	15788	IGV
estExt_fgenesh1_pg2.C_2_t10463	147.357	160.789	128.35	74.2281	89.9196	68.4453	9287	8805	7469	4171	5772	4200	estExt_fgenesh1_pg2.C_2_t10463	virtual_chr6	153480	1716	1716	-	Protein Gene	estExt_fgenesh1_pg2.C_2_t10463:1-1716	75468	IGV
estExt_Genemark12.C_2_t20017	9.47835	10.501	6.84352	10.3253	10.5362	12.896	348	335	232	338	394	461	estExt_Genemark12.C_2_t20017	virtual_chr6	155296	1099	1041	+	Protein Gene	estExt_Genemark12.C_2_t20017:1-1099	92846	IGV
fgenesh1_kg.2_#_301_#_isotig04188	418.474	487.046	685.989	274.402	254.801	289.927	7095	7175	10739	4148	4400	4786	fgenesh1_kg.2_#_301_#_isotig04188	virtual_chr6	156495	534	534	-	Protein Gene	fgenesh1_kg.2_#_301_#_isotig04188:1-534	15789	IGV
gm1.1337_g	32.4003	29.8444	36.0326	62.1372	70.2998	28.033	2830	2265	2906	4839	6254	2384	gm1.1337_g	virtual_chr6	157129	2340	2340	-	Protein Gene	gm1.1337_g:1-2340	7079	IGV
fgenesh1_kg.2_#_302_#_isotig04025	128.598	158.155	182.557	42.8862	52.4062	41.2351	11909	12726	15610	3541	4943	3718	fgenesh1_kg.2_#_302_#_isotig04025	virtual_chr6	159569	2475	2475	-	Protein Gene	fgenesh1_kg.2_#_302_#_isotig04025:1-2475	15790	IGV
fgenesh1_kg.2_#_303_#_isotig02005	179.758	142.352	112.413	43.6453	35.3691	53.1602	21397	14723	12355	4632	4288	6161	fgenesh1_kg.2_#_303_#_isotig02005	virtual_chr6	162144	3153	3153	-	Protein Gene	fgenesh1_kg.2_#_303_#_isotig02005:1-3153	15791	IGV
gm1.1340_g	195.067	185.001	153.905	123.473	97.4297	143.025	1779	1466	1296	1004	905	1270	gm1.1340_g	virtual_chr6	165397	365	333	+	Protein Gene	gm1.1340_g:1-365	7082	IGV
fgenesh1_kg.2_#_304_#_isotig04013	66.3166	60.5579	41.8768	44.8718	48.3175	36.7729	1830	1452	1067	1104	1358	988	fgenesh1_kg.2_#_304_#_isotig04013	virtual_chr6	165862	807	807	-	Protein Gene	fgenesh1_kg.2_#_304_#_isotig04013:1-807	15792	IGV
fgenesh1_kg.2_#_305_#_isotig01593	0.0446985	0.154329	0	0.0501333	0	0.0918169	1	3	0	1	0	2	fgenesh1_kg.2_#_305_#_isotig01593	virtual_chr6	166769	673	673	+	Protein Gene	fgenesh1_kg.2_#_305_#_isotig01593:1-673	15793	IGV
fgenesh1_kg.2_#_306_#_isotig01288	3.16152	12.7816	19.3587	1466.19	1515.45	1345.26	78	274	441	32252	38081	32315	fgenesh1_kg.2_#_306_#_isotig01288	virtual_chr6	167542	732	732	+	Protein Gene	fgenesh1_kg.2_#_306_#_isotig01288:1-732	15794	IGV
estExt_Genewise1Plus2.C_2_t20352	36.0627	40.1023	30.884	32.6965	29.9219	35.1353	1362	1316	1077	1101	1151	1292	estExt_Genewise1Plus2.C_2_t20352	virtual_chr6	168374	1068	1068	-	Protein Gene	estExt_Genewise1Plus2.C_2_t20352:1-1068	98261	IGV
estExt_Genewise1Plus2.C_2_t20357	191.943	217.904	154.957	74.8765	69.0172	75.3217	9718	9586	7244	3380	3559	3713	estExt_Genewise1Plus2.C_2_t20357	virtual_chr6	169542	1398	1398	+	Protein Gene	estExt_Genewise1Plus2.C_2_t20357:1-1398	98266	IGV
fgenesh1_kg.2_#_307_#_isotig01380	104.888	103.628	104.334	210.577	197.566	290.531	1300	1116	1194	2327	2494	3506	fgenesh1_kg.2_#_307_#_isotig01380	virtual_chr6	171040	417	417	-	Protein Gene	fgenesh1_kg.2_#_307_#_isotig01380:1-417	15795	IGV
estExt_fgenesh1_pg2.C_2_t10476	18.3464	17.8414	8.93697	7.83997	10.1864	11.5815	916	774	412	349	518	563	estExt_fgenesh1_pg2.C_2_t10476	virtual_chr6	171557	1504	1380	+	Protein Gene	estExt_fgenesh1_pg2.C_2_t10476:1-1504	75479	IGV
estExt_fgenesh1_pg2.C_2_t10477	209.275	220.268	97.2876	134.096	112.654	143.35	24103	22043	10346	13770	13215	16075	estExt_fgenesh1_pg2.C_2_t10477	virtual_chr6	173161	3248	3054	-	Protein Gene	estExt_fgenesh1_pg2.C_2_t10477:1-3248	75480	IGV
fgenesh1_kg.2_#_309_#_isotig01309	2175.21	2729.28	1389.48	899.657	793.297	1028.56	24162	26342	14251	8910	8975	11124	fgenesh1_kg.2_#_309_#_isotig01309	virtual_chr6	176509	384	384	+	Protein Gene	fgenesh1_kg.2_#_309_#_isotig01309:1-384	15797	IGV
estExt_Genemark12.C_2_t20033	45.0345	41.3308	30.1911	53.4092	54.2848	45.0512	5924	4724	3667	6264	7273	5770	estExt_Genemark12.C_2_t20033	virtual_chr6	176993	3572	3474	-	Protein Gene	estExt_Genemark12.C_2_t20033:1-3572	92861	IGV
gw1.2.951.1	7.70527	6.79243	4.20209	7.04856	7.43109	6.00555	282	216	142	230	277	214	gw1.2.951.1	virtual_chr6	180665	1038	1038	-	Protein Gene	gw1.2.951.1:1-1038	41246	IGV
estExt_Genewise12.C_2_t20380	31.5436	28.2499	10.5254	13.2048	9.21474	8.21344	568	442	175	212	169	144	estExt_Genewise12.C_2_t20380	virtual_chr6	181803	561	561	+	Protein Gene	estExt_Genewise12.C_2_t20380:1-561	86058	IGV
fgenesh1_kg.2_#_310_#_isotig02407	9.17658	6.53789	1.75782	8.68197	7.60009	11.2202	147	91	26	124	124	175	fgenesh1_kg.2_#_310_#_isotig02407	virtual_chr6	182464	510	510	-	Protein Gene	fgenesh1_kg.2_#_310_#_isotig02407:1-510	15798	IGV
fgenesh1_kg.2_#_311_#_isotig03815	32.752	39.0135	41.7064	63.3672	72.335	56.4078	1371	1419	1612	2365	3084	2299	fgenesh1_kg.2_#_311_#_isotig03815	virtual_chr6	183074	1173	1173	+	Protein Gene	fgenesh1_kg.2_#_311_#_isotig03815:1-1173	15799	IGV
estExt_Genemark12.C_2_t20038	13.2202	13.036	9.26235	8.7501	7.27514	6.03468	405	347	262	239	227	180	estExt_Genemark12.C_2_t20038	virtual_chr6	184347	885	885	+	Protein Gene	estExt_Genemark12.C_2_t20038:1-885	92866	IGV
estExt_fgenesh1_pm2.C_2_t10353	8.28096	7.46012	9.63241	5.15114	4.1639	4.04613	824	645	885	457	422	392	estExt_fgenesh1_pm2.C_2_t10353	virtual_chr6	185332	2652	2652	-	Protein Gene	estExt_fgenesh1_pm2.C_2_t10353:1-2652	81722	IGV
gw1.2.913.1	9.95178	10.141	10.8341	16.5102	13.5368	18.2597	192	170	193	284	266	343	gw1.2.913.1	virtual_chr6	188084	594	594	-	Protein Gene	gw1.2.913.1:1-594	41083	IGV
estExt_fgenesh1_pg2.C_2_t10484	2.85827	3.62627	3.36369	6.96694	5.74522	8.43709	127	140	138	276	260	365	estExt_fgenesh1_pg2.C_2_t10484	virtual_chr6	188778	1259	1239	+	Protein Gene	estExt_fgenesh1_pg2.C_2_t10484:1-1259	75486	IGV
fgenesh1_kg.2_#_313_#_isotig01296	42.7805	40.3334	33.5709	24.7904	23.3246	13.5661	2251	1844	1631	1163	1250	695	fgenesh1_kg.2_#_313_#_isotig01296	virtual_chr6	190137	1449	1449	-	Protein Gene	fgenesh1_kg.2_#_313_#_isotig01296:1-1449	15801	IGV
estExt_Genewise12.C_2_t20395	34.2749	24.9773	20.1894	7.75035	7.04253	4.00736	2609	1652	1419	526	546	297	estExt_Genewise12.C_2_t20395	virtual_chr6	191686	2052	2052	-	Protein Gene	estExt_Genewise12.C_2_t20395:1-2052	86070	IGV
estExt_Genemark12.C_2_t20044	135.185	119.872	117.618	85.5157	81.3313	62.9454	8757	6747	7035	4939	5366	3970	estExt_Genemark12.C_2_t20044	virtual_chr6	193838	1761	1761	-	Protein Gene	estExt_Genemark12.C_2_t20044:1-1761	92871	IGV
gm1.1363_g	31.6124	34.0149	21.6913	19.5494	17.0071	30.1332	292	273	185	161	160	271	gm1.1363_g	virtual_chr6	195699	462	336	+	Protein Gene	gm1.1363_g:1-462	7105	IGV
gw1.2.586.1	44.6964	45.339	41.0519	12.2181	13.8301	11.5859	2310	2036	1959	563	728	583	gw1.2.586.1	virtual_chr6	196261	1425	1425	-	Protein Gene	gw1.2.586.1:1-1425	39276	IGV
estExt_Genemark12.C_2_t20047	38.0411	35.5787	30.7141	43.2893	50.8719	34.8881	2055	1670	1532	2085	2799	1835	estExt_Genemark12.C_2_t20047	virtual_chr6	197786	1485	1485	-	Protein Gene	estExt_Genemark12.C_2_t20047:1-1485	92873	IGV
fgenesh1_kg.2_#_318_#_isotig00202	17.2869	26.3874	127.015	1056.99	2535.81	1333.76	190	252	1289	10358	28387	14273	fgenesh1_kg.2_#_318_#_isotig00202	virtual_chr6	199371	381	381	+	Protein Gene	fgenesh1_kg.2_#_318_#_isotig00202:1-381	15806	IGV
fgenesh1_kg.2_#_320_#_isotig00199	20.0959	20.6328	11.7193	21.0983	18.9422	13.052	1001	893	539	937	961	633	fgenesh1_kg.2_#_320_#_isotig00199	virtual_chr6	199852	1377	1377	-	Protein Gene	fgenesh1_kg.2_#_320_#_isotig00199:1-1377	15808	IGV
fgenesh1_pg.2_#_494	5.70154	5.83273	2.00929	7.46057	5.59791	5.85588	126	112	41	147	126	126	fgenesh1_pg.2_#_494	virtual_chr6	201329	666	666	-	Protein Gene	fgenesh1_pg.2_#_494:1-666	11924	IGV
fgenesh1_kg.2_#_324_#_isotig02912	17.0374	17.3263	10.2268	7.93379	6.92865	7.04086	1014	896	562	421	420	408	fgenesh1_kg.2_#_324_#_isotig02912	virtual_chr6	202095	1626	1626	-	Protein Gene	fgenesh1_kg.2_#_324_#_isotig02912:1-1626	15812	IGV
gm1.1369_g	16.8257	16.4117	7.79245	7.4235	6.9913	6.47329	905	767	387	356	383	339	gm1.1369_g	virtual_chr6	203821	1479	1479	+	Protein Gene	gm1.1369_g:1-1479	7111	IGV
estExt_fgenesh1_pg2.C_2_t10493	56.5878	60.3688	69.4676	66.3991	68.621	44.7487	2382	2208	2700	2492	2942	1834	estExt_fgenesh1_pg2.C_2_t10493	virtual_chr6	205400	1198	1179	-	Protein Gene	estExt_fgenesh1_pg2.C_2_t10493:1-1198	75495	IGV
gm1.1371_g	280.348	197.228	508.658	85.0942	78.9434	83.1137	4327	2645	7249	1171	1241	1249	gm1.1371_g	virtual_chr6	206698	495	495	-	Protein Gene	gm1.1371_g:1-495	7113	IGV
estExt_Genewise1Plus2.C_2_t20400	590.023	482.987	1045.67	199.797	215.744	394.168	13729	9765	22466	4145	5113	8930	estExt_Genewise1Plus2.C_2_t20400	virtual_chr6	207293	696	696	-	Protein Gene	estExt_Genewise1Plus2.C_2_t20400:1-696	98306	IGV
gm1.1373_g	69.4464	45.4815	71.0458	78.342	83.9166	97.0792	6553	3729	6190	6591	8065	8919	gm1.1373_g	virtual_chr6	208089	2520	2520	+	Protein Gene	gm1.1373_g:1-2520	7115	IGV
fgenesh1_kg.2_#_325_#_isotig02618	97.6738	79.9676	56.0721	53.2094	57.6215	46.2891	12106	8612	6417	5880	7274	5586	fgenesh1_kg.2_#_325_#_isotig02618	virtual_chr6	210709	3279	3279	-	Protein Gene	fgenesh1_kg.2_#_325_#_isotig02618:1-3279	15813	IGV
estExt_fgenesh1_pm2.C_2_t10363	37.1426	46.7411	25.8182	43.2342	49.5293	40.6517	899	983	577	933	1221	958	estExt_fgenesh1_pm2.C_2_t10363	virtual_chr6	214088	720	720	+	Protein Gene	estExt_fgenesh1_pm2.C_2_t10363:1-720	81732	IGV
fgenesh1_kg.2_#_326_#_isotig04030	14.8184	23.7785	21.9912	102.912	276.614	354.814	875	1220	1199	5418	16636	20399	fgenesh1_kg.2_#_326_#_isotig04030	virtual_chr6	214908	1614	1614	-	Protein Gene	fgenesh1_kg.2_#_326_#_isotig04030:1-1614	15814	IGV
fgenesh1_kg.2_#_327_#_isotig00928	364.338	287.737	216.26	105.924	82.7107	90.4016	21897	15026	12001	5676	5063	5290	fgenesh1_kg.2_#_327_#_isotig00928	virtual_chr6	216622	1641	1641	-	Protein Gene	fgenesh1_kg.2_#_327_#_isotig00928:1-1641	15815	IGV
estExt_fgenesh1_pg2.C_2_t20005	13.0461	12.8914	9.75928	23.9539	21.0572	23.9757	2758	2368	1905	4515	4534	4935	estExt_fgenesh1_pg2.C_2_t20005	virtual_chr6	218363	5767	5523	-	Protein Gene	estExt_fgenesh1_pg2.C_2_t20005:1-5767	75503	IGV
estExt_Genewise1Plus2.C_2_t20418	46.0853	45.0305	21.3244	18.9227	21.9845	19.2246	2371	2013	1013	868	1152	963	estExt_Genewise1Plus2.C_2_t20418	virtual_chr6	224230	1419	1419	+	Protein Gene	estExt_Genewise1Plus2.C_2_t20418:1-1419	98324	IGV
estExt_Genewise1Plus2.C_2_t20423	8.70119	8.92891	3.94142	63.0448	73.5578	77.7801	526	469	220	3398	4529	4578	estExt_Genewise1Plus2.C_2_t20423	virtual_chr6	225749	1650	1650	-	Protein Gene	estExt_Genewise1Plus2.C_2_t20423:1-1650	98329	IGV
fgenesh1_kg.2_#_328_#_isotig02925	22.1524	14.1164	11.7884	1249.68	985.589	1619.6	1909	1057	938	96017	86506	135891	fgenesh1_kg.2_#_328_#_isotig02925	virtual_chr6	227499	2310	2310	-	Protein Gene	fgenesh1_kg.2_#_328_#_isotig02925:1-2310	15816	IGV
fgenesh1_kg.2_#_329_#_isotig03276	11.0047	12.3643	14.8575	25.5512	26.8406	29.1771	884	863	1102	1830	2196	2282	fgenesh1_kg.2_#_329_#_isotig03276	virtual_chr6	229909	2160	2160	-	Protein Gene	fgenesh1_kg.2_#_329_#_isotig03276:1-2160	15817	IGV
gw1.2.1235.1	50.6643	49.1825	40.3029	79.7425	91.9137	84.1134	1872	1579	1375	2627	3459	3026	gw1.2.1235.1	virtual_chr6	232169	1047	1047	+	Protein Gene	gw1.2.1235.1:1-1047	42912	IGV
fgenesh1_pg.2_#_511	2.37761	2.32795	2.57501	156.102	157.589	236.471	67	57	67	3922	4523	6488	fgenesh1_pg.2_#_511	virtual_chr6	233316	822	822	+	Protein Gene	fgenesh1_pg.2_#_511:1-822	11941	IGV
fgenesh1_pm.2_#_369	3.50864	3.91186	4.82909	20.783	31.5421	29.9551	96	93	122	507	879	798	fgenesh1_pm.2_#_369	virtual_chr6	234238	801	801	+	Protein Gene	fgenesh1_pm.2_#_369:1-801	23423	IGV
fgenesh1_kg.2_#_330_#_isotig01722	249.862	276.84	486.761	37907.1	30431.1	34816	5551	5344	9985	750858	688580	753094	fgenesh1_kg.2_#_330_#_isotig01722	virtual_chr6	235139	669	669	-	Protein Gene	fgenesh1_kg.2_#_330_#_isotig01722:1-669	15818	IGV
estExt_fgenesh1_pg2.C_2_t20014	54.5295	52.6258	40.7296	115.745	109.697	127.424	2391	2005	1649	4525	4899	5440	estExt_fgenesh1_pg2.C_2_t20014	virtual_chr6	235908	1224	1224	-	Protein Gene	estExt_fgenesh1_pg2.C_2_t20014:1-1224	75512	IGV
fgenesh1_kg.2_#_331_#_isotig02692	48.9387	51.4916	28.4152	53.8978	54.7197	71.027	1772	1620	950	1740	2018	2504	fgenesh1_kg.2_#_331_#_isotig02692	virtual_chr6	237232	1028	1028	-	Protein Gene	fgenesh1_kg.2_#_331_#_isotig02692:1-1028	15819	IGV
estExt_Genemark12.C_2_t20067	156.789	156.649	160.35	341.924	291.693	371.661	14923	12955	14092	29016	28277	34442	estExt_Genemark12.C_2_t20067	virtual_chr6	238360	2776	2541	-	Protein Gene	estExt_Genemark12.C_2_t20067:1-2776	92893	IGV
fgenesh1_kg.2_#_333_#_isotig03842	113.743	110.793	80.6861	118.257	117.708	131.662	3684	3118	2413	3415	3883	4152	fgenesh1_kg.2_#_333_#_isotig03842	virtual_chr6	241236	930	930	-	Protein Gene	fgenesh1_kg.2_#_333_#_isotig03842:1-930	15821	IGV
fgenesh1_kg.2_#_334_#_isotig03009	67.618	53.3148	56.9872	48.2314	56.076	55.6534	6167	4225	4799	3922	5209	4942	fgenesh1_kg.2_#_334_#_isotig03009	virtual_chr6	242266	2439	2439	+	Protein Gene	fgenesh1_kg.2_#_334_#_isotig03009:1-2439	15822	IGV
estExt_Genewise1Plus2.C_2_t20440	146.353	200.57	99.0708	92.7243	168.719	101.401	3491	4157	2182	1972	4099	2355	estExt_Genewise1Plus2.C_2_t20440	virtual_chr6	244805	751	711	-	Protein Gene	estExt_Genewise1Plus2.C_2_t20440:1-751	98346	IGV
estExt_fgenesh1_pg2.C_2_t20021	90.32	85.0514	55.6631	51.5271	53.7453	61.5712	3295	2696	1875	1676	1997	2187	estExt_fgenesh1_pg2.C_2_t20021	virtual_chr6	245656	1035	1035	+	Protein Gene	estExt_fgenesh1_pg2.C_2_t20021:1-1035	75518	IGV
fgenesh1_kg.2_#_336_#_isotig04199	55.1624	61.7939	54.6189	70.5024	74.5746	65.3571	2064	2009	1887	2352	2842	2381	fgenesh1_kg.2_#_336_#_isotig04199	virtual_chr6	246791	1059	1059	+	Protein Gene	fgenesh1_kg.2_#_336_#_isotig04199:1-1059	15824	IGV
fgenesh1_kg.2_#_337_#_isotig04901	230.413	231.379	211.083	231.015	212.266	270.782	10615	9262	8979	9489	9960	12146	fgenesh1_kg.2_#_337_#_isotig04901	virtual_chr6	247950	1281	1281	+	Protein Gene	fgenesh1_kg.2_#_337_#_isotig04901:1-1281	15825	IGV
estExt_fgenesh1_pg2.C_2_t20024	45.6805	39.3971	43.0275	50.0882	55.4327	57.9755	4022	3014	3498	3932	4971	4970	estExt_fgenesh1_pg2.C_2_t20024	virtual_chr6	249331	2358	2358	-	Protein Gene	estExt_fgenesh1_pg2.C_2_t20024:1-2358	75521	IGV
fgenesh1_kg.2_#_338_#_isotig02834	325.301	350.51	295.452	161.719	162.807	222.172	18676	17485	15662	8278	9520	12419	fgenesh1_kg.2_#_338_#_isotig02834	virtual_chr6	251789	1572	1572	+	Protein Gene	fgenesh1_kg.2_#_338_#_isotig02834:1-1572	15826	IGV
estExt_Genewise1Plus2.C_2_t20452	200.936	233.29	219.109	246.646	222.764	312.692	2044	2062	2058	2237	2308	3097	estExt_Genewise1Plus2.C_2_t20452	virtual_chr6	253461	360	360	-	Protein Gene	estExt_Genewise1Plus2.C_2_t20452:1-360	98358	IGV
fgenesh1_pg.2_#_526	214.997	205.592	178.956	220.056	203.837	238.666	4701	3906	3613	4290	4539.5	5081	fgenesh1_pg.2_#_526	virtual_chr6	253921	660	660	+	Protein Gene	fgenesh1_pg.2_#_526:1-660	11956	IGV
fgenesh1_pm.2_#_386	139.794	142.343	189.619	97.7885	108.568	97.0221	7895	6985	9888	4924	6245	5335	fgenesh1_pm.2_#_386	virtual_chr6	254681	1592	1548	+	Protein Gene	fgenesh1_pm.2_#_386:1-1592	23440	IGV
estExt_Genewise1Plus2.C_2_t20455	72.9445	72.0949	55.0929	83.7757	82.9599	105.292	2627	2256	1832	2690	3043	3692	estExt_Genewise1Plus2.C_2_t20455	virtual_chr6	256373	1023	1023	+	Protein Gene	estExt_Genewise1Plus2.C_2_t20455:1-1023	98361	IGV
estExt_Genemark12.C_2_t20074	137.008	111.223	144.307	89.399	90.938	99.4328	4806	3390	4674	2796	3249	3396	estExt_Genemark12.C_2_t20074	virtual_chr6	257496	999	999	-	Protein Gene	estExt_Genemark12.C_2_t20074:1-999	92897	IGV
fgenesh1_kg.2_#_343_#_isotig02175	156.865	133.252	192.563	58.7271	57.7696	51.6278	7942	5862	9002	2651	2979	2545	fgenesh1_kg.2_#_343_#_isotig02175	virtual_chr6	258595	1398	1398	-	Protein Gene	fgenesh1_kg.2_#_343_#_isotig02175:1-1398	15831	IGV
fgenesh1_kg.2_#_344_#_isotig02025	478.328	369.087	406.212	274.679	267.948	333.897	17506	11737	13727	8963	9988	11898	fgenesh1_kg.2_#_344_#_isotig02025	virtual_chr6	260093	1038	1038	-	Protein Gene	fgenesh1_kg.2_#_344_#_isotig02025:1-1038	15832	IGV
fgenesh1_kg.2_#_345_#_isotig03864	87.3266	75.2936	67.3883	64.6329	68.5744	59.5447	3002	2249	2139	1981	2401	1993	fgenesh1_kg.2_#_345_#_isotig03864	virtual_chr6	261231	981	981	+	Protein Gene	fgenesh1_kg.2_#_345_#_isotig03864:1-981	15833	IGV
estExt_fgenesh1_pg2.C_2_t20032	144.786	78.3559	96.728	96.185	68.031	78.9855	4317	2030	2663	2557	2066	2293	estExt_fgenesh1_pg2.C_2_t20032	virtual_chr6	262312	864	864	+	Protein Gene	estExt_fgenesh1_pg2.C_2_t20032:1-864	75527	IGV
estExt_Genemark12.C_2_t20077	334.241	286.807	386.086	254.968	241.921	338.307	17157	12792	18299	11669	12648	16908	estExt_Genemark12.C_2_t20077	virtual_chr6	263276	1416	1416	+	Protein Gene	estExt_Genemark12.C_2_t20077:1-1416	92900	IGV
fgenesh1_kg.2_#_346_#_isotig02773	13.144	15.6077	8.36043	10.0621	7.78398	18.8568	63	65	37	43	38	88	fgenesh1_kg.2_#_346_#_isotig02773	virtual_chr6	264792	222	222	+	Protein Gene	fgenesh1_kg.2_#_346_#_isotig02773:1-222	15834	IGV
fgenesh1_kg.2_#_347_#_isotig02400	53.9171	51.6401	33.406	35.7162	33.9294	26.7563	5882	4895	3365	3474	3770	2842	fgenesh1_kg.2_#_347_#_isotig02400	virtual_chr6	265114	2898	2898	+	Protein Gene	fgenesh1_kg.2_#_347_#_isotig02400:1-2898	15835	IGV
estExt_fgenesh1_pg2.C_2_t20036	70.6062	65.1223	70.5446	118.08	128.492	152.798	2130	1707	1965	3176	3948	4488	estExt_fgenesh1_pg2.C_2_t20036	virtual_chr6	268112	910	873	-	Protein Gene	estExt_fgenesh1_pg2.C_2_t20036:1-910	75531	IGV
fgenesh1_kg.2_#_348_#_isotig02869	17.7033	10.9993	7.90773	37.8171	35.7916	31.2375	1656	894	683	3154	3410	2845	fgenesh1_kg.2_#_348_#_isotig02869	virtual_chr6	269122	2499	2499	+	Protein Gene	fgenesh1_kg.2_#_348_#_isotig02869:1-2499	15836	IGV
estExt_Genemark12.C_2_t20080	281.201	204.157	348.896	758.753	1075.65	681.981	7135	4501	8174	17165	27798	16848	estExt_Genemark12.C_2_t20080	virtual_chr6	271721	750	750	+	Protein Gene	estExt_Genemark12.C_2_t20080:1-750	92903	IGV
fgenesh1_kg.2_#_349_#_isotig04986	77.0192	77.5255	57.7149	75.57	100.271	103.972	9546	8349	6605	8351	12658	12547	fgenesh1_kg.2_#_349_#_isotig04986	virtual_chr6	272571	3279	3279	+	Protein Gene	fgenesh1_kg.2_#_349_#_isotig04986:1-3279	15837	IGV
fgenesh1_kg.2_#_350_#_isotig03625	110.002	109.074	89.6463	32.4959	26.3045	30.8778	2521	2172	1897	664	614	689	fgenesh1_kg.2_#_350_#_isotig03625	virtual_chr6	275950	687	687	+	Protein Gene	fgenesh1_kg.2_#_350_#_isotig03625:1-687	15838	IGV
fgenesh1_kg.2_#_352_#_isotig00769	496.07	477.996	277.069	950.414	931.006	733.523	27494	23019	14179	46965	52555	39583	fgenesh1_kg.2_#_352_#_isotig00769	virtual_chr6	276737	1521	1521	+	Protein Gene	fgenesh1_kg.2_#_352_#_isotig00769:1-1521	15840	IGV
estExt_Genewise1Plus2.C_2_t20487	37.9675	37.3275	32.7868	59.9427	61.5092	71.3039	1283	1096	1023	1806	2117	2346	estExt_Genewise1Plus2.C_2_t20487	virtual_chr6	278358	966	966	+	Protein Gene	estExt_Genewise1Plus2.C_2_t20487:1-966	98393	IGV
estExt_Genemark12.C_2_t20084	229.236	235.131	199.136	95.1441	97.7708	97.1105	28439	25346	22811	10524	12354	11730	estExt_Genemark12.C_2_t20084	virtual_chr6	279424	3282	3282	-	Protein Gene	estExt_Genemark12.C_2_t20084:1-3282	92907	IGV
fgenesh1_kg.2_#_353_#_isotig01185	56.7582	56.7226	38.243	55.2786	54.4497	54.7857	2575	2236	1602	2236	2516	2420	fgenesh1_kg.2_#_353_#_isotig01185	virtual_chr6	282806	1263	1263	-	Protein Gene	fgenesh1_kg.2_#_353_#_isotig01185:1-1263	15841	IGV
estExt_fgenesh1_pg2.C_2_t20045	86.9625	83.4017	79.8969	65.0209	58.8607	58.0977	10331	8609	8764	6887	7122	6720	estExt_fgenesh1_pg2.C_2_t20045	virtual_chr6	284169	3147	3147	+	Protein Gene	estExt_fgenesh1_pg2.C_2_t20045:1-3147	75540	IGV
estExt_Genemark12.C_2_t20087	120.603	129.665	106.378	121.022	114.992	147.116	2355	2200	1918	2107	2287	2797	estExt_Genemark12.C_2_t20087	virtual_chr6	287416	600	600	-	Protein Gene	estExt_Genemark12.C_2_t20087:1-600	92910	IGV
estExt_fgenesh1_pg2.C_2_t20047	42.0337	38.7978	39.2275	14.8125	15.1388	12.7675	4389	3520	3782	1379	1610	1298	estExt_fgenesh1_pg2.C_2_t20047	virtual_chr6	288116	2778	2778	-	Protein Gene	estExt_fgenesh1_pg2.C_2_t20047:1-2778	75542	IGV
gw1.2.599.1	62.1111	61.8862	30.9517	72.7805	74.2422	69.2824	1743	1509	802	1821	2122	1893	gw1.2.599.1	virtual_chr6	290994	819	819	-	Protein Gene	gw1.2.599.1:1-819	39322	IGV
fgenesh1_kg.2_#_354_#_isotig04303	317.386	310.448	273.892	139.619	160.971	181.077	5010	4258	3992	1965	2588	2783	fgenesh1_kg.2_#_354_#_isotig04303	virtual_chr6	291913	504	504	-	Protein Gene	fgenesh1_kg.2_#_354_#_isotig04303:1-504	15842	IGV
gw1.2.431.1	81.3765	79.3384	130.081	41.2754	41.4754	37.1921	3454	2926	5098	1562	1793	1537	gw1.2.431.1	virtual_chr6	292517	1188	1188	+	Protein Gene	gw1.2.431.1:1-1188	38347	IGV
fgenesh1_kg.2_#_355_#_isotig04470	88.8461	75.4808	102.834	80.4933	77.7215	105.67	3449	2546	3686	2786	3073	3994	fgenesh1_kg.2_#_355_#_isotig04470	virtual_chr6	293805	1095	1095	+	Protein Gene	fgenesh1_kg.2_#_355_#_isotig04470:1-1095	15843	IGV
estExt_Genewise1Plus2.C_2_t30002	59.1456	54.8742	40.7136	44.2715	46.6595	45.7531	1888	1522	1200	1260	1517	1422	estExt_Genewise1Plus2.C_2_t30002	virtual_chr6	295000	918	918	-	Protein Gene	estExt_Genewise1Plus2.C_2_t30002:1-918	98408	IGV
fgenesh1_kg.2_#_356_#_isotig03937	55.9482	72.8157	69.7828	77.0889	91.1345	83.9752	2499	2826	2878	3070	4146	3652	fgenesh1_kg.2_#_356_#_isotig03937	virtual_chr6	296018	1245	1245	+	Protein Gene	fgenesh1_kg.2_#_356_#_isotig03937:1-1245	15844	IGV
estExt_fgenesh1_pg2.C_2_t20052	48.6271	41.113	25.5739	18.9721	13.3508	16.1296	3855	2832	1872	1341	1078	1245	estExt_fgenesh1_pg2.C_2_t20052	virtual_chr6	297363	2133	2133	-	Protein Gene	estExt_fgenesh1_pg2.C_2_t20052:1-2133	75547	IGV
fgenesh1_kg.2_#_357_#_isotig03272	75.3129	81.5574	69.4785	22.1776	20.2477	26.1023	3725	3505	3173	978	1020	1257	fgenesh1_kg.2_#_357_#_isotig03272	virtual_chr6	299596	1368	1368	+	Protein Gene	fgenesh1_kg.2_#_357_#_isotig03272:1-1368	15845	IGV
estExt_Genewise1Plus2.C_2_t30006	80.6704	78.5207	33.9793	48.2303	43.2108	62.6711	1679	1420	653	895	916	1270	estExt_Genewise1Plus2.C_2_t30006	virtual_chr6	301064	633	633	+	Protein Gene	estExt_Genewise1Plus2.C_2_t30006:1-633	98412	IGV
fgenesh1_kg.2_#_358_#_isotig02560	166.448	143.337	220.836	298.251	237.46	241.004	5430	4063	6652	8675	7890	7655	fgenesh1_kg.2_#_358_#_isotig02560	virtual_chr6	301797	936	936	-	Protein Gene	fgenesh1_kg.2_#_358_#_isotig02560:1-936	15846	IGV
fgenesh1_kg.2_#_360_#_isotig01352	34.236	37.3962	40.7369	59.5075	61.8051	62.6157	1277	1212	1403	1979	2348	2274	fgenesh1_kg.2_#_360_#_isotig01352	virtual_chr6	302833	1056	1056	-	Protein Gene	fgenesh1_kg.2_#_360_#_isotig01352:1-1056	15848	IGV
e_gw1.2.456.1	31.8219	40.3371	49.6928	87.9184	84.1747	97.6728	1213	1336	1749	2988	3268	3625	e_gw1.2.456.1	virtual_chr6	303989	1077	1077	+	Protein Gene	e_gw1.2.456.1:1-1077	45989	IGV
fgenesh1_kg.2_#_362_#_isotig03748	182.299	204.984	180.316	1571.25	1236.99	1641.4	10530	10288	9617	80920	72774	92312	fgenesh1_kg.2_#_362_#_isotig03748	virtual_chr6	305166	1581	1581	+	Protein Gene	fgenesh1_kg.2_#_362_#_isotig03748:1-1581	15850	IGV
gm1.1420_g	8.63385	7.68678	5.55747	6.48618	5.7579	5.60496	106	82	63	71	72	67	gm1.1420_g	virtual_chr6	306847	414	414	-	Protein Gene	gm1.1420_g:1-414	7162	IGV
estExt_fgenesh1_pg2.C_2_t20058	16.7228	16.1995	21.6948	8.84991	8.8217	7.86884	657	553	787	310	353	301	estExt_fgenesh1_pg2.C_2_t20058	virtual_chr6	307361	1107	1107	+	Protein Gene	estExt_fgenesh1_pg2.C_2_t20058:1-1107	75553	IGV
estExt_fgenesh1_pm2.C_2_t10409	25.0165	23.8461	11.5667	6.55696	6.87569	6.5136	1211	1003	517	283	339	307	estExt_fgenesh1_pm2.C_2_t10409	virtual_chr6	308568	2392	1341	-	Protein Gene	estExt_fgenesh1_pm2.C_2_t10409:1-2392	81776	IGV
fgenesh1_kg.2_#_363_#_isotig01962	256.473	188.932	249.315	363.04	298.71	320.708	13375	8561	12005	16880	15866	16284	fgenesh1_kg.2_#_363_#_isotig01962	virtual_chr6	311060	1437	1437	+	Protein Gene	fgenesh1_kg.2_#_363_#_isotig01962:1-1437	15851	IGV
estExt_Genemark12.C_2_t20107	6.29638	7.47893	3.86539	6.1556	5.32242	8.29967	187	193	106	163	161	240	estExt_Genemark12.C_2_t20107	virtual_chr6	312597	887	861	-	Protein Gene	estExt_Genemark12.C_2_t20107:1-887	92930	IGV
fgenesh1_kg.2_#_364_#_isotig03206	25.7599	23.2231	18.4769	20.7679	19.7178	16.5178	3503	2744	2320	2518	2731	2187	fgenesh1_kg.2_#_364_#_isotig03206	virtual_chr6	313584	3588	3588	+	Protein Gene	fgenesh1_kg.2_#_364_#_isotig03206:1-3588	15852	IGV
estExt_Genemark12.C_2_t20110	935.146	657.788	387.979	68.1285	81.3212	55.7781	56531	34551	21656	3672	5007	3283	estExt_Genemark12.C_2_t20110	virtual_chr6	317272	1650	1650	-	Protein Gene	estExt_Genemark12.C_2_t20110:1-1650	92932	IGV
e_gw1.2.630.1	3.70852	5.22623	2.59564	7.04557	7.45562	8.08422	147	180	95	249	301	312	e_gw1.2.630.1	virtual_chr6	319022	1116	1116	-	Protein Gene	e_gw1.2.630.1:1-1116	46548	IGV
gm1.1430_g	12.5769	18.9283	13.7049	35.8079	36.741	43.5216	325	425	327	825	967	1095	gm1.1430_g	virtual_chr6	320238	762	762	-	Protein Gene	gm1.1430_g:1-762	7172	IGV
gm1.1431_g	1.13101	1.24817	0.805421	1.11214	0.851855	1.08206	73	70	48	64	56	68	gm1.1431_g	virtual_chr6	321100	1755	1755	-	Protein Gene	gm1.1431_g:1-1755	7173	IGV
estExt_Genewise12.C_2_t30035	130.091	89.2703	141.391	3.68598	4.64186	2.80293	6769	4036	6793	171	246	142	estExt_Genewise12.C_2_t30035	virtual_chr6	322955	1434	1434	-	Protein Gene	estExt_Genewise12.C_2_t30035:1-1434	86209	IGV
fgenesh1_pm.2_#_416	20.1104	2.88281	13.506	8.20752	5.72673	4.33678	1124	140	697	409	326	236	fgenesh1_pm.2_#_416	virtual_chr6	324489	1557	1533	-	Protein Gene	fgenesh1_pm.2_#_416:1-1557	23470	IGV
e_gw1.2.287.1	4.21178	1.84154	3.12729	16.6883	13.2544	8.31157	229	87	157	809	734	440	e_gw1.2.287.1	virtual_chr6	326146	1494	1494	+	Protein Gene	e_gw1.2.287.1:1-1494	46254	IGV
estExt_fgenesh1_pm2.C_2_t10417	7.82536	7.23441	10.9759	57.4571	48.4499	77.078	366	294	474	2396	2308	3510	estExt_fgenesh1_pm2.C_2_t10417	virtual_chr6	327740	1299	1299	+	Protein Gene	estExt_fgenesh1_pm2.C_2_t10417:1-1299	81781	IGV
estExt_fgenesh1_pg2.C_2_t20073	8.18767	4.97859	4.86453	27.3637	22.0824	19.1508	494	261	271	1472	1357	1125	estExt_fgenesh1_pg2.C_2_t20073	virtual_chr6	329139	1647	1647	+	Protein Gene	estExt_fgenesh1_pg2.C_2_t20073:1-1647	75563	IGV
fgenesh1_kg.2_#_368_#_isotig02030	16.3407	9.61339	3.47113	166.308	144.801	111.051	984	503	193	8929	8881	6511	fgenesh1_kg.2_#_368_#_isotig02030	virtual_chr6	330886	1644	1644	-	Protein Gene	fgenesh1_kg.2_#_368_#_isotig02030:1-1644	15856	IGV
fgenesh1_kg.2_#_369_#_isotig04558	131.513	105.129	71.2056	77.0175	76.0812	47.9656	6843	4753	3421	3573	4032	2430	fgenesh1_kg.2_#_369_#_isotig04558	virtual_chr6	332630	1434	1434	-	Protein Gene	fgenesh1_kg.2_#_369_#_isotig04558:1-1434	15857	IGV
fgenesh1_kg.2_#_370_#_isotig03402	31.1422	18.6673	11.7855	2.74534	5.81989	2.57457	1056	550	369	83	201	85	fgenesh1_kg.2_#_370_#_isotig03402	virtual_chr6	334164	969	969	+	Protein Gene	fgenesh1_kg.2_#_370_#_isotig03402:1-969	15858	IGV
e_gw1.2.332.1	16.8189	19.7951	18.2565	15.9798	17.7288	13.7724	883	903	885	748	948	704	e_gw1.2.332.1	virtual_chr6	335233	1446	1446	-	Protein Gene	e_gw1.2.332.1:1-1446	47123	IGV
estExt_Genewise1Plus2.C_2_t30049	0.93493	1.28767	0.61417	3.38648	1.95626	2.09363	61	73	37	197	130	133	estExt_Genewise1Plus2.C_2_t30049	virtual_chr6	336779	1773	1773	-	Protein Gene	estExt_Genewise1Plus2.C_2_t30049:1-1773	98449	IGV
fgenesh1_kg.2_#_371_#_isotig04622	28.0157	36.884	31.5447	83.0012	86.1052	67.5354	1841	2106	1914	4863	5763	4321	fgenesh1_kg.2_#_371_#_isotig04622	virtual_chr6	338652	1785	1785	-	Protein Gene	fgenesh1_kg.2_#_371_#_isotig04622:1-1785	15859	IGV
fgenesh1_pm.2_#_425	51.4131	54.3749	66.2548	78.2952	81.0268	64.8291	2591	2381	3083	3518	4159	3181	fgenesh1_pm.2_#_425	virtual_chr6	340537	1392	1392	-	Protein Gene	fgenesh1_pm.2_#_425:1-1392	23479	IGV
estExt_Genewise1Plus2.C_2_t30055	84.1108	93.9575	63.6043	82.1054	90.17	107.098	2144	2081	1497	1866	2341	2658	estExt_Genewise1Plus2.C_2_t30055	virtual_chr6	342029	753	753	+	Protein Gene	estExt_Genewise1Plus2.C_2_t30055:1-753	98455	IGV
e_gw1.2.168.1	12.8411	13.8786	9.8088	14.4873	14.614	17.3085	509	478	359	512	590	668	e_gw1.2.168.1	virtual_chr6	342882	1116	1116	-	Protein Gene	e_gw1.2.168.1:1-1116	47173	IGV
estExt_fgenesh1_pg2.C_2_t20082	47.3677	47.5923	33.2842	37.5261	38.202	57.82	504	440	327	356	414	599	estExt_fgenesh1_pg2.C_2_t20082	virtual_chr6	344098	372	372	+	Protein Gene	estExt_fgenesh1_pg2.C_2_t20082:1-372	75572	IGV
gw1.2.383.1	48.5222	26.4428	20.2524	21.4457	21.4055	26.579	2190	1037	844	863	984	1168	gw1.2.383.1	virtual_chr6	344570	1257	1257	+	Protein Gene	gw1.2.383.1:1-1257	38094	IGV
estExt_Genemark12.C_2_t20130	18.2291	22.9891	22.6911	6.50541	8.28064	6.23074	616	675	708	196	285	205	estExt_Genemark12.C_2_t20130	virtual_chr6	345927	1012	966	-	Protein Gene	estExt_Genemark12.C_2_t20130:1-1012	92947	IGV
fgenesh1_kg.2_#_372_#_isotig01666	236.457	194.291	172.033	66.8589	61.4528	44.925	11428	8159	7677	2881	3025	2114	fgenesh1_kg.2_#_372_#_isotig01666	virtual_chr6	347039	1339	1339	-	Protein Gene	fgenesh1_kg.2_#_372_#_isotig01666:1-1339	15860	IGV
fgenesh1_kg.2_#_374_#_isotig00587	1133.55	1542.43	2392.45	863.295	927.085	701.152	21737	25700	42361	14760	18107	13091	fgenesh1_kg.2_#_374_#_isotig00587	virtual_chr6	348478	591	591	+	Protein Gene	fgenesh1_kg.2_#_374_#_isotig00587:1-591	15862	IGV
estExt_Genewise1Plus2.C_2_t30069	149.064	122.998	90.3365	58.3583	66.0968	64.5448	7059	5061	3950	2464	3188	2976	estExt_Genewise1Plus2.C_2_t30069	virtual_chr6	349169	1314	1314	-	Protein Gene	estExt_Genewise1Plus2.C_2_t30069:1-1314	98469	IGV
estExt_Genewise1Plus2.C_2_t30071	134.018	125.19	114.878	87.5603	66.8962	62.4001	7083	5749	5606	4126	3601	3211	estExt_Genewise1Plus2.C_2_t30071	virtual_chr6	350583	1626	1455	-	Protein Gene	estExt_Genewise1Plus2.C_2_t30071:1-1626	98471	IGV
estExt_fgenesh1_pg2.C_2_t20087	72.1923	58.3378	29.9924	65.5617	51.714	38.6209	2659	1867	1020	2153	1940	1385	estExt_fgenesh1_pg2.C_2_t20087	virtual_chr6	352309	1064	1044	+	Protein Gene	estExt_fgenesh1_pg2.C_2_t20087:1-1064	75577	IGV
fgenesh1_kg.2_#_375_#_isotig03478	43.3705	41.5955	26.2959	23.6389	26.0745	26.4058	1638	1365	917	796	1003	971	fgenesh1_kg.2_#_375_#_isotig03478	virtual_chr6	353473	1068	1068	-	Protein Gene	fgenesh1_kg.2_#_375_#_isotig03478:1-1068	15863	IGV
estExt_fgenesh1_pm2.C_2_t10432	66.4061	44.4692	52.7893	20.7674	23.3932	23.3087	4752	2765	3488	1325	1705	1624	estExt_fgenesh1_pm2.C_2_t10432	virtual_chr6	354641	3875	1935	-	Protein Gene	estExt_fgenesh1_pm2.C_2_t10432:1-3875	81796	IGV
fgenesh1_kg.2_#_377_#_isotig01233	515.691	504.11	474.869	252.878	224.678	202.718	34551	29347	29377	15106	15332	13224	fgenesh1_kg.2_#_377_#_isotig01233	virtual_chr6	358616	1818	1818	+	Protein Gene	fgenesh1_kg.2_#_377_#_isotig01233:1-1818	15865	IGV
gm1.1458_g	11.6662	14.5874	9.54734	5.50935	5.59791	9.63968	266	289	201	112	130	214	gm1.1458_g	virtual_chr6	360534	684	684	+	Protein Gene	gm1.1458_g:1-684	7200	IGV
fgenesh1_pg.2_#_593	357.256	264.426	282.472	129.71	110.184	112.083	19508	12546	14242	6315	6128	5959	fgenesh1_pg.2_#_593	virtual_chr6	361318	1500	1500	+	Protein Gene	fgenesh1_pg.2_#_593:1-1500	12023	IGV
e_gw1.2.352.1	48.1798	55.5106	51.7771	53.4421	49.0773	53.5758	907	908	900	897	941	982	e_gw1.2.352.1	virtual_chr6	362918	582	582	-	Protein Gene	e_gw1.2.352.1:1-582	46895	IGV
fgenesh1_kg.2_#_379_#_isotig03212	31.3211	33.4576	34.7217	36.6612	29.6418	27.1448	2798	2597	2864	2920	2697	2361	fgenesh1_kg.2_#_379_#_isotig03212	virtual_chr6	363600	2391	2391	+	Protein Gene	fgenesh1_kg.2_#_379_#_isotig03212:1-2391	15867	IGV
estExt_Genemark12.C_2_t20144	78.7643	79.0896	62.1784	47.3468	46.4886	41.2432	4172	3640	3041	2236	2508	2127	estExt_Genemark12.C_2_t20144	virtual_chr6	366091	1458	1458	-	Protein Gene	estExt_Genemark12.C_2_t20144:1-1458	92959	IGV
fgenesh1_kg.2_#_380_#_isotig03551	10.6334	12.976	24.8385	35.459	48.268	18.5339	746	791	1609	2218	3449	1266	fgenesh1_kg.2_#_380_#_isotig03551	virtual_chr6	367649	1899	1899	-	Protein Gene	fgenesh1_kg.2_#_380_#_isotig03551:1-1899	15868	IGV
fgenesh1_kg.2_#_381_#_isotig04365	10.9252	16.8787	25.4135	235.258	272.275	112.057	663	890	1424	12729	16829	6621	fgenesh1_kg.2_#_381_#_isotig04365	virtual_chr6	369648	1656	1656	+	Protein Gene	fgenesh1_kg.2_#_381_#_isotig04365:1-1656	15869	IGV
e_gw1.2.187.1	2727	3824.14	5375.56	711.301	808.286	1325.76	99166	120831	180494	23062	29937	46940	e_gw1.2.187.1	virtual_chr6	371404	1032	1032	+	Protein Gene	e_gw1.2.187.1:1-1032	47120	IGV
estExt_Genemark12.C_2_t20148	23.8745	28.0226	27.5037	22.0822	25.2387	22.6565	1460	1489	1553	1204	1572	1349	estExt_Genemark12.C_2_t20148	virtual_chr6	372536	1668	1668	+	Protein Gene	estExt_Genemark12.C_2_t20148:1-1668	92962	IGV
estExt_fgenesh1_pg2.C_2_t20101	67.5554	56.8892	36.2421	65.8251	62.8994	95.4535	1722	1260	853	1496	1633	2369	estExt_fgenesh1_pg2.C_2_t20101	virtual_chr6	374304	753	753	+	Protein Gene	estExt_fgenesh1_pg2.C_2_t20101:1-753	75588	IGV
fgenesh1_kg.2_#_382_#_isotig02602	1327.78	1328.27	1596.5	804.797	755.166	772.163	52010	45208	57742	28107	30128	29449	fgenesh1_kg.2_#_382_#_isotig02602	virtual_chr6	375157	1104	1104	+	Protein Gene	fgenesh1_kg.2_#_382_#_isotig02602:1-1104	15870	IGV
e_gw1.2.1011.1	18.8185	27.346	24.0865	23.4516	18.663	28.5036	99	125	117	110	100	146	e_gw1.2.1011.1	virtual_chr6	376361	234	234	+	Protein Gene	e_gw1.2.1011.1:1-234	45878	IGV
estExt_fgenesh1_pm2.C_2_t10442	170.612	167.954	95.8183	64.1424	56.8918	54.918	13765	11774	7138	4614	4675	4314	estExt_fgenesh1_pm2.C_2_t10442	virtual_chr6	376695	2169	2169	-	Protein Gene	estExt_fgenesh1_pm2.C_2_t10442:1-2169	81803	IGV
estExt_Genewise12.C_2_t30106	10.3535	9.9173	16.2652	233.38	210.392	187.162	799	665	1159	16058	16537	14063	estExt_Genewise12.C_2_t30106	virtual_chr6	378964	2079	2079	+	Protein Gene	estExt_Genewise12.C_2_t30106:1-2079	86266	IGV
fgenesh1_kg.2_#_383_#_isotig01748	25.0672	29.1889	34.2549	34.4823	26.4213	42.632	340	344	429	417	365	563	fgenesh1_kg.2_#_383_#_isotig01748	virtual_chr7	1	447	447	-	Protein Gene	fgenesh1_kg.2_#_383_#_isotig01748:1-447	15871	IGV
fgenesh1_kg.2_#_384_#_isotig01181	481.251	512.663	495.357	536.865	556.472	750.167	7259	6719	6899	7220	8549	11017	fgenesh1_kg.2_#_384_#_isotig01181	virtual_chr7	548	522	486	+	Protein Gene	fgenesh1_kg.2_#_384_#_isotig01181:1-522	15872	IGV
estExt_Genemark12.C_2_t20156	33.1997	37.0804	44.4843	37.2849	40.455	36.6462	2302	2234	2848	2305	2857	2474	estExt_Genemark12.C_2_t20156	virtual_chr7	1170	1878	1878	-	Protein Gene	estExt_Genemark12.C_2_t20156:1-1878	92969	IGV
estExt_Genewise1Plus2.C_2_t30111	38.127	30.408	28.9772	158.619	159.916	163.163	798	553	560	2960	3409	3325	estExt_Genewise1Plus2.C_2_t30111	virtual_chr7	3148	636	636	+	Protein Gene	estExt_Genewise1Plus2.C_2_t30111:1-636	98502	IGV
fgenesh1_kg.2_#_386_#_isotig04497	31.0185	24.4035	20.0775	26.1265	34.7077	28.7782	1024	700	612	769	1167	925	fgenesh1_kg.2_#_386_#_isotig04497	virtual_chr7	3884	946	946	-	Protein Gene	fgenesh1_kg.2_#_386_#_isotig04497:1-946	15874	IGV
estExt_fgenesh1_pm2.C_2_t10447	153.708	133.593	134.557	101.11	98.0524	107.163	3954	2986	3196	2319	2569	2684	estExt_fgenesh1_pm2.C_2_t10447	virtual_chr7	4930	759	759	+	Protein Gene	estExt_fgenesh1_pm2.C_2_t10447:1-759	81808	IGV
estExt_fgenesh1_pg2.C_2_t20108	2.74006	1.46526	1.82849	3.04218	3.9131	3.61018	99	46	61	98	144	127	estExt_fgenesh1_pg2.C_2_t20108	virtual_chr7	5789	1026	1026	-	Protein Gene	estExt_fgenesh1_pg2.C_2_t20108:1-1026	75595	IGV
estExt_fgenesh1_pg2.C_2_t20109	87.8726	120.492	175.849	196.376	216.904	247.363	2805	3342	5183	5589	7052	7688	estExt_fgenesh1_pg2.C_2_t20109	virtual_chr7	6915	950	918	-	Protein Gene	estExt_fgenesh1_pg2.C_2_t20109:1-950	75596	IGV
fgenesh1_kg.2_#_388_#_isotig04247	111.856	88.1321	58.9676	10.9152	19.1222	12.204	9103	6232	4431	792	1585	967	fgenesh1_kg.2_#_388_#_isotig04247	virtual_chr7	7965	2187	2187	-	Protein Gene	fgenesh1_kg.2_#_388_#_isotig04247:1-2187	15876	IGV
estExt_Genewise1Plus2.C_2_t30112	202.07	251.04	305.185	189.837	207.094	258.002	4631	4999	6458	3879	4834	5757	estExt_Genewise1Plus2.C_2_t30112	virtual_chr7	10252	687	687	+	Protein Gene	estExt_Genewise1Plus2.C_2_t30112:1-687	98503	IGV
estExt_Genewise12.C_2_t30120	141.903	143.485	65.2982	102.251	123.392	120.578	5658	4971	2404	3635	5011	4681	estExt_Genewise12.C_2_t30120	virtual_chr7	11039	1122	1122	-	Protein Gene	estExt_Genewise12.C_2_t30120:1-1122	86280	IGV
estExt_Genewise1Plus2.C_2_t30120	28.5522	23.761	22.1187	29.376	24.6658	25.0019	1282	927	917	1176	1128	1093	estExt_Genewise1Plus2.C_2_t30120	virtual_chr7	12261	1251	1251	+	Protein Gene	estExt_Genewise1Plus2.C_2_t30120:1-1251	98511	IGV
fgenesh1_kg.2_#_389_#_isotig04344	45.6309	54.0229	47.8806	192.499	227.508	231.069	1638	1685	1587	6161	8318	8076	fgenesh1_kg.2_#_389_#_isotig04344	virtual_chr7	13612	1020	1020	-	Protein Gene	fgenesh1_kg.2_#_389_#_isotig04344:1-1020	15877	IGV
fgenesh1_kg.2_#_390_#_isotig04108	62.554	109.716	104.797	97.6835	90.7889	84.253	1792	2731	2772	2495	2649	2350	fgenesh1_kg.2_#_390_#_isotig04108	virtual_chr7	14732	834	834	+	Protein Gene	fgenesh1_kg.2_#_390_#_isotig04108:1-834	15878	IGV
estExt_Genemark12.C_2_t20166	190.737	130.321	129.53	68.335	66.1336	84.0252	2877	1708	1804	919	1016	1234	estExt_Genemark12.C_2_t20166	virtual_chr7	15666	527	486	-	Protein Gene	estExt_Genemark12.C_2_t20166:1-527	92979	IGV
estExt_fgenesh1_pg2.C_2_t20116	83.4989	86.5753	70.4541	48.9825	48.6422	50.0522	3300	2973	2571	1726	1958	1926	estExt_fgenesh1_pg2.C_2_t20116	virtual_chr7	16293	1113	1113	-	Protein Gene	estExt_fgenesh1_pg2.C_2_t20116:1-1113	75603	IGV
fgenesh1_kg.2_#_391_#_isotig03283	38.7724	39.9655	38.3859	67.4831	67.6539	68.7231	2702	2420	2470	4193	4802	4663	fgenesh1_kg.2_#_391_#_isotig03283	virtual_chr7	17506	1887	1887	+	Protein Gene	fgenesh1_kg.2_#_391_#_isotig03283:1-1887	15879	IGV
fgenesh1_kg.2_#_392_#_isotig00013	1750.65	1841.89	1889.01	1322.8	1292.42	1479.49	96413.5	88139	96058	64953	72495	79332	fgenesh1_kg.2_#_392_#_isotig00013	virtual_chr7	19493	1860	1512	+	Protein Gene	fgenesh1_kg.2_#_392_#_isotig00013:1-1860	15880	IGV
estExt_Genewise1Plus2.C_2_t30135	273.756	240.603	139.047	120.11	121.977	136.571	13316	10169	6245	5209	6043	6468	estExt_Genewise1Plus2.C_2_t30135	virtual_chr7	21453	1347	1347	+	Protein Gene	estExt_Genewise1Plus2.C_2_t30135:1-1347	98526	IGV
fgenesh1_pg.2_#_620	26.9531	22.3701	27.1325	50.965	46.7347	48.6222	312	225	290	526	551	548	fgenesh1_pg.2_#_620	virtual_chr7	22900	430	396	-	Protein Gene	fgenesh1_pg.2_#_620:1-430	12050	IGV
estExt_Genewise1Plus2.C_2_t30143	39.7448	37.7867	26.7085	18.9544	22.8613	32.8792	1357	1121	842	577	795	1093	estExt_Genewise1Plus2.C_2_t30143	virtual_chr7	23430	975	975	+	Protein Gene	estExt_Genewise1Plus2.C_2_t30143:1-975	98534	IGV
estExt_fgenesh1_pg2.C_2_t20121	43.9151	34.8387	28.4333	54.073	40.6564	33.6645	1104	761	660	1212	1041	824	estExt_fgenesh1_pg2.C_2_t20121	virtual_chr7	24505	744	744	-	Protein Gene	estExt_fgenesh1_pg2.C_2_t20121:1-744	75608	IGV
estExt_Genewise12.C_2_t30149	131.465	104.521	115.913	69.8981	72.0857	71.095	8516	5883	6933	4037	4756	4484	estExt_Genewise12.C_2_t30149	virtual_chr7	25349	1761	1761	-	Protein Gene	estExt_Genewise12.C_2_t30149:1-1761	86309	IGV
estExt_Genemark12.C_2_t20175	35.7984	33.6199	38.5044	31.5329	33.3301	32.1232	2185	1783	2170	1716	2072	1909	estExt_Genemark12.C_2_t20175	virtual_chr7	27210	1665	1665	+	Protein Gene	estExt_Genemark12.C_2_t20175:1-1665	92988	IGV
estExt_fgenesh1_pm2.C_2_t10457	32.3747	38.2221	30.5336	47.0833	39.8122	46.2467	1200	1231	1045	1556	1503	1669	estExt_fgenesh1_pm2.C_2_t10457	virtual_chr7	28975	1050	1050	+	Protein Gene	estExt_fgenesh1_pm2.C_2_t10457:1-1050	81818	IGV
estExt_Genemark12.C_2_t20177	24.1495	20.7476	15.8926	47.1327	49.626	50.8071	785	586	477	1366	1643	1608	estExt_Genemark12.C_2_t20177	virtual_chr7	30125	970	933	+	Protein Gene	estExt_Genemark12.C_2_t20177:1-970	92990	IGV
estExt_Genewise1Plus2.C_2_t30151	44.8695	42.5826	37.2233	25.9169	32.2471	20.7636	2235	1843	1712	1151	1636	1007	estExt_Genewise1Plus2.C_2_t30151	virtual_chr7	31195	1470	1377	-	Protein Gene	estExt_Genewise1Plus2.C_2_t30151:1-1470	98542	IGV
fgenesh1_kg.2_#_395_#_isotig00776	49.9041	55.2708	46.6171	27.6697	25.4674	36.921	1062	1022	916	525	552	765	fgenesh1_kg.2_#_395_#_isotig00776	virtual_chr7	32765	645	645	+	Protein Gene	fgenesh1_kg.2_#_395_#_isotig00776:1-645	15883	IGV
gm1.1498_g	75.0883	49.6656	66.3666	2665.14	2630.47	2141.9	957	550	781	30285	34146	26579	gm1.1498_g	virtual_chr7	33510	426	426	+	Protein Gene	gm1.1498_g:1-426	7240	IGV
estExt_Genewise1Plus2.C_2_t30153	91.5946	82.386	55.6801	79.7761	74.45	77.4451	2806	2193	1575	2179	2323	2310	estExt_Genewise1Plus2.C_2_t30153	virtual_chr7	34036	885	885	-	Protein Gene	estExt_Genewise1Plus2.C_2_t30153:1-885	98544	IGV
fgenesh1_kg.2_#_396_#_isotig01439	60.8823	70.361	40.9698	263.001	258.931	215.312	2876	2888	1787	11077	12458	9903	fgenesh1_kg.2_#_396_#_isotig01439	virtual_chr7	35021	1311	1311	-	Protein Gene	fgenesh1_kg.2_#_396_#_isotig01439:1-1311	15884	IGV
fgenesh1_kg.2_#_398_#_isotig02420	42.0645	44.462	34.0007	78.752	80.4414	89.7657	1569	1441	1171	2619	3056	3260	fgenesh1_kg.2_#_398_#_isotig02420	virtual_chr7	36432	1056	1056	-	Protein Gene	fgenesh1_kg.2_#_398_#_isotig02420:1-1056	15886	IGV
fgenesh1_kg.2_#_399_#_isotig02042	614.196	688.903	801.427	996.942	1039.67	1098.93	7397	7209	8912	10705	12753	12886	fgenesh1_kg.2_#_399_#_isotig02042	virtual_chr7	37588	408	408	-	Protein Gene	fgenesh1_kg.2_#_399_#_isotig02042:1-408	15887	IGV
estExt_Genewise1Plus2.C_2_t30162	60.9602	66.8299	78.7969	702.119	538.088	488.11	12816	12208	15296	131608	115220	99913.5	estExt_Genewise1Plus2.C_2_t30162	virtual_chr7	38096	5493	5493	+	Protein Gene	estExt_Genewise1Plus2.C_2_t30162:1-5493	98553	IGV
estExt_Genewise1Plus2.C_2_t30166	40.2422	36.2172	31.5446	98.8216	70.7332	83.6619	1821	1424	1318	3987	3260	3686	estExt_Genewise1Plus2.C_2_t30166	virtual_chr7	43689	1602	1260	-	Protein Gene	estExt_Genewise1Plus2.C_2_t30166:1-1602	98557	IGV
estExt_fgenesh1_pm2.C_2_t10466	338.735	392.755	439.782	730.179	727.657	723.118	26537	26735	31812	51002	58061	55157	estExt_fgenesh1_pm2.C_2_t10466	virtual_chr7	45391	2109	2109	-	Protein Gene	estExt_fgenesh1_pm2.C_2_t10466:1-2109	81827	IGV
fgenesh1_kg.2_#_405_#_isotig02698	19.5547	16.4223	17.9239	35.1194	31.4769	25.8213	2538	1852	2148	4064	4161	3263	fgenesh1_kg.2_#_405_#_isotig02698	virtual_chr7	47600	3429	3429	+	Protein Gene	fgenesh1_kg.2_#_405_#_isotig02698:1-3429	15893	IGV
fgenesh1_kg.2_#_406_#_isotig02563	76.1155	70.1071	58.0581	42.4235	44.5797	58.0131	1958	1567	1379	973	1168	1453	fgenesh1_kg.2_#_406_#_isotig02563	virtual_chr7	51129	759	759	+	Protein Gene	fgenesh1_kg.2_#_406_#_isotig02563:1-759	15894	IGV
estExt_fgenesh1_pm2.C_2_t10468	159.546	150.782	121.041	113.208	113.858	109.181	8768	7200	6142	5547	6373	5842	estExt_fgenesh1_pm2.C_2_t10468	virtual_chr7	51988	1530	1509	+	Protein Gene	estExt_fgenesh1_pm2.C_2_t10468:1-1530	81829	IGV
estExt_Genewise12.C_2_t30181	73.8893	78.7419	61.1363	56.6514	65.0044	63.0692	3309	3064	2528	2262	2965	2750	estExt_Genewise12.C_2_t30181	virtual_chr7	53618	1248	1248	-	Protein Gene	estExt_Genewise12.C_2_t30181:1-1248	86341	IGV
fgenesh1_kg.2_#_407_#_isotig01640	34.5438	32.0551	26.5415	15.7602	16.301	17.4388	1652	1332	1172	672	794	812	fgenesh1_kg.2_#_407_#_isotig01640	virtual_chr7	54966	1326	1326	-	Protein Gene	fgenesh1_kg.2_#_407_#_isotig01640:1-1326	15895	IGV
gm1.1512_g	157.202	133.8	128.747	586.321	607.933	642.756	2941	2175	2224	9780	11584	11708	gm1.1512_g	virtual_chr7	56392	579	579	+	Protein Gene	gm1.1512_g:1-579	7254	IGV
gm1.1513_g	82.2976	64.5684	57.9029	387.469	397.963	491.743	1684	1148	1094	7069	8294	9797	gm1.1513_g	virtual_chr7	57071	624	624	+	Protein Gene	gm1.1513_g:1-624	7255	IGV
estExt_Genewise1Plus2.C_2_t30184	74.9093	69.7143	48.0749	64.5722	52.1768	72.0621	7086	5730	4199	5446	5027	6637	estExt_Genewise1Plus2.C_2_t30184	virtual_chr7	57795	2562	2526	-	Protein Gene	estExt_Genewise1Plus2.C_2_t30184:1-2562	98575	IGV
gm1.1515_g	37.3153	33.2479	38.6518	44.4417	45.7036	42.2809	3556	2753	3401	3776	4436	3923	gm1.1515_g	virtual_chr7	60457	2544	2544	-	Protein Gene	gm1.1515_g:1-2544	7257	IGV
estExt_fgenesh1_pg2.C_2_t20143	45.3907	39.0405	32.4673	8.62617	7.55124	5.2765	3004	2245	1984	509	509	340	estExt_fgenesh1_pg2.C_2_t20143	virtual_chr7	63101	1797	1797	-	Protein Gene	estExt_fgenesh1_pg2.C_2_t20143:1-1797	75630	IGV
estExt_Genemark12.C_2_t20199	106.695	80.3467	60.4318	78.9268	45.019	53.8486	4591	3004	2401	3028	1973	2256	estExt_Genemark12.C_2_t20199	virtual_chr7	64998	1203	1203	+	Protein Gene	estExt_Genemark12.C_2_t20199:1-1203	93012	IGV
estExt_Genewise12.C_2_t30195	112.146	114.489	77.8967	60.3624	61.2725	59.0611	3134	2780	2010	1504	1744	1607	estExt_Genewise12.C_2_t30195	virtual_chr7	66301	816	816	+	Protein Gene	estExt_Genewise12.C_2_t30195:1-816	86355	IGV
fgenesh1_kg.2_#_409_#_isotig03949	237.959	236.189	191.908	101.418	106.455	115.835	7429	6407	5532	2823	3385	3521	fgenesh1_kg.2_#_409_#_isotig03949	virtual_chr7	67217	900	900	+	Protein Gene	fgenesh1_kg.2_#_409_#_isotig03949:1-900	15897	IGV
estExt_fgenesh1_pm2.C_2_t10475	14.7422	11.0089	22.182	89.9937	172.918	82.8724	131	85	182	713	1565	717	estExt_fgenesh1_pm2.C_2_t10475	virtual_chr7	68217	355	327	+	Protein Gene	estExt_fgenesh1_pm2.C_2_t10475:1-355	81836	IGV
estExt_Genewise1Plus2.C_2_t30193	81.4023	92.2169	162.649	10448.8	6929.62	7966.66	4978	4900	9184	569709	431612	474346	estExt_Genewise1Plus2.C_2_t30193	virtual_chr7	68672	1668	1668	-	Protein Gene	estExt_Genewise1Plus2.C_2_t30193:1-1668	98584	IGV
fgenesh1_kg.2_#_411_#_isotig01189	36.4731	31.0722	30.7383	43.4939	42.2313	56.7934	870	644	677	925	1026	1319	fgenesh1_kg.2_#_411_#_isotig01189	virtual_chr7	70440	711	711	-	Protein Gene	fgenesh1_kg.2_#_411_#_isotig01189:1-711	15899	IGV
fgenesh1_kg.2_#_412_#_isotig04010	6.52113	5.0444	3.50232	1.01917	1.31201	1.26267	244	164	121	34	50	46	fgenesh1_kg.2_#_412_#_isotig04010	virtual_chr7	71251	1059	1059	+	Protein Gene	fgenesh1_kg.2_#_412_#_isotig04010:1-1059	15900	IGV
estExt_fgenesh1_pg2.C_2_t20150	3.99641	4.82938	5.75651	67.0555	83.6155	61.8561	100	105	133	1496	2131	1507	estExt_fgenesh1_pg2.C_2_t20150	virtual_chr7	72410	741	741	-	Protein Gene	estExt_fgenesh1_pg2.C_2_t20150:1-741	75636	IGV
fgenesh1_kg.2_#_413_#_isotig04525	39.4532	32.6722	14.6295	14.0264	15.8907	12.2381	2874	2068	984	911	1179	868	fgenesh1_kg.2_#_413_#_isotig04525	virtual_chr7	73251	1968	1968	-	Protein Gene	fgenesh1_kg.2_#_413_#_isotig04525:1-1968	15901	IGV
estExt_fgenesh1_pm2.C_2_t10480	46.0541	44.8432	22.5691	16.0282	16.0707	13.6241	8756	7408	3962	2717	3112	2522	estExt_fgenesh1_pm2.C_2_t10480	virtual_chr7	75319	5213	4977	+	Protein Gene	estExt_fgenesh1_pm2.C_2_t10480:1-5213	81840	IGV
fgenesh1_kg.2_#_415_#_isotig03365	65.3293	70.2477	71.6101	59.055	60.6008	55.7038	4293	4011	4345	3460	4056	3564	fgenesh1_kg.2_#_415_#_isotig03365	virtual_chr7	80632	1785	1785	+	Protein Gene	fgenesh1_kg.2_#_415_#_isotig03365:1-1785	15903	IGV
gw1.2.359.1	71.6958	71.8448	50.9767	47.3307	44.773	53.5685	2297	2000	1508	1352	1461	1671	gw1.2.359.1	virtual_chr7	82517	921	921	-	Protein Gene	gw1.2.359.1:1-921	37969	IGV
fgenesh1_kg.2_#_416_#_isotig02390	124.852	113.037	146.017	65.9193	71.3357	80.0588	6511	5122	7031	3065	3789	4065	fgenesh1_kg.2_#_416_#_isotig02390	virtual_chr7	83538	1437	1437	+	Protein Gene	fgenesh1_kg.2_#_416_#_isotig02390:1-1437	15904	IGV
estExt_Genewise1Plus2.C_2_t30213	76.8892	83.0921	65.9114	66.0624	72.5281	63.9725	1885	1770	1492	1444	1811	1527	estExt_Genewise1Plus2.C_2_t30213	virtual_chr7	85075	728	728	-	Protein Gene	estExt_Genewise1Plus2.C_2_t30213:1-728	98601	IGV
fgenesh1_kg.2_#_417_#_isotig01362	86.8976	108.797	125.758	106.713	100.163	136.358	1707	1857	2281	1869	2004	2608	fgenesh1_kg.2_#_417_#_isotig01362	virtual_chr7	85903	603	603	+	Protein Gene	fgenesh1_kg.2_#_417_#_isotig01362:1-603	15905	IGV
estExt_Genewise12.C_2_t30218	249.113	241.57	264.967	220.827	239.047	252.586	2738	2307	2689	2164	2676	2703	estExt_Genewise12.C_2_t30218	virtual_chr7	86606	490	381	+	Protein Gene	estExt_Genewise12.C_2_t30218:1-490	86375	IGV
gm1.1533_g	30.2081	31.6963	29.2856	25.2986	22.8499	28.8513	1812	1652	1622	1353	1396	1685	gm1.1533_g	virtual_chr7	87196	1638	1638	-	Protein Gene	gm1.1533_g:1-1638	7275	IGV
estExt_fgenesh1_pg2.C_2_t20159	67.6736	63.664	61.0191	79.5717	77.7395	66.6505	5088	4159	4236	5334	5953	4879	estExt_fgenesh1_pg2.C_2_t20159	virtual_chr7	88934	2028	2028	+	Protein Gene	estExt_fgenesh1_pg2.C_2_t20159:1-2028	75644	IGV
e_gw1.2.21.1	2606.86	3188.5	1473.57	1145.99	984.881	1263.83	30481	32394	15909	11947	11729	14388	e_gw1.2.21.1	virtual_chr7	91062	399	399	-	Protein Gene	e_gw1.2.21.1:1-399	46049	IGV
estExt_Genemark12.C_2_t20218	66.1832	70.2108	45.591	106.8	117.582	126.237	294	271	187	423	532	546	estExt_Genemark12.C_2_t20218	virtual_chr7	91561	250	213	+	Protein Gene	estExt_Genemark12.C_2_t20218:1-250	93028	IGV
estExt_Genewise1Plus2.C_2_t30220	338.495	343.44	344.217	227.783	235.581	320.854	9222	8130	8659	5533	6537	8511	estExt_Genewise1Plus2.C_2_t30220	virtual_chr7	91911	798	798	-	Protein Gene	estExt_Genewise1Plus2.C_2_t30220:1-798	98605	IGV
fgenesh1_pg.2_#_663	0.911667	0.47465	0.681746	0.413875	0.340989	0.802582	42	19	29	17	16	36	fgenesh1_pg.2_#_663	virtual_chr7	92809	1281	1281	+	Protein Gene	fgenesh1_pg.2_#_663:1-1281	12093	IGV
fgenesh1_kg.2_#_418_#_isotig01454	7.50634	10.6925	12.894	198.606	180.563	234.383	244	302	387	5756	5978	7418	fgenesh1_kg.2_#_418_#_isotig01454	virtual_chr7	94190	933	933	+	Protein Gene	fgenesh1_kg.2_#_418_#_isotig01454:1-933	15906	IGV
estExt_Genewise12.C_2_t30225	56.7713	51.818	65.1247	193.038	262.786	202.951	1706	1353	1807	5172	8043	5938	estExt_Genewise12.C_2_t30225	virtual_chr7	95223	870	870	+	Protein Gene	estExt_Genewise12.C_2_t30225:1-870	86379	IGV
fgenesh1_kg.2_#_421_#_isotig00642	53.4239	51.1455	43.7841	53.8596	56.1726	50.5521	3342	2780	2529	3004	3579	3079	fgenesh1_kg.2_#_421_#_isotig00642	virtual_chr7	96193	2134	1704	+	Protein Gene	fgenesh1_kg.2_#_421_#_isotig00642:1-2134	15909	IGV
estExt_fgenesh1_pg2.C_2_t20165	37.8163	36.8601	34.6865	34.5187	34.2443	45.4727	1300	1101	1101	1058	1199	1522	estExt_fgenesh1_pg2.C_2_t20165	virtual_chr7	98427	981	981	-	Protein Gene	estExt_fgenesh1_pg2.C_2_t20165:1-981	75649	IGV
e_gw1.2.1275.1	54.7657	48.5911	41.3458	64.1404	51.7469	48.7079	2126	1639	1482	2220	2046	1841	e_gw1.2.1275.1	virtual_chr7	99508	1200	1095	+	Protein Gene	e_gw1.2.1275.1:1-1200	46669	IGV
estExt_Genemark12.C_2_t20226	0.0344388	0.184964	0.149192	3.4506	2.6374	2.54672	3	14	12	268	234	216	estExt_Genemark12.C_2_t20226	virtual_chr7	100808	2334	2334	-	Protein Gene	estExt_Genemark12.C_2_t20226:1-2334	93036	IGV
estExt_Genemark12.C_2_t20227	5.92716	5.84248	2.07041	1.71325	0.781312	0.554273	648	555	209	167	87	59	estExt_Genemark12.C_2_t20227	virtual_chr7	103242	2904	2904	+	Protein Gene	estExt_Genemark12.C_2_t20227:1-2904	93037	IGV
fgenesh1_kg.2_#_422_#_isotig02423	7.04416	9.39823	7.38	6.21944	5.20064	3.73076	766	888	741	603	576	395	fgenesh1_kg.2_#_422_#_isotig02423	virtual_chr7	106246	2889	2889	+	Protein Gene	fgenesh1_kg.2_#_422_#_isotig02423:1-2889	15910	IGV
estExt_fgenesh1_pg2.C_2_t20170	10.5239	11.0079	12.2632	8.12794	7.21973	6.12952	395	359	425	272	276	224	estExt_fgenesh1_pg2.C_2_t20170	virtual_chr7	109235	1062	1062	-	Protein Gene	estExt_fgenesh1_pg2.C_2_t20170:1-1062	75654	IGV
gm1.1549_g	37.438	35.3106	33.9108	28.2642	26.8916	21.0941	2377	1948	1988	1600	1739	1304	gm1.1549_g	virtual_chr7	110397	1728	1728	+	Protein Gene	gm1.1549_g:1-1728	7291	IGV
fgenesh1_pg.2_#_673	26.006	24.1334	20.874	25.6444	22.2039	14.8531	1043	841	773	917	907	580	fgenesh1_pg.2_#_673	virtual_chr7	112225	1128	1128	-	Protein Gene	fgenesh1_pg.2_#_673:1-1128	12103	IGV
gw1.2.487.1	22.7211	21.3014	15.5524	26.7722	25.0339	26.5481	712	580	450	748	799	810	gw1.2.487.1	virtual_chr7	113453	903	903	+	Protein Gene	gw1.2.487.1:1-903	38732	IGV
e_gw1.2.170.1	13.9265	10.141	9.38053	74.0754	41.9575	41.8597	1021	646	635	4842	3133	2988	e_gw1.2.170.1	virtual_chr7	114456	1980	1980	-	Protein Gene	e_gw1.2.170.1:1-1980	46979	IGV
estExt_fgenesh1_pm2.C_2_t10494	15.657	9.08634	7.84777	11.1691	9.03398	10.5525	1882	949	871	1197	1106	1235	estExt_fgenesh1_pm2.C_2_t10494	virtual_chr7	116536	3219	3183	+	Protein Gene	estExt_fgenesh1_pm2.C_2_t10494:1-3219	81852	IGV
estExt_fgenesh1_pm2.C_2_t10495	8.85022	2.71622	0.639006	5.95573	3.18602	2.12091	30	8	2	18	11	7	estExt_fgenesh1_pm2.C_2_t10495	virtual_chr7	119855	186	186	+	Protein Gene	estExt_fgenesh1_pm2.C_2_t10495:1-186	81853	IGV
fgenesh1_kg.2_#_424_#_isotig03576	7.33483	1.87596	0.441321	3.65621	0.800117	1.25551	18	4	1	8	2	3	fgenesh1_kg.2_#_424_#_isotig03576	virtual_chr7	120141	162	162	+	Protein Gene	fgenesh1_kg.2_#_424_#_isotig03576:1-162	15912	IGV
fgenesh1_kg.2_#_425_#_isotig02590	24.3775	29.6058	25.6721	43.0515	36.4306	38.5244	362	382	352	570	551	557	fgenesh1_kg.2_#_425_#_isotig02590	virtual_chr7	120403	480	480	+	Protein Gene	fgenesh1_kg.2_#_425_#_isotig02590:1-480	15913	IGV
fgenesh1_kg.2_#_426_#_isotig01900	21.6123	19.7565	18.5916	11.843	8.33623	10.623	700	556	556	342	275	335	fgenesh1_kg.2_#_426_#_isotig01900	virtual_chr7	120983	930	930	-	Protein Gene	fgenesh1_kg.2_#_426_#_isotig01900:1-930	15914	IGV
gw1.2.1054.1	350.572	314.02	355.79	1055.06	1174.24	1318.97	4673	3637	4379	12539	15942	17118	gw1.2.1054.1	virtual_chr7	122013	441	441	+	Protein Gene	gw1.2.1054.1:1-441	41838	IGV
fgenesh1_pg.2_#_680	7.47098	10.4838	7.23954	58.9863	83.8399	49.0009	228	278	204	1605	2606	1456	fgenesh1_pg.2_#_680	virtual_chr7	122554	882	882	-	Protein Gene	fgenesh1_pg.2_#_680:1-882	12110	IGV
fgenesh1_kg.2_#_428_#_isotig02895	57.4897	60.7597	34.3061	25.6961	26.8951	23.6184	4040	3710	2226	1610	1925	1616	fgenesh1_kg.2_#_428_#_isotig02895	virtual_chr7	123536	1902	1902	-	Protein Gene	fgenesh1_kg.2_#_428_#_isotig02895:1-1902	15916	IGV
fgenesh1_kg.2_#_429_#_isotig01193	215.809	208.555	110.03	278.499	358.498	297.556	6687	5615	3148	7694	11314	8977	fgenesh1_kg.2_#_429_#_isotig01193	virtual_chr7	125538	894	894	+	Protein Gene	fgenesh1_kg.2_#_429_#_isotig01193:1-894	15917	IGV
estExt_Genewise1Plus2.C_2_t30252	443.976	438.615	236.23	162.928	122.984	172.392	17910	15374	8799	5860	5053	6771	estExt_Genewise1Plus2.C_2_t30252	virtual_chr7	126532	1134	1134	-	Protein Gene	estExt_Genewise1Plus2.C_2_t30252:1-1134	98634	IGV
fgenesh1_kg.2_#_432_#_isotig01074	354.449	292.785	245.605	344.436	346.679	325.647	22546	16182	14425	19534	22460	20168	fgenesh1_kg.2_#_432_#_isotig01074	virtual_chr7	127766	1731	1731	-	Protein Gene	fgenesh1_kg.2_#_432_#_isotig01074:1-1731	15920	IGV
estExt_fgenesh1_pg2.C_2_t20184	24.1323	18.8904	24.304	68.1338	66.7773	62.6612	1013	689	942	2550	2855	2561	estExt_fgenesh1_pg2.C_2_t20184	virtual_chr7	129597	1176	1176	-	Protein Gene	estExt_fgenesh1_pg2.C_2_t20184:1-1176	75665	IGV
fgenesh1_kg.2_#_433_#_isotig04338	58.9196	57.473	45.1435	71.898	69.0769	71.141	5353	4537	3787	5824	6392	6293	fgenesh1_kg.2_#_433_#_isotig04338	virtual_chr7	130873	2430	2430	+	Protein Gene	fgenesh1_kg.2_#_433_#_isotig04338:1-2430	15921	IGV
gm1.1564_g	31.1482	28.9428	21.0148	59.991	39.9822	50.7401	244	197	152	419	319	387	gm1.1564_g	virtual_chr7	133403	300	300	-	Protein Gene	gm1.1564_g:1-300	7306	IGV
estExt_fgenesh1_pg2.C_2_t20186	24.5879	25.6834	23.1197	29.3136	28.3722	23.9153	2208	2004	1917	2347	2595	2091	estExt_fgenesh1_pg2.C_2_t20186	virtual_chr7	133803	2403	2403	+	Protein Gene	estExt_fgenesh1_pg2.C_2_t20186:1-2403	75667	IGV
estExt_Genemark12.C_2_t20248	14.956	15.0793	9.90113	16.7981	13.8362	13.6084	710	622	434	711	669	629	estExt_Genemark12.C_2_t20248	virtual_chr7	136306	1317	1317	-	Protein Gene	estExt_Genemark12.C_2_t20248:1-1317	93054	IGV
estExt_Genewise12.C_2_t30272	73.8514	78.0987	31.8692	27.7706	26.5433	24.309	5682	5221	2264	1905	2080	1821	estExt_Genewise12.C_2_t30272	virtual_chr7	137723	2073	2073	+	Protein Gene	estExt_Genewise12.C_2_t30272:1-2073	86423	IGV
estExt_fgenesh1_pg2.C_2_t20189	62.8998	59.4464	31.6842	6.9317	8.60282	7.35852	3898	3201	1813	383	543	444	estExt_fgenesh1_pg2.C_2_t20189	virtual_chr7	139896	1689	1689	-	Protein Gene	estExt_fgenesh1_pg2.C_2_t20189:1-1689	75670	IGV
estExt_Genewise12.C_2_t30277	239.762	204.237	189.878	187.014	187.647	227.83	8074	5976	5904	5615	6436	7470	estExt_Genewise12.C_2_t30277	virtual_chr7	141685	963	963	+	Protein Gene	estExt_Genewise12.C_2_t30277:1-963	86428	IGV
fgenesh1_kg.2_#_435_#_isotig02875	6.80027	5.05807	4.75982	108.678	97.8759	123.98	229	148	148	3263	3357	4065	fgenesh1_kg.2_#_435_#_isotig02875	virtual_chr7	142748	963	963	+	Protein Gene	fgenesh1_kg.2_#_435_#_isotig02875:1-963	15923	IGV
estExt_fgenesh1_pg2.C_2_t20193	91.7785	91.5094	118.823	149.364	142.123	180.344	1878	1627	2245	2725	2962	3593	estExt_fgenesh1_pg2.C_2_t20193	virtual_chr7	143811	624	624	-	Protein Gene	estExt_fgenesh1_pg2.C_2_t20193:1-624	75674	IGV
estExt_Genemark12.C_2_t20254	219.539	169.951	286.093	420.406	417.898	397.645	7316	4921	8803	12491	14184	12902	estExt_Genemark12.C_2_t20254	virtual_chr7	144535	954	954	+	Protein Gene	estExt_Genemark12.C_2_t20254:1-954	93060	IGV
estExt_Genemark12.C_2_t20255	430.508	429.165	326.696	189.098	201.181	300.87	13541	11729	9488	5303	6445	9214	estExt_Genemark12.C_2_t20255	virtual_chr7	145589	906	906	-	Protein Gene	estExt_Genemark12.C_2_t20255:1-906	93061	IGV
estExt_fgenesh1_pg2.C_2_t20196	1169.83	1046.18	2034.84	2377.03	2207.91	2895.18	14225.5	11054	22847.5	25772	27346	34278.5	estExt_fgenesh1_pg2.C_2_t20196	virtual_chr7	146595	411	411	-	Protein Gene	estExt_fgenesh1_pg2.C_2_t20196:1-411	75677	IGV
fgenesh1_kg.2_#_436_#_isotig02012	634.237	754.888	2275.95	1430.4	1324.54	1974.87	5265	5445	17445	10587	11199	15962	fgenesh1_kg.2_#_436_#_isotig02012	virtual_chr7	147106	312	312	+	Protein Gene	fgenesh1_kg.2_#_436_#_isotig02012:1-312	15924	IGV
fgenesh1_kg.2_#_437_#_isotig00116	818.806	882.608	680.926	573.343	646.928	622.673	36956	34613	28377	23072	29739	27363	fgenesh1_kg.2_#_437_#_isotig00116	virtual_chr7	147518	1257	1257	+	Protein Gene	fgenesh1_kg.2_#_437_#_isotig00116:1-1257	15925	IGV
estExt_Genemark12.C_2_t20260	89.0305	62.4848	67.8545	166.246	190.109	235.88	1853	1130	1304	3085	4030	4780	estExt_Genemark12.C_2_t20260	virtual_chr7	148875	633	633	+	Protein Gene	estExt_Genemark12.C_2_t20260:1-633	93066	IGV
fgenesh1_pg.2_#_701	97.665	86.9154	71.9491	109.968	108.11	116.308	1279	989	870	1284	1442	1483	fgenesh1_pg.2_#_701	virtual_chr7	149608	435	435	+	Protein Gene	fgenesh1_pg.2_#_701:1-435	12131	IGV
estExt_Genemark12.C_2_t20261	84.1396	94.471	89.9901	146.939	196.009	182.523	2007	1958	1982	3125	4762	4239	estExt_Genemark12.C_2_t20261	virtual_chr7	150143	751	711	-	Protein Gene	estExt_Genemark12.C_2_t20261:1-751	93067	IGV
fgenesh1_pm.2_#_511	80.8934	92.1371	74.0989	72.4822	81.1908	67.827	1258	1245	1064	1005	1286	1027	fgenesh1_pm.2_#_511	virtual_chr7	150994	498	498	+	Protein Gene	fgenesh1_pm.2_#_511:1-498	23565	IGV
fgenesh1_kg.2_#_438_#_isotig02479	23.1155	19.4566	26.5664	33.585	26.2321	26.6465	1046	765	1110	1355	1209	1174	fgenesh1_kg.2_#_438_#_isotig02479	virtual_chr7	151592	1260	1260	-	Protein Gene	fgenesh1_kg.2_#_438_#_isotig02479:1-1260	15926	IGV
estExt_fgenesh1_pg2.C_2_t20203	205.077	198.444	142.77	80.9839	88.5825	89.9884	9208	7742	5919	3242	4051	3934	estExt_fgenesh1_pg2.C_2_t20203	virtual_chr7	152952	1251	1251	-	Protein Gene	estExt_fgenesh1_pg2.C_2_t20203:1-1251	75684	IGV
fgenesh1_kg.2_#_439_#_isotig03372	61.982	51.3828	37.1649	75.5607	64.1374	78.2326	3486	2511	1930	3789	3674	4284	fgenesh1_kg.2_#_439_#_isotig03372	virtual_chr7	154303	1542	1542	+	Protein Gene	fgenesh1_kg.2_#_439_#_isotig03372:1-1542	15927	IGV
fgenesh1_pg.2_#_706	566.019	564.017	665.651	869.375	789.838	1084	9398	8137	10205	12870	13357	17524	fgenesh1_pg.2_#_706	virtual_chr7	155945	525	525	+	Protein Gene	fgenesh1_pg.2_#_706:1-525	12136	IGV
estExt_Genewise1Plus2.C_2_t30293	62.4421	59.175	53.7049	23.5759	21.7762	32.1985	2424	1996	1925	816	861	1217	estExt_Genewise1Plus2.C_2_t30293	virtual_chr7	156570	1095	1095	-	Protein Gene	estExt_Genewise1Plus2.C_2_t30293:1-1095	98675	IGV
estExt_Genemark12.C_2_t20268	20.785	18.9541	13.6211	429.687	286.429	296.338	785	622	475	14469	11018	10897	estExt_Genemark12.C_2_t20268	virtual_chr7	157765	1068	1068	-	Protein Gene	estExt_Genemark12.C_2_t20268:1-1068	93074	IGV
estExt_Genemark12.C_2_t20269	57.2941	43.0211	37.2715	74.3658	60.0329	75.651	3631	2369	2181	4202	3875	4668	estExt_Genemark12.C_2_t20269	virtual_chr7	158933	1725	1725	-	Protein Gene	estExt_Genemark12.C_2_t20269:1-1725	93075	IGV
estExt_fgenesh1_pg2.C_2_t20209	53.5907	45.7981	43.4288	27.6712	27.6262	26.3398	4731	3513	3540	2178	2484	2264	estExt_fgenesh1_pg2.C_2_t20209	virtual_chr7	160758	2364	2364	+	Protein Gene	estExt_fgenesh1_pg2.C_2_t20209:1-2364	75690	IGV
gm1.1589_g	401.503	439.674	326.417	401.931	352.146	420.057	5258	5003	3947	4693	4697	5356	gm1.1589_g	virtual_chr7	163222	435	435	-	Protein Gene	gm1.1589_g:1-435	7331	IGV
fgenesh1_pg.2_#_712	60.183	58.0358	30.2571	43.2003	42.9796	63.2436	950	796	441	608	691	972	fgenesh1_pg.2_#_712	virtual_chr7	163757	504	504	+	Protein Gene	fgenesh1_pg.2_#_712:1-504	12142	IGV
gm1.1591_g	44.3777	39.8876	35.9797	49.7735	47.7144	43.3427	1977	1544	1480	1977	2165	1880	gm1.1591_g	virtual_chr7	164361	1242	1242	-	Protein Gene	gm1.1591_g:1-1242	7333	IGV
fgenesh1_kg.2_#_440_#_isotig04242	67.1159	61.3912	43.3284	52.3198	60.4553	56.3107	6286	4996	3747	4369	5767	5135	fgenesh1_kg.2_#_440_#_isotig04242	virtual_chr7	165703	2502	2502	-	Protein Gene	fgenesh1_kg.2_#_440_#_isotig04242:1-2502	15928	IGV
fgenesh1_kg.2_#_441_#_isotig02836	157.414	141.456	126.627	469.524	526.92	595.729	552	431	410	1468	1882	2034	fgenesh1_kg.2_#_441_#_isotig02836	virtual_chr7	168305	189	189	+	Protein Gene	fgenesh1_kg.2_#_441_#_isotig02836:1-189	15929	IGV
fgenesh1_kg.2_#_442_#_isotig03545	37.3451	23.4038	19.4166	42.3832	31.8148	26.5792	1179	642	566	1193	1023	817	fgenesh1_kg.2_#_442_#_isotig03545	virtual_chr7	168594	909	909	+	Protein Gene	fgenesh1_kg.2_#_442_#_isotig03545:1-909	15930	IGV
fgenesh1_kg.2_#_443_#_isotig03752	40.287	45.2916	52.9646	258.794	258.129	250.807	1856	1813	2253	10630	12112	11250	fgenesh1_kg.2_#_443_#_isotig03752	virtual_chr7	169603	1281	1281	+	Protein Gene	fgenesh1_kg.2_#_443_#_isotig03752:1-1281	15931	IGV
estExt_fgenesh1_pm2.C_2_t20019	124.806	117.541	86.0237	32.2966	36.5918	52.5417	4772	3905	3037	1101	1425	1956	estExt_fgenesh1_pm2.C_2_t20019	virtual_chr7	170984	1114	1080	+	Protein Gene	estExt_fgenesh1_pm2.C_2_t20019:1-1114	81874	IGV
fgenesh1_pg.2_#_717	1.38073	1.87368	1.76319	42.6909	32.2925	127.312	67	79	79	1847	1596	6015	fgenesh1_pg.2_#_717	virtual_chr7	172198	1344	1344	+	Protein Gene	fgenesh1_pg.2_#_717:1-1344	12147	IGV
estExt_fgenesh1_pg2.C_2_t20217	23.7177	17.6572	14.4201	22.5986	18.6922	17.2726	4293	2777	2410	3647	3446	3044	estExt_fgenesh1_pg2.C_2_t20217	virtual_chr7	173642	5029	4743	-	Protein Gene	estExt_fgenesh1_pg2.C_2_t20217:1-5029	75697	IGV
fgenesh1_kg.2_#_444_#_isotig01483	95.0935	92.803	81.7544	114.225	100.477	94.1721	3269	2772	2595	3501	3518	3152	fgenesh1_kg.2_#_444_#_isotig01483	virtual_chr7	178771	981	981	+	Protein Gene	fgenesh1_kg.2_#_444_#_isotig01483:1-981	15932	IGV
estExt_Genemark12.C_2_t20283	34.1145	27.6878	18.7813	19.6095	14.898	19.7088	960	677	488	492	427	540	estExt_Genemark12.C_2_t20283	virtual_chr7	179852	821	821	-	Protein Gene	estExt_Genemark12.C_2_t20283:1-821	93088	IGV
estExt_fgenesh1_pg2.C_2_t20219	211.659	212.33	149.915	113.509	123.408	132.598	24823	21637	16234	11869	14741	15141	estExt_fgenesh1_pg2.C_2_t20219	virtual_chr7	180773	3245	3108	-	Protein Gene	estExt_fgenesh1_pg2.C_2_t20219:1-3245	75699	IGV
estExt_fgenesh1_pg2.C_2_t20220	44.5847	44.216	44.2295	32.1598	25.8252	22.334	2690	2318	2464	1730	1587	1312	estExt_fgenesh1_pg2.C_2_t20220	virtual_chr7	184118	1647	1647	-	Protein Gene	estExt_fgenesh1_pg2.C_2_t20220:1-1647	75700	IGV
estExt_fgenesh1_pm2.C_2_t20024	71.5284	57.4756	27.5344	54.7625	51.3226	79.1875	2760	1927	981	1884	2017	2975	estExt_fgenesh1_pm2.C_2_t20024	virtual_chr7	185865	1149	1089	-	Protein Gene	estExt_fgenesh1_pm2.C_2_t20024:1-1149	81878	IGV
estExt_Genemark12.C_2_t20288	55.1064	52.3564	40.8899	33.0728	35.1141	49.2751	2906	2399	1991	1555	1886	2530	estExt_Genemark12.C_2_t20288	virtual_chr7	187114	1452	1452	-	Protein Gene	estExt_Genemark12.C_2_t20288:1-1452	93093	IGV
fgenesh1_kg.2_#_446_#_isotig02263	32.4698	36.8686	33.491	17.9921	18.2169	15.533	672	663	640	332	384	313	fgenesh1_kg.2_#_446_#_isotig02263	virtual_chr7	188666	630	630	-	Protein Gene	fgenesh1_kg.2_#_446_#_isotig02263:1-630	15934	IGV
estExt_Genewise1Plus2.C_2_t30330	6.34742	9.81711	6.39198	1.74857	1.61814	1.76134	285	383	265	70	74	77	estExt_Genewise1Plus2.C_2_t30330	virtual_chr7	189396	1251	1251	+	Protein Gene	estExt_Genewise1Plus2.C_2_t30330:1-1251	98709	IGV
estExt_fgenesh1_pg2.C_2_t20224	12.9184	10.0121	5.17133	919.564	611.237	456.389	790	532	292	50138	38071	27174	estExt_fgenesh1_pg2.C_2_t20224	virtual_chr7	190747	1668	1668	-	Protein Gene	estExt_fgenesh1_pg2.C_2_t20224:1-1668	75704	IGV
fgenesh1_kg.2_#_447_#_isotig02624	6.79527	7.94241	5.04385	21.1787	13.6553	16.698	321	326	220	892	657	768	fgenesh1_kg.2_#_447_#_isotig02624	virtual_chr7	192515	1311	1311	-	Protein Gene	fgenesh1_kg.2_#_447_#_isotig02624:1-1311	15935	IGV
gw1.2.1209.1	22.8689	29.5282	25.9509	13.0994	12.3549	9.44164	607	681	636	310	334	244	gw1.2.1209.1	virtual_chr7	193926	780	780	+	Protein Gene	gw1.2.1209.1:1-780	42775	IGV
fgenesh1_kg.2_#_448_#_isotig04227	28.2125	30.7222	24.9371	37.2335	36.1711	36.0708	1115	1055	910	1312	1456	1388	fgenesh1_kg.2_#_448_#_isotig04227	virtual_chr7	194806	1113	1113	-	Protein Gene	fgenesh1_kg.2_#_448_#_isotig04227:1-1113	15936	IGV
estExt_Genewise1Plus2.C_2_t30342	11.3129	11.6701	9.22326	13.3764	12.0638	6.15238	627	562	472	661	681	332	estExt_Genewise1Plus2.C_2_t30342	virtual_chr7	196019	1521	1521	+	Protein Gene	estExt_Genewise1Plus2.C_2_t30342:1-1521	98721	IGV
fgenesh1_kg.2_#_449_#_isotig04921	19.4993	17.0836	15.0453	16.7321	16.7061	10.0517	1311	998	934	1003	1144	658	fgenesh1_kg.2_#_449_#_isotig04921	virtual_chr7	197640	1824	1824	+	Protein Gene	fgenesh1_kg.2_#_449_#_isotig04921:1-1824	15937	IGV
fgenesh1_pg.2_#_731	367.179	308.406	298.03	366.872	308.412	945.104	10948	7990	8205	9753	9366	27437	fgenesh1_pg.2_#_731	virtual_chr7	199564	864	864	-	Protein Gene	fgenesh1_pg.2_#_731:1-864	12161	IGV
estExt_fgenesh1_pg2.C_2_t20231	135.679	112.207	87.837	146.17	111.517	84.9466	12771	9177	7634	12267	10691	7785	estExt_fgenesh1_pg2.C_2_t20231	virtual_chr7	200528	2514	2514	+	Protein Gene	estExt_fgenesh1_pg2.C_2_t20231:1-2514	75711	IGV
estExt_Genewise1Plus2.C_2_t30344	144.147	120.048	111.703	179.874	98.3227	143.47	1972	1427	1411	2194	1370	1911	estExt_Genewise1Plus2.C_2_t30344	virtual_chr7	203142	450	450	+	Protein Gene	estExt_Genewise1Plus2.C_2_t30344:1-450	98723	IGV
estExt_Genemark12.C_2_t20300	52.5631	48.5586	35.7845	25.2945	23.9858	27.513	7111	5708	4470	3051	3305	3624	estExt_Genemark12.C_2_t20300	virtual_chr7	203692	3894	3570	-	Protein Gene	estExt_Genemark12.C_2_t20300:1-3894	93105	IGV
gm1.1619_g	34.4141	27.2886	20.1886	21.7116	17.3468	22.3014	672	463	364	378	345	424	gm1.1619_g	virtual_chr7	207686	600	600	+	Protein Gene	gm1.1619_g:1-600	7361	IGV
gw1.2.1022.1	88.2443	85.9003	78.6534	67.6208	67.7647	70.3068	2497	2112	2055	1706	1953	1937	gw1.2.1022.1	virtual_chr7	208386	825	825	-	Protein Gene	gw1.2.1022.1:1-825	41673	IGV
estExt_Genewise12.C_2_t30361	61.3686	103.659	42.6402	349.444	356.432	390.148	3186	4676	2044	16175	18847	19721	estExt_Genewise12.C_2_t30361	virtual_chr7	209311	1431	1431	+	Protein Gene	estExt_Genewise12.C_2_t30361:1-1431	86506	IGV
estExt_Genemark12.C_2_t20304	32.8935	36.8292	23.105	62.3491	65.7908	60.5697	700	681	454	1183	1426	1255	estExt_Genemark12.C_2_t20304	virtual_chr7	210842	645	645	+	Protein Gene	estExt_Genemark12.C_2_t20304:1-645	93107	IGV
fgenesh1_kg.2_#_450_#_isotig04620	30.012	34.3588	16.7132	32.5992	24.416	31.7968	951	946	489	921	788	981	fgenesh1_kg.2_#_450_#_isotig04620	virtual_chr7	211587	912	912	-	Protein Gene	fgenesh1_kg.2_#_450_#_isotig04620:1-912	15938	IGV
fgenesh1_kg.2_#_452_#_isotig00875	109.496	126.778	56.79	124.809	129.033	139.829	3316	3336	1588	3370	3980	4123	fgenesh1_kg.2_#_452_#_isotig00875	virtual_chr7	212599	924	876	-	Protein Gene	fgenesh1_kg.2_#_452_#_isotig00875:1-924	15940	IGV
fgenesh1_kg.2_#_451_#_isotig00874	342.449	328.501	259.621	343.32	416.994	452.158	6727	5607	4709	6013	8343	8648	fgenesh1_kg.2_#_451_#_isotig00874	virtual_chr7	213623	603	603	-	Protein Gene	fgenesh1_kg.2_#_451_#_isotig00874:1-603	15939	IGV
estExt_Genewise1Plus2.C_2_t30367	271.767	316.431	248.206	246.091	303.053	273.545	4703	4758	3966	3797	5341.5	4609	estExt_Genewise1Plus2.C_2_t30367	virtual_chr7	214326	543	543	+	Protein Gene	estExt_Genewise1Plus2.C_2_t30367:1-543	98743	IGV
fgenesh1_kg.2_#_453_#_isotig04738	90.911	96.1882	80.4087	107.18	102.694	90.5941	8504	7818	6945	8939	9784	8251	fgenesh1_kg.2_#_453_#_isotig04738	virtual_chr7	214969	2499	2499	+	Protein Gene	fgenesh1_kg.2_#_453_#_isotig04738:1-2499	15941	IGV
fgenesh1_kg.2_#_454_#_isotig03786	125.666	129.978	121.452	93.3191	113.39	105.304	3791	3407	3383	2510	3484	3093	fgenesh1_kg.2_#_454_#_isotig03786	virtual_chr7	217568	873	873	-	Protein Gene	fgenesh1_kg.2_#_454_#_isotig03786:1-873	15942	IGV
fgenesh1_kg.2_#_455_#_isotig04772	136.497	151.678	81.8803	174.387	155.092	213.449	1596	1541	884	1818	1847	2430	fgenesh1_kg.2_#_455_#_isotig04772	virtual_chr7	218541	399	399	+	Protein Gene	fgenesh1_kg.2_#_455_#_isotig04772:1-399	15943	IGV
gw1.2.445.1	198.641	199.931	105.721	145.981	206.511	138.414	2973	2600	1461	1948	3148	2017	gw1.2.445.1	virtual_chr7	219040	483	483	-	Protein Gene	gw1.2.445.1:1-483	38473	IGV
fgenesh1_kg.2_#_456_#_isotig03952	146.29	83.8845	79.9398	33.9229	37.892	28.8682	12179	6068	6145	2518	3213	2340	fgenesh1_kg.2_#_456_#_isotig03952	virtual_chr7	219623	2235	2235	-	Protein Gene	fgenesh1_kg.2_#_456_#_isotig03952:1-2235	15944	IGV
fgenesh1_kg.2_#_457_#_isotig01951	66.4247	41.9675	43.3569	23.5391	26.736	28.992	1266	695	763	400	519	538	fgenesh1_kg.2_#_457_#_isotig01951	virtual_chr7	221958	588	588	+	Protein Gene	fgenesh1_kg.2_#_457_#_isotig01951:1-588	15945	IGV
estExt_Genemark12.C_2_t20315	55.4604	44.6403	51.5698	85.5737	91.8735	95.6993	3210	2245	2756	4416	5416	5393	estExt_Genemark12.C_2_t20315	virtual_chr7	222646	1808	1584	-	Protein Gene	estExt_Genemark12.C_2_t20315:1-1808	93118	IGV
fgenesh1_kg.2_#_458_#_isotig01677	256.688	321.276	155.99	196.726	149.105	254.842	720	783	404	492	426	696	fgenesh1_kg.2_#_458_#_isotig01677	virtual_chr7	224554	171	171	-	Protein Gene	fgenesh1_kg.2_#_458_#_isotig01677:1-171	15946	IGV
estExt_Genemark12.C_2_t20316	79.7766	82.6339	35.0456	40.0727	40.5648	38.2058	6511	5860	2641	2916	3372	3036	estExt_Genemark12.C_2_t20316	virtual_chr7	224825	2193	2193	+	Protein Gene	estExt_Genemark12.C_2_t20316:1-2193	93119	IGV
estExt_Genemark12.C_2_t20317	51.3407	65.8968	55.0789	54.5667	61.445	62.6469	1909	2129	1891	1809	2327	2268	estExt_Genemark12.C_2_t20317	virtual_chr7	227118	1099	1053	+	Protein Gene	estExt_Genemark12.C_2_t20317:1-1099	93120	IGV
estExt_Genemark12.C_2_t20318	37.6172	33.9965	28.2893	33.4093	32.2109	35.9439	3488	2739	2422	2762	3042	3245	estExt_Genemark12.C_2_t20318	virtual_chr7	228317	2906	2478	-	Protein Gene	estExt_Genemark12.C_2_t20318:1-2906	93121	IGV
e_gw1.2.1433.1	45.1774	43.0967	33.491	36.1467	37.6198	40.346	935	775	640	667	793	813	e_gw1.2.1433.1	virtual_chr7	231323	630	630	-	Protein Gene	e_gw1.2.1433.1:1-630	46761	IGV
estExt_Genemark12.C_2_t20320	36.7673	36.6906	31.4672	36.8271	40.9347	44.8602	963	835	761	860	1092	1144	estExt_Genemark12.C_2_t20320	virtual_chr7	232053	771	771	+	Protein Gene	estExt_Genemark12.C_2_t20320:1-771	93123	IGV
gm1.1639_g	38.7064	38.1323	30.2639	16.4037	11.6046	17.7058	2014	1724	1454	761	615	897	gm1.1639_g	virtual_chr7	232924	1434	1434	-	Protein Gene	gm1.1639_g:1-1434	7381	IGV
gw1.2.897.1	214.235	223.972	244.711	128.391	117.136	177.477	5010	4551	5284	2677	2790	4041	gw1.2.897.1	virtual_chr7	234458	699	699	-	Protein Gene	gw1.2.897.1:1-699	40984	IGV
gm1.1641_g	9.16429	5.97666	4.96257	19.1865	15.4461	28.3939	60	34	30	112	103	181	gm1.1641_g	virtual_chr7	235257	291	267	+	Protein Gene	gm1.1641_g:1-291	7383	IGV
estExt_Genewise12.C_2_t30401	136.787	120.733	71.4996	127.815	129.054	96.8846	16586	12720	8005	13818	15938	11438	estExt_Genewise12.C_2_t30401	virtual_chr7	235648	3210	3210	-	Protein Gene	estExt_Genewise12.C_2_t30401:1-3210	86546	IGV
estExt_Genewise1Plus2.C_2_t30400	1026.16	853.32	767.216	434.704	397.479	356.475	59873	43261	41333	22614	23621	20251	estExt_Genewise1Plus2.C_2_t30400	virtual_chr7	238958	1596	1596	-	Protein Gene	estExt_Genewise1Plus2.C_2_t30400:1-1596	98776	IGV
estExt_fgenesh1_pg2.C_2_t20254	119.895	144.079	80.825	120.519	109.179	109.819	5888	6148	3665	5277	5461	5251	estExt_fgenesh1_pg2.C_2_t20254	virtual_chr7	240654	1359	1359	-	Protein Gene	estExt_fgenesh1_pg2.C_2_t20254:1-1359	75733	IGV
gw1.2.1462.1	895.581	937.074	551.97	430.168	400.197	797.233	4502	4093	2562	1928	2049	3902	gw1.2.1462.1	virtual_chr7	242113	228	228	-	Protein Gene	gw1.2.1462.1:1-228	44328	IGV
estExt_Genemark12.C_2_t20328	191.113	202.948	88.8945	142.554	150.998	173.433	5162	4763	2217	3433	4154	4561	estExt_Genemark12.C_2_t20328	virtual_chr7	242441	792	792	+	Protein Gene	estExt_Genemark12.C_2_t20328:1-792	93130	IGV
fgenesh1_kg.2_#_462_#_isotig04994	18.4927	24.3234	20.0765	45.8013	44.666	63.3263	413	472	414	912	1016	1377	fgenesh1_kg.2_#_462_#_isotig04994	virtual_chr7	243333	672	672	+	Protein Gene	fgenesh1_kg.2_#_462_#_isotig04994:1-672	15950	IGV
e_gw1.2.950.1	139.527	162.855	86.6038	98.9113	68.1687	95.3069	424	430	243	268	211	282	e_gw1.2.950.1	virtual_chr7	244105	177	177	-	Protein Gene	e_gw1.2.950.1:1-177	46137	IGV
fgenesh1_kg.2_#_463_#_isotig00916	585.804	636.904	720.121	274.534	262.329	252.53	29796	28148	33820	12450	13590	12506	fgenesh1_kg.2_#_463_#_isotig00916	virtual_chr7	244382	1404	1404	+	Protein Gene	fgenesh1_kg.2_#_463_#_isotig00916:1-1404	15951	IGV
estExt_Genemark12.C_2_t20331	46.9666	51.0139	55.7721	64.73	66.9355	60.4435	2312	2182	2535	2841	3356	2897	estExt_Genemark12.C_2_t20331	virtual_chr7	245886	1362	1362	+	Protein Gene	estExt_Genemark12.C_2_t20331:1-1362	93133	IGV
gm1.1650_g	120.744	114.982	77.2991	57.1173	46.1831	71.0695	1553	1285	918	655	605	890	gm1.1650_g	virtual_chr7	247348	429	429	+	Protein Gene	gm1.1650_g:1-429	7392	IGV
estExt_fgenesh1_pg2.C_2_t20261	33.3399	34.3414	42.4439	37.1828	35.2945	41.506	1419	1270	1668	1411	1530	1720	estExt_fgenesh1_pg2.C_2_t20261	virtual_chr7	247877	1191	1191	-	Protein Gene	estExt_fgenesh1_pg2.C_2_t20261:1-1191	75739	IGV
fgenesh1_kg.2_#_465_#_isotig01414	0.919622	0.423351	1.29476	1.13458	1.08349	0.566709	10	4	13	11	12	6	fgenesh1_kg.2_#_465_#_isotig01414	virtual_chr7	249168	378	378	+	Protein Gene	fgenesh1_kg.2_#_465_#_isotig01414:1-378	15953	IGV
fgenesh1_pg.2_#_764	6.45178	4.9214	3.57496	36.686	38.7436	38.911	86	57	44	436	526	505	fgenesh1_pg.2_#_764	virtual_chr7	249646	441	441	+	Protein Gene	fgenesh1_pg.2_#_764:1-441	12194	IGV
estExt_fgenesh1_pg2.C_2_t20264	27.4278	27.03	18.7898	13.9947	15.8563	16.8468	3361	2878	2126	1529	1979	2010	estExt_fgenesh1_pg2.C_2_t20264	virtual_chr7	250187	3243	3243	+	Protein Gene	estExt_fgenesh1_pg2.C_2_t20264:1-3243	75741	IGV
fgenesh1_kg.2_#_468_#_isotig02035	42.207	23.4155	25.8118	58.4652	43.7871	32.7052	3425	1651	1934	4230	3619	2584	fgenesh1_kg.2_#_468_#_isotig02035	virtual_chr7	253530	2181	2181	+	Protein Gene	fgenesh1_kg.2_#_468_#_isotig02035:1-2181	15956	IGV
fgenesh1_kg.2_#_469_#_isotig03297	15.9891	17.0108	10.8531	99.2581	139.096	71.5117	860	795	539	4760	7620	3745	fgenesh1_kg.2_#_469_#_isotig03297	virtual_chr7	255811	1479	1479	+	Protein Gene	fgenesh1_kg.2_#_469_#_isotig03297:1-1479	15957	IGV
estExt_fgenesh1_pg2.C_2_t20267	78.7201	88.4169	103.359	44.4183	53.6731	56.0468	1620	1581	1964	815	1125	1123	estExt_fgenesh1_pg2.C_2_t20267	virtual_chr7	257390	627	627	-	Protein Gene	estExt_fgenesh1_pg2.C_2_t20267:1-627	75744	IGV
estExt_Genemark12.C_2_t20340	107.676	74.7775	50.2354	64.5473	45.8912	33.6713	1813	1094	781	969	787	552	estExt_Genemark12.C_2_t20340	virtual_chr7	258117	531	531	-	Protein Gene	estExt_Genemark12.C_2_t20340:1-531	93140	IGV
e_gw1.2.1105.1	18.2081	19.6855	10.9617	18.7009	26.7819	30.3006	1056	992	587	967	1582	1711	e_gw1.2.1105.1	virtual_chr7	258748	1587	1587	+	Protein Gene	e_gw1.2.1105.1:1-1587	46436	IGV
estExt_Genemark12.C_2_t20342	0.0913558	0.202193	0.532756	3.39706	4.76765	4.81414	13	25	70	431	691	667	estExt_Genemark12.C_2_t20342	virtual_chr7	260435	3750	3750	-	Protein Gene	estExt_Genemark12.C_2_t20342:1-3750	93142	IGV
e_gw1.2.637.1	2.05622	3.72306	1.81559	7.49158	10.5572	8.28611	157	247	128	510	821	616	e_gw1.2.637.1	virtual_chr7	264285	2058	2058	+	Protein Gene	e_gw1.2.637.1:1-2058	46928	IGV
gm1.1662_g	0.308191	0.310357	1.1265	84.2987	75.6852	83.8815	8	7	27	1951	2001	2120	gm1.1662_g	virtual_chr7	266443	811	765	+	Protein Gene	gm1.1662_g:1-811	7404	IGV
estExt_Genewise12.C_2_t30432	376.662	285.791	287.343	623.117	623.903	681.63	13565	8943	9555	20008	22885	23901	estExt_Genewise12.C_2_t30432	virtual_chr7	267354	1023	1023	-	Protein Gene	estExt_Genewise12.C_2_t30432:1-1023	86569	IGV
fgenesh1_kg.2_#_472_#_isotig03394	35.2002	32.7265	34.3663	94.6652	97.3782	91.323	1634	1320	1473	3918	4604	4127.5	fgenesh1_kg.2_#_472_#_isotig03394	virtual_chr7	268477	1290	1290	+	Protein Gene	fgenesh1_kg.2_#_472_#_isotig03394:1-1290	15960	IGV
estExt_Genewise1Plus2.C_2_t30434	21.0505	23.7866	14.6277	75.3921	69.496	81.6609	1211	1189	777	3867	4072	4574	estExt_Genewise1Plus2.C_2_t30434	virtual_chr7	269867	1575	1575	-	Protein Gene	estExt_Genewise1Plus2.C_2_t30434:1-1575	98804	IGV
estExt_Genemark12.C_2_t20348	6.49122	7.74332	7.51764	65.79	65.1745	100.028	274	284	293	2476	2802	4111	estExt_Genemark12.C_2_t20348	virtual_chr7	271542	1182	1182	+	Protein Gene	estExt_Genemark12.C_2_t20348:1-1182	93146	IGV
estExt_Genemark12.C_2_t20349	20.1526	22.3886	17.2043	49.6902	46.2619	50.2353	1124	1085	886	2471	2628	2728	estExt_Genemark12.C_2_t20349	virtual_chr7	272824	1530	1530	+	Protein Gene	estExt_Genemark12.C_2_t20349:1-1530	93147	IGV
estExt_fgenesh1_pg2.C_2_t20278	22.0769	19.3955	14.8054	65.8513	64.0505	72.2588	1665	1271	1031	4428	4920	5306	estExt_fgenesh1_pg2.C_2_t20278	virtual_chr7	274454	2034	2034	-	Protein Gene	estExt_fgenesh1_pg2.C_2_t20278:1-2034	75753	IGV
fgenesh1_kg.2_#_474_#_isotig03063	22.0197	10.6121	5.83421	62.1175	52.0605	49.0076	1120	469	274	2817	2697	2427	fgenesh1_kg.2_#_474_#_isotig03063	virtual_chr7	276588	1404	1404	+	Protein Gene	fgenesh1_kg.2_#_474_#_isotig03063:1-1404	15962	IGV
fgenesh1_kg.2_#_475_#_isotig01938	47.4213	32.8963	16.7707	115.966	156.667	78.1497	1669	1006	545	3639	5616	2678	fgenesh1_kg.2_#_475_#_isotig01938	virtual_chr7	278092	1002	1002	-	Protein Gene	fgenesh1_kg.2_#_475_#_isotig01938:1-1002	15963	IGV
estExt_fgenesh1_pm2.C_2_t20064	51.6525	39.4684	24.0729	157.036	209.589	124.148	1220	810	525	3307	5042	2855	estExt_fgenesh1_pm2.C_2_t20064	virtual_chr7	279194	753	705	+	Protein Gene	estExt_fgenesh1_pm2.C_2_t20064:1-753	81917	IGV
estExt_Genemark12.C_2_t20354	1.43046	1.96154	0.263697	49.6676	56.0289	33.4473	47	56	8	1455	1875	1070	estExt_Genemark12.C_2_t20354	virtual_chr7	280047	942	942	-	Protein Gene	estExt_Genemark12.C_2_t20354:1-942	93152	IGV
fgenesh1_kg.2_#_476_#_isotig03432	3.88874	4.91296	2.70746	187.842	267.508	132.883	266	292	171	11456	18637	8850	fgenesh1_kg.2_#_476_#_isotig03432	virtual_chr7	281089	1854	1854	+	Protein Gene	fgenesh1_kg.2_#_476_#_isotig03432:1-1854	15964	IGV
fgenesh1_kg.2_#_477_#_isotig03334	69.7035	73.948	55.5261	125.344	153.058	83.8104	3146	2900	2314	5044	7036	3683	fgenesh1_kg.2_#_477_#_isotig03334	virtual_chr7	283043	1257	1257	+	Protein Gene	fgenesh1_kg.2_#_477_#_isotig03334:1-1257	15965	IGV
estExt_fgenesh1_pg2.C_2_t20285	0.612964	0.604673	0.916751	7.43147	5.41641	8.00437	21	18	29	227	189	267	estExt_fgenesh1_pg2.C_2_t20285	virtual_chr7	284400	978	978	-	Protein Gene	estExt_fgenesh1_pg2.C_2_t20285:1-978	75760	IGV
fgenesh1_kg.2_#_478_#_isotig02204	60.0637	17.5655	53.9355	63.2346	44.1159	99.1898	913	232	757	857	683	1468	fgenesh1_kg.2_#_478_#_isotig02204	virtual_chr7	285478	489	489	-	Protein Gene	fgenesh1_kg.2_#_478_#_isotig02204:1-489	15966	IGV
fgenesh1_pg.2_#_788	11.8472	8.30917	6.55974	43.2598	35.6094	41.6049	489	298	250	1592	1497	1672	fgenesh1_pg.2_#_788	virtual_chr7	286067	1158	1158	+	Protein Gene	fgenesh1_pg.2_#_788:1-1158	12218	IGV
estExt_fgenesh1_pm2.C_2_t20068	5.48539	5.06256	2.14476	32.0591	24.7432	31.8413	313	251	113	1631	1438	1769	estExt_fgenesh1_pm2.C_2_t20068	virtual_chr7	287325	1620	1563	-	Protein Gene	estExt_fgenesh1_pm2.C_2_t20068:1-1620	81921	IGV
fgenesh1_kg.2_#_479_#_isotig02927	0.13982	0.160917	0.12619	21.0662	20.4087	36.9782	6	6	5	806	892	1545	fgenesh1_kg.2_#_479_#_isotig02927	virtual_chr7	289045	1221	1200	+	Protein Gene	fgenesh1_kg.2_#_479_#_isotig02927:1-1221	15967	IGV
fgenesh1_kg.2_#_480_#_isotig02764	35.2113	28.2945	54.7665	101.476	116.755	87.1441	3022	2110	4340	7765	10206	7282	fgenesh1_kg.2_#_480_#_isotig02764	virtual_chr7	290366	2301	2301	-	Protein Gene	fgenesh1_kg.2_#_480_#_isotig02764:1-2301	15968	IGV
estExt_fgenesh1_pm2.C_2_t20071	25.8021	26.3905	24.2393	92.8056	65.5769	54.7471	2489	2212	2159	7982	6443	5142	estExt_fgenesh1_pm2.C_2_t20071	virtual_chr7	292767	2605	2574	-	Protein Gene	estExt_fgenesh1_pm2.C_2_t20071:1-2605	81924	IGV
fgenesh1_kg.2_#_481_#_isotig02852	2.31729	4.43211	1.5347	165.18	291.108	115.285	139	231	85	8834	17785	6733	fgenesh1_kg.2_#_481_#_isotig02852	virtual_chr7	295472	1638	1638	+	Protein Gene	fgenesh1_kg.2_#_481_#_isotig02852:1-1638	15969	IGV
e_gw1.3.543.1	0.554921	0.563516	0.441906	43.9336	48.346	48.5122	34	30	25	2400	3017	2894	e_gw1.3.543.1	virtual_chr7	297210	1671	1671	-	Protein Gene	e_gw1.3.543.1:1-1671	48179	IGV
estExt_Genewise12.C_3_t10005	101.919	88.8651	60.2293	247.557	184.579	223.418	4600	3485	2510	9962	8485	9818	estExt_Genewise12.C_3_t10005	virtual_chr7	298981	1257	1257	-	Protein Gene	estExt_Genewise12.C_3_t10005:1-1257	86595	IGV
e_gw1.3.954.1	137.696	134.428	152.427	328.586	343.121	370.204	3526	2991	3604	7502	8949	9230	e_gw1.3.954.1	virtual_chr7	300338	756	756	-	Protein Gene	e_gw1.3.954.1:1-756	48500	IGV
fgenesh1_kg.3_#_2_#_isotig02527	59.761	52.0778	64.8744	468.522	457.009	607.703	1705	1291	1709	11918	13280	16881	fgenesh1_kg.3_#_2_#_isotig02527	virtual_chr7	301194	831	831	-	Protein Gene	fgenesh1_kg.3_#_2_#_isotig02527:1-831	15971	IGV
estExt_Genewise1Plus2.C_3_t10007	2.94637	2.46068	1.80729	18.8626	11.6993	15.693	113	82	64	645	457	586	estExt_Genewise1Plus2.C_3_t10007	virtual_chr7	302125	1409	1083	+	Protein Gene	estExt_Genewise1Plus2.C_3_t10007:1-1409	98825	IGV
estExt_Genewise1Plus2.C_3_t10010	20.8797	16.4751	10.6372	17.9478	17.0561	35.5813	1250	857	588	958	1040	2074	estExt_Genewise1Plus2.C_3_t10010	virtual_chr7	303634	1635	1635	-	Protein Gene	estExt_Genewise1Plus2.C_3_t10010:1-1635	98828	IGV
estExt_fgenesh1_pg2.C_3_t10006	9.28238	12.8196	21.6649	13.1015	13.9265	29.0294	445	534	959	560	680	1355	estExt_fgenesh1_pg2.C_3_t10006	virtual_chr7	305369	1329	1329	+	Protein Gene	estExt_fgenesh1_pg2.C_3_t10006:1-1329	75774	IGV
fgenesh1_kg.3_#_3_#_isotig01874	19.2568	16.3828	10.1416	54.0592	59.5751	48.4758	1020	754	496	2553	3214	2500	fgenesh1_kg.3_#_3_#_isotig01874	virtual_chr7	306798	1458	1458	+	Protein Gene	fgenesh1_kg.3_#_3_#_isotig01874:1-1458	15972	IGV
fgenesh1_pg.3_#_8	62.2668	54.2214	26.9339	26.2943	30.2361	28.2777	1660	1256	663	625	821	734	fgenesh1_pg.3_#_8	virtual_chr7	308356	783	783	+	Protein Gene	fgenesh1_pg.3_#_8:1-783	12232	IGV
fgenesh1_kg.3_#_4_#_isotig03824	12.3624	12.421	9.20922	121.067	233.266	83.6394	756	660	520	6601	14529	4980	fgenesh1_kg.3_#_4_#_isotig03824	virtual_chr7	309239	1668	1668	+	Protein Gene	fgenesh1_kg.3_#_4_#_isotig03824:1-1668	15973	IGV
estExt_Genemark12.C_3_t10009	36.9268	85.0431	59.3829	130.929	161.6	174.445	1848	3698	2744	5842	8237	8500	estExt_Genemark12.C_3_t10009	virtual_chr7	311007	1383	1383	-	Protein Gene	estExt_Genemark12.C_3_t10009:1-1383	93168	IGV
estExt_fgenesh1_pg2.C_3_t10011	19.2291	31.0015	18.5247	51.535	56.4782	76.7046	706	989	628	1687	2112	2742	estExt_fgenesh1_pg2.C_3_t10011	virtual_chr7	312490	1041	1041	+	Protein Gene	estExt_fgenesh1_pg2.C_3_t10011:1-1041	75778	IGV
estExt_fgenesh1_pg2.C_3_t10012	10.4871	9.97182	7.85022	35.6797	34.496	30.1962	748	618	517	2269	2506	2097	estExt_fgenesh1_pg2.C_3_t10012	virtual_chr7	313631	1929	1929	+	Protein Gene	estExt_fgenesh1_pg2.C_3_t10012:1-1929	75779	IGV
fgenesh1_kg.3_#_5_#_isotig02124	155.146	101.824	78.3387	77.9533	55.2892	75.5904	2576	1469	1201	1154	935	1222	fgenesh1_kg.3_#_5_#_isotig02124	virtual_chr7	315660	525	525	+	Protein Gene	fgenesh1_kg.3_#_5_#_isotig02124:1-525	15974	IGV
fgenesh1_kg.3_#_6_#_isotig04409	39.376	27.9165	19.9089	17.0951	14.5243	21.5895	2896	1784	1352	1121	1088	1546	fgenesh1_kg.3_#_6_#_isotig04409	virtual_chr7	316285	1986	1986	+	Protein Gene	fgenesh1_kg.3_#_6_#_isotig04409:1-1986	15975	IGV
[truncated: 3,400 more rows]
